# Supplementary material for: Transcriptional landscape of soybean (Glycine max) embryonic axes during germination in the presence of paclobutrazol, a gibberellin biosynthesis inhibitor
Source: Sci Rep. 2019 Jul 3;9:9601. doi: 10.1038/s41598-019-45898-2 (PMC6610145; doi:10.1038/s41598-019-45898-2)
Supplement: Supplementary file 2 — Supplementary tables S1, S2, S3, S5, S6, S7, S8, S10, S11, S12, S13 [file 41598_2019_45898_MOESM2_ESM.xlsx]

## Sheet: S1
Table S1: Read mapping of RNA-Seq reads to the soybean reference genome (Wm82.a2.v1).
Sample_ID	12CR1	12CR2	12CR3	12PR1	12PR2	12PR3	24CR1	24CR2	24CR3	24PR1	24PR2	24PR3	36CR1	36CR2	36CR3	36PR1	36PR2	36PR3
Total number of reads	55357068	53215247	31799519	50137072	62557238	67178211	17541588	21773672	30037674	28242334	42910390	33643809	18034685	17877074	33954443	16691755	14374866	25399244
Total mapped (%)	97.8	97.6	97.4	96.5	96.5	96.7	97.6	97.5	97.1	98.2	97.8	97.7	96.7	96.7	97.5	96	96.7	96.8
Multiple mapped (%)	62.5	13.6	49.2	54.1	43.1	38	8.7	7.8	8.2	38.2	35	48.9	7.1	7.3	33.5	7.2	8.2	8.3
Uniquely mapped (%)	35.3	84	48.2	42.4	53.4	58.7	88.9	89.7	88.9	60	62.8	48.8	89.6	89.4	64	88.8	88.5	88.5

## Sheet: S2
Table S2: Pairwise correlation between biological replicates.
Pairwise Samples	Pearson correlation
12CR1 v/s 12CR2	0.98
12CR1 v/s 12CR3	0.98
12CR2 v/s 12CR3	0.99
24CR1 v/s 24CR2	0.98
24CR1 v/s 24CR3	0.98
24CR2 v/s 24CR3	0.99
36CR1 v/s 36CR2	0.98
36CR1 v/s 36CR3	0.98
36CR2 v/s 36CR3	0.97
12PR1 v/s 12PR2	0.95
12PR1 v/s 12PR3	0.98
12PR2 v/s 12PR3	0.97
24PR1 v/s 24PR2	0.98
24PR1 v/s 24PR3	0.98
24PR2 v/s 24PR3	0.99
36PR1 v/s 36PR2	0.98
36PR1 v/s 36PR3	0.99
36PR2 v/s 36PR3	0.98

## Sheet: S3
Table S3: Transcriptional levels (in RPKM) of expressed soybean protein-coding genes.
Gene	12C	12P	24C	24P	36C	36P	Response-time (DEGs)	TFs_family	Best-hit-Arabidopsis	Arabidopsis_annotation (Phytozome 11.0)	Brief description (Phytomine, Phytozome 12)
Glyma.01G152100	16.4182	8.11807	12.0103	12.8331	8.79849	8.32384	12_down		AT1G31650.1	RHO guanyl-nucleotide exchange factor 14	ROP GUANINE NUCLEOTIDE EXCHANGE FACTOR 14
Glyma.02G028400	20.77	5.41069	0.0792075	16.1068	13.4127	0	12_down
Glyma.02G072400	35.2637	14.6925	198.739	110.803	185.62	178.148	12_down		AT5G56540.1	arabinogalactan protein 14	ARABINOGALACTAN PEPTIDE 12-RELATED
Glyma.03G109900	10.0721	4.06647	171.139	126.238	303.491	295.508	12_down		AT2G32300.1	uclacyanin 1	Plastocyanin-like domain (Cu_bind_like)
Glyma.03G184500	4.73498	2.08174	38.8387	35.0796	66.9635	60.2069	12_down		AT2G36870.1	xyloglucan endotransglucosylase/hydrolase 32	XYLOGLUCAN ENDOTRANSGLUCOSYLASE/HYDROLASE PROTEIN 31-RELATED
Glyma.05G020600	6.2076	2.91611	23.7547	24.972	20.6665	22.3533	12_down		AT5G08020.1	RPA70-kDa subunit B	REPLICATION PROTEIN A 70 KDA DNA-BINDING SUBUNIT
Glyma.05G096800	69.6658	32.9446	249.222	209.925	96.7548	84.4499	12_down		AT1G47128.1	Granulin repeat cysteine protease family protein	CYSTEINE PROTEASE FAMILY C1-RELATED // SUBFAMILY NOT NAMED
Glyma.07G265500	9.9328	4.87476	527.129	330.334	742.805	754.783	12_down
Glyma.08G014200	2.8429	1.31385	12.2227	14.2693	14.8164	13.3405	12_down		AT5G12250.1	beta-6 tubulin	TUBULIN // SUBFAMILY NOT NAMED
Glyma.08G159900	4.22403	1.8012	53.0777	27.8895	90.7713	79.1193	12_down		AT1G10670.4	ATP-citrate lyase A-1	ATP-CITRATE SYNTHASE // SUBFAMILY NOT NAMED
Glyma.08G311500	1.72081	0.589694	15.2114	9.15894	18.5559	18.5536	12_down		AT2G19070.1	spermidine hydroxycinnamoyl transferase	shikimate O-hydroxycinnamoyltransferase (E2.3.1.133, HCT)
Glyma.09G140800	3.58289	1.66137	2.91878	1.82903	1.08236	1.07211	12_down		AT5G27420.1	carbon/nitrogen insensitive 1	E3 ubiquitin-protein ligase ATL6/9/15/31/42/55 [EC:6.3.2.19] (ATL6S)
Glyma.10G104700	6.1816	2.87557	63.9208	32.7862	94.1136	84.2762	12_down		AT5G49690.1	UDP-Glycosyltransferase superfamily protein	GLUCOSYL/GLUCURONOSYL TRANSFERASES // SUBFAMILY NOT NAMED
Glyma.11G119000	10.2914	4.38077	115.896	62.0932	466.3	387.228	12_down				Protein of unknown function (DUF2775) (DUF2775)
Glyma.13G301900	19.3221	8.79652	16.2595	8.58654	5.48136	5.47736	12_down		AT4G10265.1	Wound-responsive family protein	Wound-induced protein (DUF3774)
Glyma.14G003700	2.12697	1.01948	15.6942	14.0178	16.361	15.396	12_down		AT1G57820.1	Zinc finger (C3HC4-type RING finger) family protein	E3 ubiquitin-protein ligase UHRF1 [EC:6.3.2.19] (UHRF1, NP95)
Glyma.15G097200	9.78799	4.64877	37.0274	37.8228	9.57481	11.7181	12_down		AT4G15650.1
Glyma.15G200600	3.33229	1.30675	20.9425	15.2221	38.7271	33.7946	12_down		AT1G19250.1	flavin-dependent monooxygenase 1	dimethylaniline monooxygenase (N-oxide forming) (FMO)
Glyma.17G093600	1.42232	0.446276	7.06784	6.94262	7.93022	7.34654	12_down	E2F/DP	AT3G48160.2	DP-E2F-like 1	transcription factor E2F7/8 (E2F7_8)
Glyma.17G111100	72.4713	36.0285	583.642	381.774	818.229	687.966	12_down		AT2G10940.1	Bifunctional inhibitor/lipid-transfer protein/seed storage 2S albumin superfamily protein	Hydrophobic seed protein (Hydrophob_seed)
Glyma.17G140400	21.5947	8.19946	741.778	450.818	1011.78	1116.09	12_down		AT4G12490.1	Bifunctional inhibitor/lipid-transfer protein/seed storage 2S albumin superfamily protein	BIFUNCTIONAL INHIBITOR/LIPID-TRANSFER PROTEIN/SEED STORAGE 2S ALBUMIN SUPERFAMILY PROTEIN
Glyma.18G201100	5.30221	2.47621	24.6411	19.9098	33.0824	29.253	12_down		AT3G11210.1	SGNH hydrolase-type esterase superfamily protein	ISOAMYL ACETATE-HYDROLYZING ESTERASE 1 // SUBFAMILY NOT NAMED
Glyma.20G011300	6.77509	0.949145	0.661812	0.99032	0	0	12_down				Glycine rich protein family (GRP)
Glyma.20G011400	10.5577	2.30983	0.505628	0.931159	0.0371075	0.0583571	12_down				Glycine rich protein family (GRP)
Glyma.03G032500	3.45967	1.46868	20.991	7.52718	16.4684	8.59371	12_down/24_down		AT2G18570.1	UDP-Glycosyltransferase superfamily protein	UDP-GLYCOSYLTRANSFERASE 71B2-RELATED
Glyma.05G057500	5.5109	1.57779	114.343	53.4461	395.223	460.987	12_down/24_down		AT4G12500.1	Bifunctional inhibitor/lipid-transfer protein/seed storage 2S albumin superfamily protein	Protease inhibitor/seed storage/LTP family (Tryp_alpha_amyl)
Glyma.17G138500	2.33445	0.905854	57.4706	24.8	193.479	96.9283	12_down/24_down		AT1G12240.1	Glycosyl hydrolases family 32 protein	ACID BETA-FRUCTOFURANOSIDASE 3, VACUOLAR-RELATED
Glyma.01G028500	0.650437	8.40113	0.397902	0.645016	2.9308	2.33072	12_up
Glyma.01G078300	0.385534	3.34192	0	0	0	0	12_up		AT4G31500.1	cytochrome P450, family 83, subfamily B, polypeptide 1	CYTOCHROME P450 71B21-RELATED
Glyma.01G105700	3.82324	17.7774	0	0	0	0	12_up		AT3G53980.1	Bifunctional inhibitor/lipid-transfer protein/seed storage 2S albumin superfamily protein
Glyma.01G105800	10.2125	67.8211	0	0	0	0	12_up		AT5G05960.1	Bifunctional inhibitor/lipid-transfer protein/seed storage 2S albumin superfamily protein
Glyma.02G093200	0.518025	1.55305	1.02724	0.58507	1.23781	1.15651	12_up		AT3G12580.1	heat shock protein 70	MEDIATOR OF RNA POLYMERASE II TRANSCRIPTION SUBUNIT 37E-RELATED
Glyma.02G286200	0	1.04559	0.0855688	0.301444	0.288884	0.0646815	12_up
Glyma.03G149400	0.218099	1.0359	1.25979	0.76084	2.15715	2.76753	12_up		AT5G13320.1	Auxin-responsive GH3 family protein	auxin responsive GH3 gene family (GH3)
Glyma.04G007300	0.632497	2.51157	0.207142	0.32734	0.400032	0.407057	12_up		AT2G16570.1	GLN phosphoribosyl pyrophosphate amidotransferase 1	amidophosphoribosyltransferase (purF, PPAT)
Glyma.04G079200	0.846135	2.62891	0.776151	0.695026	0.680994	0.447487	12_up		AT4G32690.1	hemoglobin 3	TWO-ON-TWO HEMOGLOBIN-3
Glyma.05G121500	0.890663	3.98731	0.0304904	0.117708	0.031053	0	12_up		AT3G43660.1	Vacuolar iron transporter (VIT) family protein	VACUOLAR IRON TRANSPORTER HOMOLOG 2.1
Glyma.05G175700	267.108	610.828	211.738	375.349	379.536	331.928	12_up
Glyma.06G109200	0.620826	1.61628	0.267652	0.317826	0.0988722	0.115755	12_up		AT1G77760.1	nitrate reductase 1	Nitrate reductase / Respiratory nitrate reductase
Glyma.06G112200	0.480076	3.48243	0.0443863	0.0520818	2.45438	2.62383	12_up		AT4G08300.1	nodulin MtN21 /EamA-like transporter family protein	EamA-like transporter family (EamA)
Glyma.06G182700	0.419536	5.12312	0	0	0	0.0282889	12_up		AT5G14740.1	carbonic anhydrase 2	CARBONIC ANHYDRASE // SUBFAMILY NOT NAMED
Glyma.07G088200	0.478699	2.80352	0	0.0142449	0.0388214	0.0457901	12_up		AT5G19600.1	sulfate transporter 3;5	SULFATE TRANSPORTER 3.5-RELATED
Glyma.08G001600	424.505	872.212	160.396	258.882	206.708	211.428	12_up
Glyma.08G139200	0.500704	4.6589	1.42459	1.17624	2.63928	1.84522	12_up		AT4G39700.1	Heavy metal transport/detoxification superfamily protein	HEAVY-METAL-ASSOCIATED DOMAIN-CONTAINING PROTEIN
Glyma.08G169800	0.496195	3.58201	0.962443	0.771528	6.20237	7.11397	12_up		AT3G07720.1	Galactose oxidase/kelch repeat superfamily protein	KELCH REPEAT DOMAIN // SUBFAMILY NOT NAMED
Glyma.08G230400	2.68092	12.8105	1.74167	0.694939	18.7797	10.9104	12_up		AT1G70890.1	MLP-like protein 43	Pathogenesis-related protein Bet v I family (Bet_v_1)
Glyma.08G250300	7.02718	15.0742	4.47938	5.65567	3.91724	4.57258	12_up		AT3G29970.1	B12D protein	B12D PROTEIN
Glyma.09G278300	0	1.78191	0	0	0	0	12_up		AT2G38400.2	alanine:glyoxylate aminotransferase 3	ALANINE--GLYOXYLATE AMINOTRANSFERASE 2 HOMOLOG 2, MITOCHONDRIAL-RELATED
Glyma.10G193500	1.98699	4.45112	10.9774	16.5719	19.2397	33.1841	12_up		AT5G51100.1	Fe superoxide dismutase 2	superoxide dismutase, Fe-Mn family (SOD2)
Glyma.10G198800	1.39822	35.7583	0	0	0	0	12_up		AT3G10520.1	haemoglobin 2	NON-SYMBIOTIC HEMOGLOBIN 2
Glyma.10G199000	1.53704	97.6869	0	0	0	0	12_up		AT3G10520.1	haemoglobin 2	NON-SYMBIOTIC HEMOGLOBIN 2
Glyma.10G266200	4.82564	12.3789	0.609461	0.601744	0	0	12_up		AT5G61412.1		GLYCINE-RICH PROTEIN
Glyma.11G146500	0.969128	5.26453	0.814124	0.265776	18.9956	10.7067	12_up		AT5G60660.1	plasma membrane intrinsic protein 2;4	AQUAPORIN PIP2-4-RELATED
Glyma.11G236500	10.2781	21.1742	25.3057	23.4514	42.2192	29.9267	12_up		AT5G65207.1
Glyma.12G019800	4.41621	10.502	66.6367	123.401	230.994	415.674	12_up		AT1G51410.1	NAD(P)-binding Rossmann-fold superfamily protein	ALCOHOL DEHYDROGENASE-RELATED
Glyma.12G075400	4.03201	9.97267	17.6597	11.3912	99.2737	81.66	12_up		AT5G60660.1	plasma membrane intrinsic protein 2;4	AQUAPORIN PIP2-4-RELATED
Glyma.13G201100	1.07246	5.90011	0.571589	0.44334	7.48789	6.7188	12_up		AT2G16385.1
Glyma.13G331200	0.66597	7.28448	0	0	0	0	12_up		AT2G47710.1	Adenine nucleotide alpha hydrolases-like superfamily protein	ADENINE NUCLEOTIDE ALPHA HYDROLASES-LIKE PROTEIN
Glyma.15G089900	1.70023	4.35949	0.534437	1.22929	0.868424	0.909005	12_up		AT4G32520.1	serine hydroxymethyltransferase 3	Glycine hydroxymethyltransferase / Threonine aldolase
Glyma.15G143200	283.002	708.119	188.101	289.936	193.762	211.255	12_up		AT3G06680.1	Ribosomal L29e protein family	60S RIBOSOMAL PROTEIN L29
Glyma.15G260600	0.294653	2.21602	0	0	0	0	12_up		AT2G35615.1	Eukaryotic aspartyl protease family protein	ASPARTIC PROTEINASE CDR1-RELATED
Glyma.16G166600	0.440738	5.05989	0.0317366	0	5.37	4.92503	12_up				ABA/WDS induced protein (ABA_WDS)
Glyma.16G170100	6.89525	14.3351	13.5147	8.48249	46.5011	47.2476	12_up				Extensin-like region (Extensin_2)
Glyma.17G096900	0.426539	1.2653	0.619166	0.540995	2.68972	2.40964	12_up		AT1G74770.1	zinc ion binding	ZINC ION BINDING PROTEIN
Glyma.17G242400	0.499022	1.7177	0.221874	0.339022	0.558136	0.51765	12_up		AT4G25000.1	alpha-amylase-like	4-alpha-D-((1->4)-alpha-D-glucano)trehalose trehalohydrolase / Maltooligosyl trehalose trehalohydrolase
Glyma.18G069800	0	1.36274	0.297663	0	0.367032	0.257811	12_up
Glyma.18G100500	0.589401	3.46112	0.0231877	0.046671	0.140232	0.217361	12_up		AT4G31500.1	cytochrome P450, family 83, subfamily B, polypeptide 1	CYTOCHROME P450 71B21-RELATED
Glyma.18G201400	0.438283	5.78499	0.0420156	0.0248748	0.0315977	0	12_up		AT3G11210.1	SGNH hydrolase-type esterase superfamily protein	ISOAMYL ACETATE-HYDROLYZING ESTERASE 1 // SUBFAMILY NOT NAMED
Glyma.18G210500	0.698277	2.02504	3.9198	2.19383	15.0225	12.375	12_up		AT3G08860.1	PYRIMIDINE 4	alanine-glyoxylate transaminase / (R)-3-amino-2-methylpropionate-pyruvate transaminase (AGXT2)
Glyma.19G003300	0.263847	1.46729	0.138094	0.206296	0.428447	0.234801	12_up		AT3G01590.2	Galactose mutarotase-like superfamily protein	ALDOSE 1-EPIMERASE FAMILY PROTEIN-RELATED
Glyma.19G218900	18.8791	51.7265	6.57703	9.28569	6.82878	7.08098	12_up
Glyma.20G191100	1.10752	19.9727	0	0	0	0	12_up
Glyma.20G191200	1.45962	102.396	0	0	0	0	12_up		AT3G10520.1	haemoglobin 2	NON-SYMBIOTIC HEMOGLOBIN 2
Glyma.20G203800	0.282084	2.21835	0.14682	0.0325731	0.184531	0.133531	12_up		AT1G54970.1	proline-rich protein 1
Glyma.20G229700	1.0443	2.46508	0.395505	0.36755	0.914432	0.661572	12_up
Glyma.U031400	2.07894	6.15335	2.76986	3.07556	2.58845	3.30721	12_up
Glyma.02G138200	6.24869	18.3669	0.657459	3.65945	0.943744	0.69664	12_up/24_up
Glyma.03G234800	3.65426	9.20914	2.31186	4.74478	4.12549	3.68561	12_up/24_up		AT1G56220.1	Dormancy/auxin associated family protein	DORMANCY/AUXIN ASSOCIATED PROTEIN
Glyma.06G276500	220.689	552.374	36.5532	76.2935	18.3435	10.1908	12_up/24_up
Glyma.07G207000	6.476	15.7755	1.45311	3.74498	1.8496	1.65945	12_up/24_up
Glyma.08G271600	2.20556	5.97453	3.0028	6.52686	15.0372	14.0895	12_up/24_up
Glyma.10G232100	74.1813	163.78	3.51413	31.0613	7.19173	3.04895	12_up/24_up
Glyma.18G177000	1.23203	3.35772	0.556275	2.10938	2.75146	12.7879	12_up/24_up/36_up		AT4G37990.1	elicitor-activated gene 3-2	cinnamyl-alcohol dehydrogenase (E1.1.1.195)
Glyma.19G169400	0.761911	1.56395	3.3114	7.29528	6.6828	19.6266	12_up/24_up/36_up		AT1G15520.1	pleiotropic drug resistance 12	Iron-chelate-transporting ATPase
Glyma.15G119100	0.792955	4.81631	0.104249	0.12834	20.5896	45.4773	12_up/36_up		AT5G46890.1	Bifunctional inhibitor/lipid-transfer protein/seed storage 2S albumin superfamily protein	BIFUNCTIONAL INHIBITOR/LIPID-TRANSFER PROTEIN/SEED STORAGE 2S ALBUMIN SUPERFAMILY PROTEIN
Glyma.01G025500	0.661678	0.517571	2.58444	1.23929	3.37533	3.50713	24_down		AT4G10500.1	2-oxoglutarate (2OG) and Fe(II)-dependent oxygenase superfamily protein	DOWNY MILDEW RESISTANCE 6 PROTEIN / OXIDOREDUCTASE
Glyma.01G058500	0.160064	1.1282	3.40735	1.31555	13.5568	12.5268	24_down		AT2G03530.1	ureide permease 2	Ureide permease (Ureide_permease)
Glyma.01G078200	0.108413	0.0650442	1.84108	0.787198	6.01664	4.52375	24_down		AT3G60690.1	SAUR-like auxin-responsive protein family	AUXIN-REGULATED PROTEIN-RELATED
Glyma.01G146900	0.957736	1.30143	1.53549	0.721957	1.1539	1.33483	24_down		AT1G49590.1	C2H2 and C2HC zinc fingers superfamily protein	WW domain-binding protein 4 (WBP4, FBP21)
Glyma.01G152900	0.00310774	0.0120324	1.34435	0.540069	10.0984	6.7347	24_down		AT4G19380.1	Long-chain fatty alcohol dehydrogenase family protein	LONG-CHAIN-ALCOHOL OXIDASE FAO4A
Glyma.01G186600	0.20583	0.422294	6.13524	2.99313	43.4152	26.0321	24_down		AT5G42930.1	alpha/beta-Hydrolases superfamily protein	CGI-141-RELATED/LIPASE CONTAINING PROTEIN // SUBFAMILY NOT NAMED
Glyma.01G225600	1.79401	2.85404	71.5755	26.0915	105.101	87.3379	24_down		AT1G64405.1
Glyma.02G029900	34.4615	38.3238	40.541	17.0377	43.2857	37.7824	24_down		AT1G24100.1	UDP-glucosyl transferase 74B1	N-hydroxythioamide S-beta-glucosyltransferase / Uridine diphosphoglucose-thiohydroximate glucosyltransferase
Glyma.02G131700	0.101288	0.108486	2.04866	0.891575	5.02383	4.24658	24_down	bZIP	AT1G49720.1	abscisic acid responsive element-binding factor 1	ABSCISIC ACID-INSENSITIVE 5-LIKE PROTEIN 6
Glyma.02G156800	0.0396272	0.0500871	3.55219	1.02819	149.115	78.1802	24_down		AT5G10530.1	Concanavalin A-like lectin protein kinase family protein	Legume lectin domain (Lectin_legB)
Glyma.02G239400	0.032057	0.0578784	1.95361	0.905419	11.9463	10.2726	24_down		AT5G16370.1	acyl activating enzyme 5	ACYL-ACTIVATING ENZYME 5, PEROXISOMAL-RELATED
Glyma.02G287300	0.695558	0.685687	2.01941	0.807417	1.57908	1.14949	24_down		AT2G42850.1	cytochrome P450, family 718	Taxadiene 5-alpha-hydroxylase
Glyma.03G028000	0.0664983	0.0859912	4.33874	1.54441	198.949	124.936	24_down		AT4G08870.1	Arginase/deacetylase superfamily protein	arginase (E3.5.3.1, rocF, arg)
Glyma.03G032700	0.145196	0.188338	4.71231	1.90222	16.3759	11.9361	24_down		AT2G18570.1	UDP-Glycosyltransferase superfamily protein	UDP-GLYCOSYLTRANSFERASE 72E1-RELATED
Glyma.03G033900	1.05612	0.643521	12.6916	4.934	26.3777	22.5472	24_down		AT2G45080.1	cyclin p3;1	CYCLIN-U2-1-RELATED
Glyma.03G034000	0.838199	0.637284	8.23261	4.0879	31.5797	21.8184	24_down	bHLH	AT4G00050.1	basic helix-loop-helix (bHLH) DNA-binding superfamily protein	TRANSCRIPTION FACTOR UNE10
Glyma.03G039800	0.00744621	0.107904	1.7411	0.67326	38.8243	68.3082	24_down		AT5G05340.1	Peroxidase superfamily protein	peroxidase (E1.11.1.7)
Glyma.03G040300	0.129546	0.0260548	3.08793	1.45126	9.75185	5.22299	24_down		AT2G38540.1	lipid transfer protein 1	Protease inhibitor/seed storage/LTP family (Tryp_alpha_amyl)
Glyma.03G092800	0.169336	0.0495789	1.53321	0.664483	2.20068	2.01458	24_down		AT3G03520.1	non-specific phospholipase C3	NON-SPECIFIC PHOSPHOLIPASE C3-RELATED
Glyma.03G158600	0.364905	0.358722	6.32837	2.81777	11.1404	6.53266	24_down		AT5G43700.1	AUX/IAA transcriptional regulator family protein	auxin-responsive protein IAA (IAA)
Glyma.04G020200	1.73454	1.09701	38.6932	18.7976	52.6663	31.9815	24_down		AT5G11880.1	Pyridoxal-dependent decarboxylase family protein	Ornithine decarboxylase / L-ornithine carboxy-lyase
Glyma.04G025500	2.05213	2.56519	11.1595	5.31534	10.5681	5.99788	24_down		AT5G10990.1	SAUR-like auxin-responsive protein family	SAUR family protein (SAUR)
Glyma.04G037400	0.311951	0.893651	1.99564	0.795111	4.88087	2.60954	24_down		AT1G47480.1	alpha/beta-Hydrolases superfamily protein	CARBOXYLESTERASE 2-RELATED
Glyma.04G098800	0.421999	0.465448	2.39836	1.07038	6.45861	6.09898	24_down		AT3G12870.1
Glyma.04G105900	0	0.039952	4.29977	0.708819	50.0256	28.3665	24_down		AT1G55020.1	lipoxygenase 1	Linoleate 9S-lipoxygenase / Linoleate 9-lipoxygenase
Glyma.04G190300	0.0438682	0.356949	1.05872	0.484991	4.0558	2.5886	24_down		AT3G01680.1		Sieve element occlusion N-terminus (SEO_N) // Sieve element occlusion C-terminus (SEO_C)
Glyma.04G233500	0.119645	0.193081	2.3419	1.16198	6.04265	5.22963	24_down		AT5G53490.2	Tetratricopeptide repeat (TPR)-like superfamily protein	THYLAKOID LUMENAL 17.4 KDA PROTEIN, CHLOROPLASTIC
Glyma.04G239400	0.301426	0.205864	1.54366	0.734935	2.9477	2.56583	24_down		AT3G18690.1	MAP kinase substrate 1	F16F4.1 PROTEIN-RELATED
Glyma.05G023700	0.0786406	0.453184	1.33378	0.601587	9.87684	8.31909	24_down		AT5G61290.1	Flavin-binding monooxygenase family protein	FLAVIN-CONTAINING MONOOXYGENASE FMO GS-OX-LIKE 8-RELATED
Glyma.05G040400	0.578688	0.623985	2.18018	1.04112	3.47489	2.72688	24_down		AT4G24670.1	tryptophan aminotransferase related 2	L-tryptophan---pyruvate aminotransferase (TAA1)
Glyma.05G044000	0.305192	0.432464	3.7967	1.80983	9.85566	8.15655	24_down		AT5G63180.1	Pectin lyase-like superfamily protein	PECTATE LYASE 22-RELATED
Glyma.05G045300	0.0683555	0.0284172	1.16523	0.533767	1.80072	1.115	24_down	GRAS	AT1G66350.1	RGA-like 1	GRAS domain family (GRAS)
Glyma.05G053900	0.37996	0.558389	1.41293	0.689416	1.68692	1.73059	24_down		AT1G12420.1	ACT domain repeat 8	ACR7-RELATED
Glyma.05G077100	0.304729	0.584837	1.75912	0.827712	3.98702	3.93795	24_down		AT3G27170.1	chloride channel B	CHLORIDE CHANNEL PROTEIN CLC-A-RELATED
Glyma.05G123900	0.645379	0.213315	1.74815	0.767342	0.697772	0.39333	24_down		AT5G06860.1	polygalacturonase inhibiting protein 1	POLYGALACTURONASE INHIBITOR 1-RELATED
Glyma.05G147600	1.13213	1.76133	2.1105	0.943616	2.70452	3.04566	24_down		AT1G27930.1	Protein of unknown function (DUF579)	Glucuronoxylan 4-O-methyltransferase
Glyma.05G152500	0.0356414	0.0324798	2.41461	1.02949	14.2833	11.1352	24_down		AT4G13840.1	HXXXD-type acyl-transferase family protein	Quinate O-hydroxycinnamoyltransferase / Hydroxycinnamoyl coenzyme A-quinate transferase
Glyma.05G184200	0.162862	0.366234	4.46803	1.87571	9.46939	6.35544	24_down		AT5G09960.1		Cleavage site for pathogenic type III effector avirulence factor Avr
Glyma.05G204600	0.0100413	0.0124718	1.64306	0.598123	6.47709	6.15209	24_down		AT4G11650.1	osmotin 34	Thaumatin family (Thaumatin)
Glyma.05G225800	0.26607	0.335082	2.95967	1.46741	7.3426	7.4841	24_down		AT5G56590.1	O-Glycosyl hydrolases family 17 protein	GLUCAN ENDO-1,3-BETA-GLUCOSIDASE 12-RELATED
Glyma.06G023400	1.82419	2.43718	1.8718	0.858176	2.42877	2.13475	24_down				Proline-rich nuclear receptor coactivator (PNRC)
Glyma.06G038000	0.205862	0.187318	2.31245	1.08547	12.8912	7.3379	24_down		AT1G47480.1	alpha/beta-Hydrolases superfamily protein	CARBOXYLESTERASE 2-RELATED
Glyma.06G137000	0.0564556	0.0875109	3.49781	1.13751	9.08731	7.85659	24_down		AT5G24530.1	2-oxoglutarate (2OG) and Fe(II)-dependent oxygenase superfamily protein	DOWNY MILDEW RESISTANCE 6 PROTEIN / OXIDOREDUCTASE
Glyma.06G190000	0.325264	0.15744	1.36717	0.659877	2.5929	2.68615	24_down		AT5G62710.1	Leucine-rich repeat protein kinase family protein	Protein kinase domain (Pkinase) // Leucine rich repeat N-terminal domain (LRRNT_2)
Glyma.06G240700	0.165918	0.171525	4.91655	2.29601	4.85151	4.59243	24_down		AT3G15350.2	Core-2/I-branching beta-1,6-N-acetylglucosaminyltransferase family protein	CORE-2/I-BRANCHING BETA-1,6-N-ACETYLGLUCOSAMINYLTRANSFERASE FAMILY PROTEIN
Glyma.06G275900	0.0647859	0.0285596	15.3691	5.59385	45.4209	27.37	24_down		AT5G05340.1	Peroxidase superfamily protein	peroxidase (E1.11.1.7)
Glyma.06G283900	21.3201	38.3415	4.63193	1.93809	0.782682	0.438311	24_down		AT2G42560.1	late embryogenesis abundant domain-containing protein / LEA domain-containing protein	COLD-REGULATED PROTEIN 15B
Glyma.06G298900	21.0393	16.8712	29.1786	14.3696	12.7178	14.2398	24_down		AT4G10265.1	Wound-responsive family protein	Wound-induced protein (DUF3774)
Glyma.07G006900	0.177713	0.161857	5.23416	2.28176	24.5057	19.6383	24_down		AT1G55020.1	lipoxygenase 1	linoleate 9S-lipoxygenase (LOX1_5)
Glyma.07G034800	0.509186	0.613772	4.45294	1.94003	34.5212	23.3687	24_down		AT1G55020.1	lipoxygenase 1	Linoleate 13S-lipoxygenase / Lipoxidase // Linoleate 9S-lipoxygenase / Linoleate 9-lipoxygenase
Glyma.07G073400	0.117323	0.206054	1.03591	0.459298	1.11719	0.913751	24_down		AT2G45830.1	downstream target of AGL15 2	DOWNSTREAM TARGET OF AGL15 2
Glyma.07G087000	11.6183	9.02018	18.7534	9.23171	17.7477	18.9745	24_down		AT4G13270.1	Late embryogenesis abundant (LEA) hydroxyproline-rich glycoprotein family	Late embryogenesis abundant protein (LEA_2)
Glyma.07G099800	0.862868	0.682328	1.05744	0.454376	2.46609	1.59251	24_down		AT3G18200.1	nodulin MtN21 /EamA-like transporter family protein	EamA-like transporter family (EamA)
Glyma.07G165700	0.179689	0.0879096	1.12369	0.325457	14.6857	16.1594	24_down		AT2G01340.1		Domain of unknown function (DUF4228) (DUF4228)
Glyma.07G216900	0.432338	0.44443	13.541	6.34667	36.1359	27.2578	24_down		AT1G70985.1	hydroxyproline-rich glycoprotein family protein
Glyma.07G251300	0.831108	1.89284	1.83163	0.894771	10.9458	7.20372	24_down		AT3G06390.1	Uncharacterised protein family (UPF0497)	NITRATE, FROMATE, IRON DEHYDROGENASE // SUBFAMILY NOT NAMED
Glyma.08G013100	0.111035	0.143761	1.41185	0.513164	3.75621	3.05472	24_down		AT3G14260.1	Protein of unknown function (DUF567)	LURP-one-related (LOR)
Glyma.08G020200	0.205976	0.113339	1.05269	0.518611	4.0461	2.44162	24_down				Acyl-coenzyme A:6-aminopenicillanic acid acyl-transferase (AAT)
Glyma.08G038500	0.0979481	0.0858897	1.14382	0.497908	5.89891	3.69443	24_down		AT3G16070.1
Glyma.08G083500	3.47505	2.48985	6.47632	3.01274	5.66252	6.23309	24_down		AT3G05740.1	RECQ helicase l1	BLOOM SYNDROME PROTEIN
Glyma.08G118300	0.0445519	0.205427	2.53539	0.933785	7.74017	7.81563	24_down
Glyma.08G153400	0.216383	0.0973323	39.9396	19.6093	98.2679	82.0657	24_down
Glyma.08G161500	0.0655794	0.0855904	3.23645	1.48938	6.09895	5.06651	24_down		AT5G20490.1	Myosin family protein with Dil domain	MYOSIN-12
Glyma.08G162700	0.144117	0.203024	2.77089	1.20956	19.2889	35.0503	24_down		AT1G30870.1	Peroxidase superfamily protein	peroxidase (E1.11.1.7)
Glyma.08G176300	0.156414	0.234575	4.73908	2.20476	8.301	7.39795	24_down		AT3G14440.1	nine-cis-epoxycarotenoid dioxygenase 3	9-CIS-EPOXYCAROTENOID DIOXYGENASE NCED3, CHLOROPLASTIC-RELATED
Glyma.08G269600	0.0196531	0.0153355	5.16636	2.24486	45.6262	24.1056	24_down		AT3G57030.1	Calcium-dependent phosphotriesterase superfamily protein	STRICTOSIDINE SYNTHASE-RELATED // SUBFAMILY NOT NAMED
Glyma.08G277200	1.00217	1.56695	23.0199	10.1576	33.7805	39.9238	24_down		AT5G49690.1	UDP-Glycosyltransferase superfamily protein	GLUCOSYL/GLUCURONOSYL TRANSFERASES // SUBFAMILY NOT NAMED
Glyma.08G292400	0.370058	0.220335	5.75724	2.05921	12.791	9.47665	24_down		AT1G59940.1	response regulator 3	TWO-COMPONENT RESPONSE REGULATOR ARR15-RELATED
Glyma.08G298700	0.624777	0.257768	3.48413	1.44947	11.8587	9.44675	24_down	bHLH	AT1G26945.1	basic helix-loop-helix (bHLH) DNA-binding superfamily protein	PROTEIN BANQUO 3
Glyma.08G321700	0.269202	0.0556237	6.37871	1.96842	5.27282	4.07012	24_down		AT3G20300.1	Protein of unknown function (DUF3537)	F11F12.5 PROTEIN
Glyma.08G323400	0.00675021	0.0428919	2.04312	0.803921	6.67151	5.95332	24_down		AT5G55380.1	MBOAT (membrane bound O-acyl transferase) family protein	Long-chain-alcohol O-fatty-acyltransferase / Wax synthase
Glyma.08G329600	0.118555	0.0987941	3.5863	1.56879	14.1023	12.6979	24_down
Glyma.08G366700	0.0118476	0.0363907	2.1804	0.67565	9.90497	7.32829	24_down		AT5G38300.1
Glyma.09G038600	0.365851	0.333398	8.04558	3.16543	29.5398	27.7644	24_down		AT5G49360.1	beta-xylosidase 1	BETA-D-XYLOSIDASE 1
Glyma.09G066500	0.467257	0.289402	8.06672	3.17017	9.86241	7.30548	24_down		AT1G72770.3	homology to ABI1	PROTEIN PHOSPHATASE 2C // SUBFAMILY NOT NAMED
Glyma.09G139200	0.0924215	1.07064	1.0221	0.339563	6.16584	5.70993	24_down		AT5G23750.2	Remorin family protein	Remorin, N-terminal region (Remorin_N)
Glyma.09G150300	0.0393348	0.0549228	1.18244	0.564042	2.6376	2.23835	24_down		AT5G51750.1	subtilase 1.3	SUBTILISIN SERINE PROTEASE-RELATED
Glyma.09G179100	0.604644	0.462829	4.66385	1.24808	11.1051	8.16616	24_down		AT3G18200.1	nodulin MtN21 /EamA-like transporter family protein	EamA-like transporter family (EamA)
Glyma.09G200800	0.0667832	0.170525	1.06955	0.527661	2.40745	2.4186	24_down		AT2G22610.2	Di-glucose binding protein with Kinesin motor domain	Kinesin motor domain (Kinesin) // Di-glucose binding within endoplasmic reticulum (Malectin)
Glyma.09G232000	0	0	3.1261	0.753151	5.24415	3.09785	24_down		AT2G01610.1	Plant invertase/pectin methylesterase inhibitor superfamily protein	Pectinesterase / Pectin methylesterase
Glyma.09G247700	0.464851	0.756772	7.3914	3.55464	30.0504	27.8234	24_down		AT5G16250.1		F16B3.27 PROTEIN
Glyma.10G059200	0.0384556	0.297136	1.53176	0.764972	5.03318	4.33064	24_down		AT1G08080.1	alpha carbonic anhydrase 7	ALPHA CARBONIC ANHYDRASE 5
Glyma.10G142200	0.104945	0.157184	6.13917	2.6571	17.7911	17.4078	24_down	MYB	AT1G09540.1	myb domain protein 61	MYB DOMAIN PROTEIN 55
Glyma.10G159600	0.102411	0.0908392	15.6588	4.21831	119.2	67.5133	24_down		AT5G17540.1	HXXXD-type acyl-transferase family protein	Benzyl alcohol O-benzoyltransferase
Glyma.10G219300	0.121189	0.0158617	1.51213	0.721888	1.61947	0.964599	24_down		AT4G09670.1	Oxidoreductase family protein	NAD(P)-BINDING ROSSMANN-FOLD SUPERFAMILY PROTEIN
Glyma.10G237600	0.0970439	0.229111	2.37476	0.755836	4.65983	5.01317	24_down
Glyma.10G283500	0.0458449	0.0574604	1.24384	0.602953	1.63315	1.50386	24_down		AT3G54930.1	Protein phosphatase 2A regulatory B subunit family protein	SERINE/THREONINE PROTEIN PHOSPHATASE 2A PP2A REGULATORY SUBUNIT B // SUBFAMILY NOT NAMED
Glyma.10G291600	0.138605	0.0242331	1.16704	0.467866	1.35355	1.04353	24_down
Glyma.11G017400	0.136366	0.0675419	2.18859	0.88418	3.68681	3.40182	24_down		AT1G64405.1
Glyma.11G030300	0.490165	0.340196	3.34203	1.27168	42.5368	47.7496	24_down		AT1G62790.1	Bifunctional inhibitor/lipid-transfer protein/seed storage 2S albumin superfamily protein	Probable lipid transfer (LTP_2)
Glyma.11G038600	0.391212	0.114001	3.94104	1.73341	13.0216	10.0647	24_down		AT1G19180.2	jasmonate-zim-domain protein 1	tify domain (tify)
Glyma.11G055600	0.040703	0.069664	1.77969	0.825929	3.99936	3.46794	24_down		AT1G45207.2	Remorin family protein	Remorin, C-terminal region (Remorin_C)
Glyma.11G097000	0.0951808	0.137532	1.22608	0.534369	3.28944	3.94587	24_down		AT1G47670.1	Transmembrane amino acid transporter family protein	AMINO ACID TRANSPORTER // SUBFAMILY NOT NAMED
Glyma.12G032200	1.06951	1.08525	3.07982	1.47742	7.37662	6.58707	24_down	MYB	AT4G34990.1	myb domain protein 32	TRANSCRIPTION REPRESSOR MYB4
Glyma.12G044600	0.437383	0.0863061	1.94536	0.897766	3.37549	1.77089	24_down		AT1G49320.1	unknown seed protein like 1	BURP domain (BURP)
Glyma.12G052100	0.134297	0.0543122	2.09928	0.875361	4.73946	3.87701	24_down		AT2G43290.1	Calcium-binding EF-hand family protein	CALMODULIN-LIKE PROTEIN 6-RELATED
Glyma.12G060900	0.0934312	0.137557	1.16509	0.502256	2.99828	1.64044	24_down		AT2G29130.1	laccase 2	MULTI-COPPER OXIDASE // SUBFAMILY NOT NAMED
Glyma.12G150900	0.164706	0.0252197	4.21531	1.78926	7.28212	4.6651	24_down		AT3G15370.1	expansin 12	EXPANSIN-A12
Glyma.12G154600	4.98125	1.90696	62.4003	27.362	103.51	103.678	24_down
Glyma.12G173800	0.21072	0.305218	1.5562	0.598275	6.65953	4.075	24_down		AT5G03170.1	FASCICLIN-like arabinogalactan-protein 11	FASCICLIN-LIKE ARABINOGALACTAN PROTEIN 11
Glyma.12G187900	1.98667	2.67382	1.57666	0.661262	0.561849	0.651124	24_down		AT4G25270.1	Tetratricopeptide repeat (TPR)-like superfamily protein	PPR repeat (PPR)
Glyma.12G207600	0.461055	0.112733	37.1506	18.1295	72.9406	47.2052	24_down		AT1G03870.1	FASCICLIN-like arabinoogalactan 9	FASCICLIN-LIKE ARABINOGALACTAN PROTEIN 13-RELATED
Glyma.12G212700	0.152093	0.0630744	1.08724	0.465864	2.20787	2.02666	24_down		AT4G27570.1	UDP-Glycosyltransferase superfamily protein	Anthocyanidin 3-O-glucoside 2''-O-glucosyltransferase
Glyma.13G004400	0.0930221	0.0745018	1.10481	0.351341	4.6533	3.28263	24_down		AT1G05300.1	zinc transporter 5 precursor	ZINC TRANSPORTER 3-RELATED
Glyma.13G005800	0.117679	0.0807224	2.05761	0.923833	3.84388	3.93879	24_down		AT3G17640.1	Leucine-rich repeat (LRR) family protein	Leucine Rich Repeat (LRR_1) // Leucine rich repeat N-terminal domain (LRRNT_2)
Glyma.13G035900	0.0131381	0.00766582	2.26398	0.889605	12.454	9.57585	24_down		AT1G21230.1	wall associated kinase 5	Protein kinase domain (Pkinase) // Calcium-binding EGF domain (EGF_CA) // Wall-associated receptor kinase galacturonan-binding (GUB_WAK_bind)
Glyma.13G056500	0.0653186	0.0766366	2.89733	1.29397	17.2133	15.5715	24_down		AT3G02120.1	hydroxyproline-rich glycoprotein family protein
Glyma.13G149100	0.11762	0.185196	4.66793	2.08502	19.6121	18.7764	24_down		AT2G36630.1	Sulfite exporter TauE/SafE family protein	ATP-DEPENDENT PROTEASE CEREBLON // SUBFAMILY NOT NAMED
Glyma.13G183000	0.0453787	0.0577529	12.2656	5.22693	28.817	30.8015	24_down				Catechol oxidase / Tyrosinase // Tyrosinase / Tyrosine-dopa oxidase
Glyma.13G191400	0.681373	1.16196	3.60192	1.72909	30.2986	28.0454	24_down		AT5G07010.1	sulfotransferase 2A	SULFOTRANSFERASE SULT // SUBFAMILY NOT NAMED
Glyma.13G197600	0.112402	0.0332551	1.61892	0.484454	2.2978	1.06849	24_down		AT2G41310.1	response regulator 3	RESPONSE REGULATOR OF TWO-COMPONENT SYSTEM // SUBFAMILY NOT NAMED
Glyma.13G224000	0.261592	0.66606	2.64547	1.29113	5.26521	5.392	24_down		AT1G16030.1	heat shock protein 70B	Molecular chaperones GRP78/BiP/KAR2, HSP70 superfamily
Glyma.13G236100	0.146638	0.132428	1.59953	0.742195	7.08589	6.1242	24_down		AT2G33850.1
Glyma.13G257400	0.505703	0.15147	52.285	22.1893	62.8933	54.8054	24_down
Glyma.13G280100	0.372317	0.296455	1.25049	0.372997	0.659033	1.05292	24_down		AT5G39740.2	ribosomal protein L5 B	GAG-POL-RELATED RETROTRANSPOSON // SUBFAMILY NOT NAMED
Glyma.13G285300	0.430746	1.0007	1.45356	0.489102	3.26994	1.8565	24_down		AT4G31940.1	cytochrome P450, family 82, subfamily C, polypeptide 4	Cytochrome P450 CYP2 subfamily
Glyma.13G291700	4.03707	3.21979	21.6871	10.7404	31.4154	28.6676	24_down		AT2G42570.1	TRICHOME BIREFRINGENCE-LIKE 39	PROTEIN TRICHOME BIREFRINGENCE-LIKE 39-RELATED
Glyma.13G308000	0.0819308	0	1.06619	0.161373	3.76027	3.03966	24_down		AT3G21710.2		GENOMIC DNA, CHROMOSOME 3, P1 CLONE: MSD21
Glyma.13G347800	3.81469	2.83465	112.852	51.2904	388.155	334.759	24_down		AT1G55020.1	lipoxygenase 1	linoleate 9S-lipoxygenase (LOX1_5)
Glyma.14G108700	0.125694	0.186622	1.54229	0.746105	1.2458	1.8189	24_down		AT5G25050.1	Major facilitator superfamily protein	FOLATE-BIOPTERIN TRANSPORTER 2-RELATED
Glyma.14G175800	0.0651101	0.115961	10.1716	4.74345	40.8106	33.7532	24_down		AT1G22380.1	UDP-glucosyl transferase 85A3	GLUCOSYL/GLUCURONOSYL TRANSFERASES // SUBFAMILY NOT NAMED
Glyma.14G214500	0.0541312	0.15301	1.13068	0.527076	2.98321	1.98927	24_down	MYB	AT5G16600.1	myb domain protein 43	MYB-LIKE DNA-BINDING PROTEIN MYB // SUBFAMILY NOT NAMED
Glyma.15G009600	0.728973	0.620358	3.91604	1.95169	6.03888	3.35944	24_down				Cotton fibre expressed protein (DUF761)
Glyma.15G054500	0.0979269	0.404783	8.23742	3.59692	22.5633	15.8046	24_down		AT1G22360.1	UDP-glucosyl transferase 85A2	GLUCOSYL/GLUCURONOSYL TRANSFERASES // SUBFAMILY NOT NAMED
Glyma.15G080000	0.381397	0.367354	2.67421	1.29172	11.9104	10.4797	24_down		AT2G33990.1	IQ-domain 9	IQ-DOMAIN 9 PROTEIN
Glyma.15G134400	0.728074	0.881885	11.1971	5.40929	22.3984	16.207	24_down		AT1G30690.1	Sec14p-like phosphatidylinositol transfer family protein	CELLULAR RETINALDEHYDE-BINDING/TRIPLE FUNCTION DOMAIN-CONTAINING PROTEIN
Glyma.15G143700	0.112617	0.146158	5.76061	2.28064	26.2172	25.8334	24_down		AT5G49360.1	beta-xylosidase 1	BETA-D-XYLOSIDASE 1
Glyma.15G172500	0.908291	0.68017	4.4126	2.03386	5.61993	3.97121	24_down		AT1G72770.3	homology to ABI1	PROTEIN PHOSPHATASE 2C // SUBFAMILY NOT NAMED
Glyma.15G185700	0.0324699	0.016893	1.17572	0.345025	1.93445	1.00417	24_down		AT3G05858.1
Glyma.15G270900	0.438634	0.233395	23.0088	10.0422	81.3654	74.0967	24_down		AT2G44480.1	beta glucosidase 17	Vicianin beta-glucosidase // Beta-glucosidase / Gentobiase
Glyma.15G271000	0.634033	0.672799	113.722	39.4298	744.499	596.794	24_down		AT2G44480.1	beta glucosidase 17	Vicianin beta-glucosidase // Beta-glucosidase / Gentobiase
Glyma.16G014500	0.136796	0.130154	1.63544	0.740961	2.7065	2.47192	24_down		AT3G06840.1
Glyma.16G017500	1.44022	1.18731	4.63693	2.13721	8.77185	8.68276	24_down		AT4G10490.1	2-oxoglutarate (2OG) and Fe(II)-dependent oxygenase superfamily protein	F3H7.17 PROTEIN
Glyma.16G079500	0.151571	0.0929976	3.16515	1.44555	14.0108	9.32672	24_down		AT5G41761.1
Glyma.16G089700	0.00940025	0.0113351	1.84834	0.532373	4.22097	2.30968	24_down		AT4G31970.1	cytochrome P450, family 82, subfamily C, polypeptide 2	cytochrome P450, family 82, subfamily G, polypeptide 1 (CYP82G1)
Glyma.16G094100	0.165054	0.147345	9.58523	4.76417	26.3728	21.4874	24_down		AT5G44670.1	Domain of unknown function (DUF23)	F21O3.9 PROTEIN-RELATED
Glyma.16G189500	0.0589309	0.381202	1.0054	0.391706	5.46553	3.41755	24_down		AT3G61260.1	Remorin family protein	Remorin, N-terminal region (Remorin_N)
Glyma.16G201400	0.114921	0.0822483	4.7564	1.70242	11.7073	7.9808	24_down	bHLH	AT4G25410.1	basic helix-loop-helix (bHLH) DNA-binding superfamily protein	TRANSCRIPTION FACTOR BHLH118-RELATED
Glyma.17G043700	0.150484	0.307445	1.74216	0.734273	9.97142	6.73865	24_down		AT5G20900.1	jasmonate-zim-domain protein 12	PROTEIN TIFY 3A-RELATED
Glyma.17G055000	0.24279	0.224875	2.89342	1.06134	5.55758	2.96248	24_down		AT4G29720.1	polyamine oxidase 5	spermine oxidase (SMOX, PAO5)
Glyma.17G061400	0.306881	0.370307	2.99958	0.766121	5.50617	7.25621	24_down		AT2G18980.1	Peroxidase superfamily protein	PEROXIDASE 16-RELATED
Glyma.17G068600	0.240402	0.310703	2.60764	0.983308	4.85115	2.86103	24_down		AT5G14850.1	Alg9-like mannosyltransferase family	Dolichyl-P-Man:Man(6)GlcNAc(2)-PP-dolichol alpha-1,2-mannosyltransferase / Dol-P-Man:Man(6)GlcNAc(2)-PP-Dol alpha-1,2-mannosyltransferase
Glyma.17G078300	0.270022	0.182128	3.67261	1.82806	11.8915	10.3254	24_down		AT1G64060.1	respiratory burst oxidase protein F	NADPH OXIDASE // SUBFAMILY NOT NAMED
Glyma.17G090000	0.916993	0.434203	7.8874	3.38638	11.1967	9.2356	24_down		AT1G62400.1	Protein kinase superfamily protein	SERINE-THREONINE PROTEIN KINASE // SUBFAMILY NOT NAMED
Glyma.17G187700	0.175265	0.2223	2.72121	1.31606	2.71542	3.44291	24_down
Glyma.18G017500	0.487814	0.302779	1.37722	0.65298	2.96376	3.31058	24_down		AT5G65030.1		C2 domain (C2)
Glyma.18G077000	0	0.145679	4.77408	1.77648	20.976	21.3639	24_down
Glyma.18G113100	0.151734	0.193886	28.8651	13.0138	184.937	108.889	24_down		AT2G19070.1	spermidine hydroxycinnamoyl transferase	shikimate O-hydroxycinnamoyltransferase (E2.3.1.133, HCT)
Glyma.18G130900	3.12992	1.4356	10.4081	5.08273	20.4182	12.9806	24_down		AT1G59940.1	response regulator 3	TWO-COMPONENT RESPONSE REGULATOR ARR15-RELATED
Glyma.18G245100	0.177808	0.520013	7.76173	3.41191	30.3166	26.5329	24_down		AT5G16250.1		F16B3.27 PROTEIN
Glyma.19G024200	0.0503895	0.0246341	1.20528	0.561614	2.81463	1.50706	24_down		AT2G03090.1	expansin A15	Pollen allergen (Pollen_allerg_1)
Glyma.19G030700	0.048261	0.0663007	4.24331	1.89355	8.54808	6.25671	24_down		AT5G39090.1	HXXXD-type acyl-transferase family protein	Isoflavone-7-O-beta-glucoside 6''-O-malonyltransferase / Flavone/flavonol 7-O-beta-D-glucoside malonyltransferase
Glyma.19G030800	0.411757	0.158166	8.95144	3.84504	20.7159	16.2647	24_down		AT5G39090.1	HXXXD-type acyl-transferase family protein	Isoflavone-7-O-beta-glucoside 6''-O-malonyltransferase / Flavone/flavonol 7-O-beta-D-glucoside malonyltransferase
Glyma.19G041800	0.197425	0.163641	7.36177	2.28865	16.8079	11.0076	24_down		AT5G15900.1	TRICHOME BIREFRINGENCE-LIKE 19	GDSL/SGNH-like Acyl-Esterase family found in Pmr5 and Cas1p (PC-Esterase) // PMR5 N terminal Domain (PMR5N)
Glyma.19G055800	0.0868963	0.114656	2.6493	1.01278	8.68409	5.37629	24_down	MYB	AT5G14340.1	myb domain protein 40	MYB TRANSCRIPTION FACTOR
Glyma.19G097700	0.107637	0.101303	2.10373	0.698085	7.6969	5.47841	24_down	NAC	AT5G13180.1	NAC domain containing protein 83	NAC DOMAIN-CONTAINING PROTEIN 94-RELATED
Glyma.19G124600	0.121611	0.168449	2.80148	1.25145	23.4637	21.2579	24_down		AT3G10740.1	alpha-L-arabinofuranosidase 1	alpha-N-arabinofuranosidase (E3.2.1.55, abfA)
Glyma.19G161100	0.319565	0.661012	14.6703	6.49491	45.4255	27.0539	24_down		AT4G14550.1	indole-3-acetic acid inducible 14	auxin-responsive protein IAA (IAA)
Glyma.19G198900	2.37611	3.66169	19.9117	9.56354	89.9503	80.8244	24_down		AT3G11660.1	NDR1/HIN1-like 1	LATE EMBRYOGENESIS ABUNDANT HYDROXYPROLINE-RICH GLYCOPROTEIN-RELATED
Glyma.19G223900	0.141589	0.0781509	3.48344	0.919652	4.76459	3.23913	24_down		AT3G05936.1
Glyma.19G224600	0.104456	0.0320044	2.86842	1.08749	5.75369	5.00944	24_down	MYB	AT1G09540.1	myb domain protein 61	MYB DOMAIN PROTEIN 55
Glyma.20G021000	0.0676992	0.0398822	2.26831	0.98345	10.3268	9.07499	24_down		AT4G19840.1	phloem protein 2-A1	Phloem protein 2 (PP2)
Glyma.20G057500	0.0926044	0.0390077	7.25141	3.29282	53.8278	44.7459	24_down		AT1G22360.1	UDP-glucosyl transferase 85A2	UDP-GLYCOSYLTRANSFERASE 85A1-RELATED
Glyma.20G090700	0.160944	0.194855	2.56852	0.568007	10.2294	7.57406	24_down	MYB	AT1G09540.1	myb domain protein 61	MYB DOMAIN PROTEIN 55
Glyma.20G112400	1.15155	0.675751	3.55023	1.71538	3.74751	2.62026	24_down		AT5G04820.1	ovate family protein 13	OVATE FAMILY PROTEIN 13
Glyma.20G183900	0.119251	0.188799	4.50132	1.42502	4.75955	3.76358	24_down
Glyma.20G213500	0.087414	0	1.9322	0.537184	2.48324	2.28976	24_down		AT4G35160.1	O-methyltransferase family protein	Isoflavone 7-O-methyltransferase
Glyma.20G238100	0.671893	1.08521	1.20088	0.568208	1.74333	1.6318	24_down		AT5G27930.2	Protein phosphatase 2C family protein	PROTEIN PHOSPHATASE 2C // SUBFAMILY NOT NAMED
Glyma.U016700	0.133353	0.0804893	2.91481	1.43922	5.16529	3.87766	24_down		AT2G44990.1	carotenoid cleavage dioxygenase 7	9-cis-beta-carotene 9',10'-cleaving dioxygenase (CCD7)
Glyma.U019600	1.52371	1.17083	2.79515	1.30768	1.76838	1.61187	24_down		AT1G61560.1	Seven transmembrane MLO family protein	Mlo family (Mlo) // Sec61beta family (Sec61_beta)
Glyma.01G046300	0.147062	0.0534253	9.5491	1.98213	29.1092	11.2704	24_down/36_down		AT2G15480.2	UDP-glucosyl transferase 73B5	Soyasapogenol B glucuronide galactosyltransferase
Glyma.01G160400	0.0101216	0	1.12503	0.372718	3.09262	1.10638	24_down/36_down		AT4G35680.1	Arabidopsis protein of unknown function (DUF241)	EXPRESSED PROTEIN
Glyma.02G090100	0.240167	0.281788	3.26013	1.58171	9.37398	4.59502	24_down/36_down		AT1G71140.1	MATE efflux family protein	MULTIDRUG RESISTANCE PROTEIN // SUBFAMILY NOT NAMED
Glyma.02G252900	0.0702277	0.0140435	1.77321	0.523413	6.12217	2.5976	24_down/36_down		AT5G05840.1	Protein of unknown function (DUF620)	EMB
Glyma.03G158700	0.361466	0.295124	14.4426	2.77375	48.4767	19.0938	24_down/36_down		AT4G14550.1	indole-3-acetic acid inducible 14	auxin-responsive protein IAA (IAA)
Glyma.05G108900	0.0741623	0.124571	1.65651	0.42065	2.92995	0.8937	24_down/36_down		AT4G37770.1	1-amino-cyclopropane-1-carboxylate synthase 8	1-AMINOCYCLOPROPANE-1-CARBOXYLATE SYNTHASE 4-RELATED
Glyma.05G246800	0.0241536	0.0737838	1.63918	0.599976	4.95882	2.27461	24_down/36_down		AT1G18290.1		F15H18.19
Glyma.09G150000	0.00659023	0.160336	1.51723	0.44517	5.67775	2.37486	24_down/36_down	bHLH	AT5G51780.1	basic helix-loop-helix (bHLH) DNA-binding superfamily protein	TRANSCRIPTION FACTOR BHLH118-RELATED
Glyma.10G217100	0.0660863	0.168828	9.58402	2.38348	16.5192	4.87196	24_down/36_down		AT2G47270.1	sequence-specific DNA binding transcription factors;transcription regulators	TRANSCRIPTION FACTOR UPBEAT1
Glyma.10G270500	1.2818	1.3029	3.01064	0.657579	8.57226	3.63847	24_down/36_down		AT2G01200.2	indole-3-acetic acid inducible 32	AUXIN-RESPONSIVE PROTEIN IAA32-RELATED
Glyma.13G247200	0.0902612	0.0162827	1.90634	0.484623	3.31028	1.08933	24_down/36_down	MYB	AT4G21440.1	MYB-like 102	MYB TRANSCRIPTION FACTOR-RELATED
Glyma.15G012800	0.605362	0.128859	11.2744	4.27436	22.2297	6.62578	24_down/36_down		AT3G15540.1	indole-3-acetic acid inducible 19	AUXIN-RESPONSIVE PROTEIN IAA19-RELATED
Glyma.15G236200	0.27309	0.454083	2.39441	0.789927	4.82143	1.98124	24_down/36_down		AT2G41310.1	response regulator 3	RESPONSE REGULATOR OF TWO-COMPONENT SYSTEM // SUBFAMILY NOT NAMED
Glyma.17G023000	0.490941	0.368282	1.24856	0.549515	6.95247	2.67307	24_down/36_down		AT4G15610.1	Uncharacterised protein family (UPF0497)	NITRATE, FROMATE, IRON DEHYDROGENASE // SUBFAMILY NOT NAMED
Glyma.17G158100	0.18788	0.0154351	1.21041	0.410073	3.4158	1.42704	24_down/36_down		AT4G37770.1	1-amino-cyclopropane-1-carboxylate synthase 8	1-AMINOCYCLOPROPANE-1-CARBOXYLATE SYNTHASE 4-RELATED
Glyma.20G175000	0	0	2.48534	0.298503	4.33986	0.778893	24_down/36_down		AT2G47270.1	sequence-specific DNA binding transcription factors;transcription regulators	TRANSCRIPTION FACTOR UPBEAT1
Glyma.01G006200	171.134	163.44	79.4089	167.626	135.648	107.012	24_up				PROGRAMMED CELL DEATH 4 // SUBFAMILY NOT NAMED
Glyma.01G017900	3.73005	7.35549	2.50329	5.15179	3.22035	2.49031	24_up		AT5G46720.1	AIG2-like (avirulence induced gene) family protein	AIG2-LIKE (AVIRULENCE INDUCED GENE) FAMILY PROTEIN
Glyma.01G084800	1.3027	1.66334	0.554391	1.20583	0.783513	0.765067	24_up		AT1G25530.1	Transmembrane amino acid transporter family protein	LYSINE HISTIDINE TRANSPORTER-LIKE 6
Glyma.01G105400	6.05834	7.49751	3.98672	8.53179	7.09639	5.96408	24_up
Glyma.01G114300	4.13189	3.93514	0.458237	9.49492	2.91486	0.899397	24_up		ATMG00370.1	Ycf1 protein	MEMBRANE PROTEIN YCF1-RELATED
Glyma.01G136900	12.521	10.2162	0.476144	12.5591	3.42969	1.43021	24_up		ATMG00285.1	NADH dehydrogenase 2A	NADH-ubiquinone oxidoreductase chain 2 (ND2)
Glyma.01G143000	397.966	674.188	8.69026	197.13	41.5221	0	24_up
Glyma.01G161300	44.1153	32.8387	12.114	27.1104	12.4406	14.1644	24_up
Glyma.01G243800	13.8177	21.4362	6.90216	13.8123	9.13452	7.85246	24_up		AT3G19508.1		Complex 1 protein (LYR family) (Complex1_LYR)
Glyma.02G038600	0.493743	0.567308	0.631786	1.26758	0.7733	1.01735	24_up		AT3G26590.1	MATE efflux family protein	MATE EFFLUX FAMILY PROTEIN
Glyma.02G080300	5.75593	6.0217	2.68122	6.45146	3.2468	2.76881	24_up
Glyma.02G184000	11.3665	9.87156	21.5085	49.6302	62.0536	52.5473	24_up		ATCG00470.1	ATP synthase epsilon chain	F-type H+-transporting ATPase subunit epsilon (ATPF1E, atpC)
Glyma.02G201500	1.79075	1.71638	0.688103	2.30614	2.00774	1.53944	24_up		AT2G36145.1
Glyma.02G221400	4.94825	4.37917	1.34227	11.9991	4.11113	1.74513	24_up		ATCG00170.1	DNA-directed RNA polymerase family protein	DNA-DIRECTED RNA POLYMERASE SUBUNIT BETA''
Glyma.02G221500	0.395858	1.03807	0	1.61374	0.616082	0.338386	24_up		ATCG00160.1	ribosomal protein S2	30S RIBOSOMAL PROTEIN S2 PROKARYOTIC AND ORGANELLAR
Glyma.02G222100	1.84274	1.26937	0.59625	1.43933	0.255181	0.359391	24_up		AT5G07050.1	nodulin MtN21 /EamA-like transporter family protein	EamA-like transporter family (EamA)
Glyma.02G229000	7.96131	6.87598	0.921806	17.7318	6.88373	2.06621	24_up		ATCG01280.1	Chloroplast Ycf2;ATPase, AAA type, core
Glyma.02G244800	8.8078	11.4167	0.196323	3.92763	0.895784	0.395144	24_up
Glyma.02G253300	25.091	31.2939	11.2257	22.8181	11.3852	9.24905	24_up		AT3G54085.2	Yos1-like protein	IMMEDIATE EARLY RESPONSE 3-INTERACTING PROTEIN 1
Glyma.02G295900	15.2806	18.2861	9.53446	22.19	11.0666	8.31585	24_up		AT4G26710.1	ATPase, V0 complex, subunit E	V-type H+-transporting ATPase subunit e (ATPeV0E, ATP6H)
Glyma.03G094400	154.129	161.093	9.83181	104.69	24.8497	7.00938	24_up		ATMG01360.1	cytochrome oxidase	cytochrome c oxidase subunit 1 (COX1)
Glyma.03G098600	59.5027	78.1841	19.6022	50.1624	16.0419	27.2693	24_up		AT5G16970.1	alkenal reductase	Allyl-alcohol dehydrogenase // 2-alkenal reductase (NADP(+)) / NADPH-dependent alkenal/one oxidoreductase // 2-alkenal reductase (NAD(P)(+)) / NADPH:2-alkenal alpha,beta-hydrogenase
Glyma.03G154800	13.5251	19.18	10.8623	23.7176	18.676	14.1816	24_up		AT1G03150.1	Acyl-CoA N-acyltransferases (NAT) superfamily protein	N-terminal acetyltransferase B complex catalytic subunit [EC:2.3.1.88] (NAA20, NAT3)
Glyma.03G179000	50.9629	64.6149	28.2696	61.8902	31.0437	19.4798	24_up	S1Fa-like	AT2G37120.1	S1FA-like DNA-binding protein	DNA binding protein S1FA (S1FA)
Glyma.03G206700	2.25518	2.54766	0.616467	1.72198	1.4136	1.22009	24_up
Glyma.03G219000	6.08539	7.31104	1.24321	2.66111	1.33812	1.31286	24_up		AT1G02610.1	RING/FYVE/PHD zinc finger superfamily protein	RING/FYVE/PHD ZINC FINGER-CONTAINING PROTEIN
Glyma.03G222200	36.265	59.3795	15.6029	33.253	29.9713	22.7349	24_up		AT4G01897.1		Protein of unknown function (DUF952) (DUF952)
Glyma.03G226500	10.9555	12.6781	5.30977	10.6896	7.53865	6.35033	24_up		AT1G73177.1	bonsai	anaphase-promoting complex subunit 13 (APC13)
Glyma.03G242900	207.765	202.661	195.778	395.234	471.819	285.747	24_up		AT1G08830.1	copper/zinc superoxide dismutase 1	superoxide dismutase, Cu-Zn family (SOD1)
Glyma.04G007100	1.19418	1.38708	0.609586	1.79679	1.04345	1.13617	24_up		AT4G34760.1	SAUR-like auxin-responsive protein family	AUXIN-INDUCED PROTEIN-LIKE-RELATED
Glyma.04G025800	11.3499	13.6422	5.73723	11.7439	5.756	4.8672	24_up		AT5G39600.1		large subunit ribosomal protein L53 (MRPL53)
Glyma.04G026600	9.28361	12.6445	1.36773	3.1671	1.44165	2.23775	24_up
Glyma.04G028500	81.9534	124.417	35.0647	76.1246	45.983	44.7478	24_up		AT3G51030.1	thioredoxin H-type 1	THIOREDOXIN // SUBFAMILY NOT NAMED
Glyma.04G150600	1.75797	0.866487	0.444643	4.40411	1.41198	0.216913	24_up		ATCG00170.1	DNA-directed RNA polymerase family protein	DNA-directed RNA polymerase subunit beta' (rpoC)
Glyma.04G154600	15.1737	15.6087	6.49256	15.3844	9.14415	7.03951	24_up		AT5G53650.1
Glyma.04G156500	8.06119	8.09845	2.58442	5.37076	1.89898	1.78676	24_up		AT5G28050.1	Cytidine/deoxycytidylate deaminase family protein	Guanine deaminase / Guanine aminase
Glyma.04G179700	45.96	41.1254	23.3531	70.9729	46.8904	27.3685	24_up		AT5G62575.2		Succinate dehydrogenase (quinone) / Succinic dehydrogenase
Glyma.04G238100	7.86267	8.94138	1.75837	4.63312	2.47637	1.1037	24_up		AT5G53190.1	Nodulin MtN3 family protein	BIDIRECTIONAL SUGAR TRANSPORTER SWEET3
Glyma.04G246800	7.35722	6.6824	3.11137	7.1136	3.91456	4.21386	24_up		AT1G21690.1	ATPase family associated with various cellular activities (AAA)	REPLICATION FACTOR C SUBUNIT 4
Glyma.04G257300	7.75667	9.97332	3.73464	9.95318	4.15479	3.28895	24_up
Glyma.05G052400	57.8707	60.5156	38.508	80.9319	47.4616	32.6803	24_up		AT4G00100.1	ribosomal protein S13A	small subunit ribosomal protein S13e (RP-S13e, RPS13)
Glyma.05G061200	24.5092	27.3284	16.56	33.6258	24.7181	17.6784	24_up		AT4G16695.1
Glyma.05G124300	18.6022	25.7953	9.07028	18.7906	14.4933	11.9156	24_up		AT1G09815.1	polymerase delta 4	DNA polymerase delta subunit 4 (POLD4)
Glyma.05G156100	68.0325	92.6602	36.0929	82.6993	44.7994	35.423	24_up		AT4G18100.1	Ribosomal protein L32e	large subunit ribosomal protein L32e (RP-L32e, RPL32)
Glyma.05G164000	2.98757	3.53732	2.25006	4.56271	2.23392	1.8775	24_up
Glyma.05G239900	10.31	10.2765	4.77273	10.1082	5.98583	4.66519	24_up		AT1G12400.1	Nucleotide excision repair, TFIIH, subunit TTDA	TFIIH basal transcription factor complex TTD-A subunit (TTDA, GTF2H5, TFB5)
Glyma.06G012100	3.06305	3.25445	0.670695	1.8667	0.656384	0.402221	24_up		AT1G75280.1	NmrA-like negative transcriptional regulator family protein	NAD DEPENDENT EPIMERASE/DEHYDRATASE // SUBFAMILY NOT NAMED
Glyma.06G013400	0.270002	0.455907	0.479033	1.23234	1.78783	2.83671	24_up		AT1G49320.1	unknown seed protein like 1	BURP domain (BURP)
Glyma.06G028100	31.7981	47.3222	0.595266	14.1735	3.06142	0.75117	24_up		AT2G27190.1	purple acid phosphatase 12	FE(3+)-ZN(2+) PURPLE ACID PHOSPHATASE 12
Glyma.06G071500	22.7422	28.7473	9.62274	21.0521	11.6764	10.2993	24_up		AT1G52740.1	histone H2A protein 9	histone H2A (H2A)
Glyma.06G110400	2.52753	2.37146	2.92045	6.12038	5.15474	3.99485	24_up		AT4G36020.1	cold shock domain protein 1	COLD SHOCK DOMAIN CONTAINING PROTEINS // SUBFAMILY NOT NAMED
Glyma.06G125700	3.0011	2.96292	0.834121	2.38778	4.93903	5.37134	24_up		AT5G24120.1	sigma factor E	RNA polymerase sigma factor (SIGMA70)
Glyma.06G142300	2.01978	2.86101	0.279946	1.08715	0.380373	0.15768	24_up		AT3G56380.1	response regulator 17	TWO-COMPONENT RESPONSE REGULATOR ARR16-RELATED
Glyma.06G160400	51.0689	76.0178	33.0274	68.7598	37.427	39.383	24_up		AT5G63660.1	Scorpion toxin-like knottin superfamily protein	DEFENSIN-LIKE PROTEIN 6
Glyma.06G163400	6.24222	8.70703	1.61221	3.54262	1.77331	1.00032	24_up		AT1G07020.1
Glyma.06G207400	11.768	13.7604	7.38918	19.3711	9.83012	5.74418	24_up		AT1G09690.1	Translation protein SH3-like family protein	large subunit ribosomal protein L21e (RP-L21e, RPL21)
Glyma.06G220800	4.8343	7.14934	2.65755	7.65213	1.84286	1.35989	24_up		AT5G20230.1	blue-copper-binding protein	CUPREDOXIN DOMAIN-CONTAINING PROTEIN-RELATED
Glyma.06G231900	0	1.01675	0	2.50917	0	0	24_up		AT3G26085.3	CAAX amino terminal protease family protein	CAAX AMINO TERMINAL PROTEASE FAMILY PROTEIN
Glyma.06G255300	8.94527	10.2628	2.60731	5.97633	2.36321	2.21575	24_up		AT4G27310.1	B-box type zinc finger family protein	B-BOX DOMAIN PROTEIN 26-RELATED
Glyma.06G274200	19.8476	23.7421	6.83324	23.2062	11.1621	6.75142	24_up		AT5G45775.2	Ribosomal L5P family protein	large subunit ribosomal protein L11e (RP-L11e, RPL11)
Glyma.06G302900	19.6152	20.4303	4.32625	8.89303	2.92811	1.71638	24_up		AT4G10265.1	Wound-responsive family protein	Wound-induced protein (DUF3774)
Glyma.06G303100	2.53863	2.61073	2.15916	5.7563	4.32489	5.06135	24_up	MYB_related	AT2G46410.1	Homeodomain-like superfamily protein	MYB-LIKE DNA-BINDING PROTEIN MYB // SUBFAMILY NOT NAMED
Glyma.07G032600	9.38752	9.18366	4.6251	9.85113	5.89907	4.31876	24_up		AT3G15660.2	glutaredoxin 4	monothiol glutaredoxin (grxD, GLRX5)
Glyma.07G057500	32.2205	39.7129	20.0207	47.3979	34.0764	27.2982	24_up		AT2G46390.1
Glyma.07G086900	6.34086	12.5639	4.32586	12.4186	12.5686	5.50968	24_up		AT5G55980.1	serine-rich protein-related
Glyma.07G095200	2.38377	1.89449	1.17551	2.53656	0.517114	0.469222	24_up		AT5G38260.1	Protein kinase superfamily protein	Protein tyrosine kinase (Pkinase_Tyr) // Wall-associated receptor kinase galacturonan-binding (GUB_WAK_bind) // Wall-associated receptor kinase C-terminal (WAK_assoc)
Glyma.07G176000	12.3521	20.8385	0.389335	2.11553	0.275997	0.100636	24_up				Glycine rich protein family (GRP)
Glyma.07G196200	56.4798	67.7987	11.7179	25.9574	13.1512	10.1693	24_up	LSD	AT4G21610.1	lsd one like 2	PROTEIN LOL2
Glyma.07G238700	28.5154	36.5341	12.7103	34.5386	16.7296	25.6748	24_up		AT5G49480.1	Ca2+-binding protein 1	EF-HAND CALCIUM-BINDING DOMAIN CONTAINING PROTEIN // SUBFAMILY NOT NAMED
Glyma.07G243500	28.6675	48.6163	21.4678	49.5932	22.1979	21.0009	24_up		AT1G24020.1	MLP-like protein 423	Pathogenesis-related protein Bet v I family (Bet_v_1)
Glyma.07G243700	64.4333	69.6805	20.0715	77.5104	23.8667	17.8109	24_up
Glyma.08G050600	17.904	16.6718	2.15013	22.44	9.99546	0.97427	24_up		ATCG00430.1	photosystem II reaction center protein G	NAD(P)H-QUINONE OXIDOREDUCTASE SUBUNIT K, CHLOROPLASTIC
Glyma.08G082100	38.7764	38.3304	12.8317	31.5805	14.5631	9.34162	24_up		AT1G29850.1	double-stranded DNA-binding family protein	programmed cell death protein 5 (PDCD5, TFAR19)
Glyma.08G103700	109.459	105.502	63.7497	138.914	80.1919	56.3621	24_up		AT1G67430.1	Ribosomal protein L22p/L17e family protein	large subunit ribosomal protein L17e (RP-L17e, RPL17)
Glyma.08G118700	2.26736	3.20662	0.500969	1.31998	1.28502	1.13946	24_up		AT2G29420.1	glutathione S-transferase tau 7	GLUTATHIONE S-TRANSFERASE, GST, SUPERFAMILY, GST DOMAIN CONTAINING // SUBFAMILY NOT NAMED
Glyma.08G175200	457.843	521.153	123.025	327.98	156.558	170.33	24_up		AT1G78380.1	glutathione S-transferase TAU 19	GLUTATHIONE S-TRANSFERASE U21-RELATED
Glyma.08G232400	46.3306	41.3491	16.095	38.2009	20.983	21.5215	24_up		AT2G44310.1	Calcium-binding EF-hand family protein	EF-HAND CALCIUM-BINDING DOMAIN CONTAINING PROTEIN // SUBFAMILY NOT NAMED
Glyma.08G244800	4.78468	6.85784	3.13102	7.17911	3.4565	5.50153	24_up		AT3G02100.1	UDP-Glycosyltransferase superfamily protein	7-deoxyloganetic acid glucosyltransferase
Glyma.08G302100	19.0178	87.5561	0	2.86193	0	1.32597	24_up
Glyma.08G319200	0.356136	0.519506	1.96278	4.29897	2.73372	1.77285	24_up
Glyma.08G363500	1.06611	0.734433	0.193707	1.81376	2.73101	0.899436	24_up		ATCG00300.1	YCF9	PHOTOSYSTEM II REACTION CENTER PROTEIN Z
Glyma.09G025200	2.7234	4.57844	0.849453	1.85482	0.477435	0.418788	24_up		AT5G61820.1		Stress up-regulated Nod 19 (SURNod19)
Glyma.09G038100	99.3898	125.891	73.9312	153.524	101.575	74.9129	24_up		AT3G06680.1	Ribosomal L29e protein family	large subunit ribosomal protein L29e (RP-L29e, RPL29)
Glyma.09G045000	281.303	368.941	188.816	409.797	258.994	193.604	24_up		AT5G27700.1	Ribosomal protein S21e	small subunit ribosomal protein S21e (RP-S21e, RPS21)
Glyma.09G070500	0.626212	0.594466	3.05356	6.1175	7.06512	9.93431	24_up		AT3G51420.1	strictosidine synthase-like 4	STRICTOSIDINE SYNTHASE-RELATED // SUBFAMILY NOT NAMED
Glyma.09G111600	23.4607	22.9381	3.51587	47.1193	12.9862	4.4872	24_up		ATCG00790.1	ribosomal protein L16	large subunit ribosomal protein L16 (RP-L16, MRPL16, rplP)
Glyma.09G164200	47.6872	54.479	18.5592	45.4471	25.7906	17.8461	24_up		AT5G41010.1	DNA directed RNA polymerase, 7 kDa subunit	DNA-directed RNA polymerases I, II, and III subunit RPABC4 (RPB12, POLR2K)
Glyma.09G171400	0.258105	0	0	1.07944	0.57623	0	24_up		ATCG00220.1	photosystem II reaction center protein M	Photosystem II reaction centre M protein (PsbM) (PsbM)
Glyma.09G178600	8.56049	8.58183	1.04993	16.4229	4.29282	1.0305	24_up		ATCG00360.1	Tetratricopeptide repeat (TPR)-like superfamily protein	PHOTOSYSTEM I ASSEMBLY PROTEIN YCF3
Glyma.09G179600	5.07211	4.40445	2.72193	6.23935	3.12769	3.3584	24_up		AT4G33090.1	aminopeptidase M1	Membrane alanyl aminopeptidase / Peptidase E
Glyma.09G190000	5.65884	6.96555	2.05012	4.47322	4.65239	2.66323	24_up		AT1G67910.1
Glyma.09G227900	4.45406	4.846	0.916828	1.97706	0.809469	0.853809	24_up		AT4G13400.1	2-oxoglutarate (2OG) and Fe(II)-dependent oxygenase superfamily protein	2-OXOGLUTARATE (2OG) AND FE(II)-DEPENDENT OXYGENASE SUPERFAMILY PROTEIN
Glyma.10G050700	74.9623	107.226	74.8144	156.259	120.614	78.7175	24_up	S1Fa-like	AT2G37120.1	S1FA-like DNA-binding protein	DNA binding protein S1FA (S1FA)
Glyma.10G099000	5.12162	2.07777	0	7.90635	0	0	24_up
Glyma.10G109700	10.1554	12.4175	3.5374	10.9832	4.6636	3.94709	24_up		AT1G60680.1	NAD(P)-linked oxidoreductase superfamily protein	Perakine reductase
Glyma.10G149300	18.9963	17.3844	5.35197	11.2217	5.21314	3.45519	24_up		AT3G05670.1	RING/U-box protein
Glyma.10G160300	75.5292	85.5162	50.3325	105.331	68.5473	50.0503	24_up		AT5G28060.1	Ribosomal protein S24e family protein	small subunit ribosomal protein S24e (RP-S24e, RPS24)
Glyma.10G176000	30.4219	60.8697	10.9964	27.6628	7.86754	6.50704	24_up
Glyma.10G179000	18.6289	16.7457	4.51271	45.5538	15.9949	6.32859	24_up		ATCG00800.1	structural constituent of ribosome	30S RIBOSOMAL PROTEIN S3, CHLOROPLASTIC
Glyma.10G184700	3.27625	6.90263	2.17779	7.06025	2.2974	2.33598	24_up		AT2G38870.1	Serine protease inhibitor, potato inhibitor I-type family protein	Potato inhibitor I family (potato_inhibit)
Glyma.10G186300	22.9306	25.7675	13.3782	34.5299	15.0597	11.129	24_up		AT3G62840.2	Small nuclear ribonucleoprotein family protein	small nuclear ribonucleoprotein D2 (SNRPD2, SMD2)
Glyma.10G214300	11.0801	14.3026	2.96413	12.8391	2.84051	2.60637	24_up				G-BOX-BINDING FACTOR 1
Glyma.11G019500	26.2642	31.2155	12.3433	33.781	15.0324	11.2072	24_up		AT3G57490.1	Ribosomal protein S5 family protein	small subunit ribosomal protein S2e (RP-S2e, RPS2)
Glyma.11G020100	29.6807	32.6259	12.9462	30.6613	13.9041	9.97166	24_up		AT3G57490.1	Ribosomal protein S5 family protein	small subunit ribosomal protein S2e (RP-S2e, RPS2)
Glyma.11G042100	8.74503	12.7326	1.97948	5.25982	4.37471	4.09713	24_up		AT1G32460.1
Glyma.11G046400	3.01892	4.53163	4.1751	9.36548	16.1191	18.9783	24_up		AT2G22880.1	VQ motif-containing protein	VQ motif (VQ)
Glyma.11G051900	2.5915	4.06901	0.482143	2.00644	0.739814	0.291057	24_up		AT4G37300.1	maternal effect embryo arrest 59
Glyma.11G077900	33.1169	41.6307	5.456	12.2396	2.89661	1.6553	24_up		AT2G17850.1	Rhodanese/Cell cycle control phosphatase superfamily protein	RHODANESE-LIKE DOMAIN-CONTAINING PROTEIN 14, CHLOROPLASTIC
Glyma.11G105900	78.6409	125.508	43.1928	87.5096	38.3906	35.9847	24_up		AT2G21060.1	glycine-rich protein 2B	COLD SHOCK DOMAIN CONTAINING PROTEINS
Glyma.11G108600	74.8011	86.4876	11.6621	44.4753	23.8756	6.97099	24_up		AT1G65000.1
Glyma.11G109600	2.43193	3.1568	0.573829	1.28652	0.756981	0.88261	24_up		AT3G02910.1	AIG2-like (avirulence induced gene) family protein	Gamma-glutamylcyclotransferase
Glyma.11G117500	12.4965	22.3991	3.28985	8.30468	2.48119	1.70955	24_up		AT2G21660.1	cold, circadian rhythm, and rna binding 2	cold-inducible RNA-binding protein (CIRBP)
Glyma.11G117600	349.5	431.214	190.844	454.374	141.207	121.691	24_up		AT2G21660.1	cold, circadian rhythm, and rna binding 2	RNA recognition motif. (a.k.a. RRM, RBD, or RNP domain) (RRM_1)
Glyma.11G128800	0.689309	0.317489	0.706002	1.47107	2.69429	4.08356	24_up		AT1G05894.1
Glyma.11G139400	46.1881	71.8674	26.1924	66.0802	39.9182	27.7727	24_up		AT3G46560.1	Tim10/DDP family zinc finger protein	mitochondrial import inner membrane translocase subunit TIM9 (TIM9)
Glyma.11G143200	23.5756	27.0594	20.9976	43.8104	36.3168	28.7769	24_up		AT3G46430.1
Glyma.11G190100	2.39372	1.52034	1.4079	3.31648	1.52521	1.49246	24_up		AT5G22780.1	Adaptor protein complex AP-2, alpha subunit	AP-2 COMPLEX SUBUNIT ALPHA
Glyma.11G233300	4.87548	3.35542	1.48356	3.2123	1.12675	1.0467	24_up		AT5G05440.1	Polyketide cyclase/dehydrase and lipid transport superfamily protein	ABSCISIC ACID RECEPTOR PYL5
Glyma.11G241700	76.5544	90.3707	33.7426	92.4977	53.1826	38.2346	24_up		AT4G40030.2	Histone superfamily protein	histone H3 (H3)
Glyma.12G003600	2.01716	1.56563	1.29311	3.30259	1.61636	0.720247	24_up		AT3G45030.1	Ribosomal protein S10p/S20e family protein	30S RIBOSOMAL PROTEIN S10 FAMILY MEMBER // SUBFAMILY NOT NAMED
Glyma.12G030800	149.607	221.179	92.4615	196.203	96.3794	87.6588	24_up		AT2G21060.1	glycine-rich protein 2B	COLD SHOCK DOMAIN CONTAINING PROTEINS
Glyma.12G031100	3.14712	2.37255	2.8484	6.01387	4.46831	4.31962	24_up
Glyma.12G046300	9.42037	11.0392	2.50104	5.0971	2.27578	2.42351	24_up		AT4G34360.1	S-adenosyl-L-methionine-dependent methyltransferases superfamily protein	PROTEIN C17E4.11
Glyma.12G056200	8.20945	8.14728	2.64674	6.37435	2.96163	1.75406	24_up		AT5G47120.1	BAX inhibitor 1
Glyma.12G063000	49.6455	58.6478	32.1193	80.4712	42.0566	34.8561	24_up		AT3G46560.1	Tim10/DDP family zinc finger protein	mitochondrial import inner membrane translocase subunit TIM9 (TIM9)
Glyma.12G066300	42.7683	50.9158	30.7637	76.7701	53.317	35.9935	24_up		AT3G46430.1
Glyma.12G086100	99.5212	117.01	31.6635	77.2999	31.7343	30.2911	24_up		AT5G22580.1	Stress responsive A/B Barrel Domain	Stress responsive A/B Barrel Domain (Dabb)
Glyma.12G142900	2.19826	1.18361	6.20789	14.1351	11.2284	8.6215	24_up		AT4G27280.1	Calcium-binding EF-hand family protein	CALCIUM BINDING PROTEIN // SUBFAMILY NOT NAMED
Glyma.12G155200	44.6421	54.7488	8.13496	39.8608	14.5513	9.30521	24_up
Glyma.12G232200	4.9219	7.73921	2.57463	17.1474	9.91198	1.39308	24_up		ATCG00650.1	ribosomal protein S18	small subunit ribosomal protein S18 (RP-S18, MRPS18, rpsR)
Glyma.12G232900	2.94017	2.32081	1.19103	6.58181	3.21431	2.27211	24_up		ATCG00540.1	photosynthetic electron transfer A	apocytochrome f (petA)
Glyma.13G021200	2.11555	3.04049	0	1.20651	0.306857	0	24_up
Glyma.13G038800	0.548422	0.58249	0.387283	1.21896	0.560746	0.339158	24_up		ATCG01130.1	Ycf1 protein	Ycf1 (Ycf1)
Glyma.13G054700	8.47116	8.86044	6.36504	13.7524	12.728	9.9185	24_up
Glyma.13G066400	40.8053	59.3098	4.87091	29.9339	4.22184	2.05968	24_up
Glyma.13G088500	12.1033	4.55892	0	9.42509	4.7885	0.638083	24_up		ATCG01060.1	iron-sulfur cluster binding;electron carriers;4 iron, 4 sulfur cluster binding	Photosystem I
Glyma.13G113300	12.3732	15.7726	7.72504	16.3436	8.37454	7.63738	24_up		AT1G19240.1
Glyma.13G138200	44.1143	54.0466	49.538	108.356	63.3801	45.4904	24_up	S1Fa-like	AT2G37120.1	S1FA-like DNA-binding protein	DNA binding protein S1FA (S1FA)
Glyma.13G148800	78.1719	54.3596	9.41249	21.7587	7.97284	4.50497	24_up		AT3G51370.1	Protein phosphatase 2C family protein	PROTEIN PHOSPHATASE 2C 67-RELATED
Glyma.13G155000	499.804	611.278	91.6571	265.61	67.0551	39.2603	24_up
Glyma.13G216000	4.31115	5.4968	1.6804	4.84524	2.03541	1.99557	24_up
Glyma.13G221100	130.754	226.413	51.3041	141.266	120.212	83.2774	24_up		AT5G42300.1	ubiquitin-like protein 5	ubiquitin-like protein 5 (UBL5, HUB1)
Glyma.13G221500	860.054	1158.38	500.471	1192.32	708.11	489.336	24_up		AT3G59540.1	Ribosomal L38e protein family	large subunit ribosomal protein L38e (RP-L38e, RPL38)
Glyma.13G265100	20.0634	18.2966	10.6197	24.365	16.8491	6.24209	24_up
Glyma.14G027000	2.05032	1.18885	1.25198	3.21124	3.33368	2.47381	24_up		AT2G42820.1	HVA22-like protein F	HVA22-LIKE PROTEIN F
Glyma.14G132100	1.93093	0.665086	0.478802	7.00125	3.1535	0.178543	24_up		ATCG00040.1	maturase K	MatK/TrnK amino terminal region (MatK_N)
Glyma.14G132400	6.4005	7.64316	5.71773	12.9343	8.40558	10.0503	24_up		AT3G63420.2	Ggamma-subunit 1	GGL domain (G-gamma)
Glyma.14G139100	1.55585	1.53811	0	1.23681	0.825082	0	24_up		AT4G00990.1	Transcription factor jumonji (jmjC) domain-containing protein	PROTEIN BINDING / TRANSCRIPTION FACTOR/ ZINC ION BINDING PROTEIN
Glyma.14G155400	2.60373	2.72813	1.2787	2.78371	1.77362	1.59944	24_up
Glyma.14G209100	4.50399	5.62873	4.91835	16.03	14.5397	9.78134	24_up				Ycf4 (Ycf4)
Glyma.15G013700	151.956	173.737	113.446	248.487	92.056	71.5361	24_up
Glyma.15G032600	0.512048	0.743274	0	1.41987	1.19043	0.202082	24_up
Glyma.15G070900	1.11889	2.41331	1.21311	4.89964	1.15829	0.92426	24_up
Glyma.15G167700	32.5191	53.1279	10.6667	25.3655	12.1065	7.59376	24_up		AT1G28395.3
Glyma.15G238900	1.28157	0.676841	0.200211	2.49267	1.03101	0.393123	24_up		ATCG00650.1	ribosomal protein S18	small subunit ribosomal protein S18 (RP-S18, MRPS18, rpsR)
Glyma.15G248500	14.046	9.31056	12.6191	33.4518	17.3887	14.104	24_up		ATCG00500.1	acetyl-CoA carboxylase carboxyl transferase subunit beta	ACETYL-COENZYME A CARBOXYLASE CARBOXYL TRANSFERASE SUBUNIT BETA, CHLOROPLASTIC
Glyma.15G251500	44.2817	49.9949	7.87038	20.0808	15.008	16.8132	24_up		AT1G78380.1	glutathione S-transferase TAU 19	GLUTATHIONE S-TRANSFERASE U21-RELATED
Glyma.15G252200	11.6027	15.3793	20.4467	41.993	54.9043	79.0935	24_up		AT1G78380.1	glutathione S-transferase TAU 19	GLUTATHIONE S-TRANSFERASE, GST, SUPERFAMILY, GST DOMAIN CONTAINING // SUBFAMILY NOT NAMED
Glyma.15G268700	33.5799	38.9447	14.2795	31.6968	17.7684	11.7477	24_up		AT2G44360.1
Glyma.16G072400	38.3215	41.8716	28.3302	71.2529	85.1152	57.7397	24_up		AT5G40370.1	Glutaredoxin family protein	GLUTAREDOXIN // SUBFAMILY NOT NAMED
Glyma.16G082100	1357.1	1210.24	312.601	1026.83	364.369	520.274	24_up				Perakine reductase
Glyma.16G089800	2.00664	2.8756	0	2.01477	1.14352	0.0970776	24_up		ATCG00420.1	NADH dehydrogenase subunit J	NAD(P)H-quinone oxidoreductase subunit J (ndhJ)
Glyma.16G093500	6.32214	0	0	7.26036	1.31609	0	24_up
Glyma.16G103600	11.6491	13.0975	1.663	5.5669	1.60636	1.47491	24_up		AT5G49230.1	Drought-responsive family protein	PROTEIN DEHYDRATION-INDUCED 19 HOMOLOG 4-RELATED
Glyma.16G167000	10.4658	10.5223	4.82517	12.3088	5.6296	3.81978	24_up
Glyma.16G208900	14.8345	23.0904	1.67597	3.49873	0.479901	0.558234	24_up				Bowman-Birk serine protease inhibitor family (Bowman-Birk_leg)
Glyma.16G212700	55.1799	95.431	26.3974	64.0766	30.3874	23.6205	24_up		AT5G41010.1	DNA directed RNA polymerase, 7 kDa subunit	DNA-directed RNA polymerases I, II, and III subunit RPABC4 (RPB12, POLR2K)
Glyma.17G030200	9.03651	11.5875	4.33714	11.1941	46.7976	42.4862	24_up				Pathogenesis-related protein Bet v I family (Bet_v_1)
Glyma.17G030400	14.159	20.5745	4.91379	14.5436	7.39859	7.2215	24_up		AT1G24020.2	MLP-like protein 423	Pathogenesis-related protein Bet v I family (Bet_v_1)
Glyma.17G036000	14.9291	15.2444	8.53938	18.2285	9.19523	9.04979	24_up
Glyma.17G185300	12.3545	11.7159	0.68103	10.1228	4.52482	0.701287	24_up		ATMG01410.1	open reading frame 204	Mitovirus RNA-dependent RNA polymerase (Mitovir_RNA_pol)
Glyma.17G185700	1.20591	0.910583	0	1.07837	0.07509	0.177862	24_up
Glyma.17G186000	31.1733	34.2187	1.48086	38.6108	7.49458	1.76538	24_up
Glyma.17G186200	1.38543	0.91765	0.152077	2.40775	1.04715	0.849537	24_up		AT2G07674.1	Unknown conserved protein
Glyma.17G206500	32.9391	52.57	23.8464	51.0107	29.0102	24.1123	24_up		AT3G06320.1	Ribosomal protein L33 family protein	large subunit ribosomal protein L33 (RP-L33, MRPL33, rpmG)
Glyma.17G221700	3.99507	3.74779	3.3279	7.01113	5.23147	4.59037	24_up		AT2G24970.1		SPINDLE AND KINETOCHORE-ASSOCIATED PROTEIN 2
Glyma.17G235700	6.03639	4.46552	1.89899	3.97619	2.05202	1.45532	24_up		AT5G67500.1	voltage dependent anion channel 2	VOLTAGE-DEPENDENT ANION-SELECTIVE CHANNEL // SUBFAMILY NOT NAMED
Glyma.18G072300	4.41847	6.39732	1.94228	4.16762	3.81233	4.26443	24_up		AT3G13310.1	Chaperone DnaJ-domain superfamily protein	DNAJ HOMOLOG SUBFAMILY C MEMBER
Glyma.18G078500	22.0254	19.9428	2.75401	43.2049	18.7522	3.27862	24_up		ATCG00820.1	ribosomal protein S19	small subunit ribosomal protein S19 (RP-S19, rpsS)
Glyma.18G132700	36.4186	37.1081	15.3001	30.7446	15.4302	13.6761	24_up		AT4G14342.1	Splicing factor 3B subunit 5/RDS3 complex subunit 10	splicing factor 3B subunit 5 (SF3B5, SF3B10)
Glyma.18G152400	36.5216	36.5406	35.6299	74.5417	93.2739	82.3661	24_up		AT5G48490.1	Bifunctional inhibitor/lipid-transfer protein/seed storage 2S albumin superfamily protein	Probable lipid transfer (LTP_2)
Glyma.18G155700	4.99335	4.35758	0.692802	6.8399	1.87726	0.695678	24_up		ATCG01110.1	NAD(P)H dehydrogenase subunit H	NAD(P)H-quinone oxidoreductase subunit H (ndhH)
Glyma.18G155800	2.35968	2.62388	0.8742	7.33278	2.56602	0.84225	24_up		ATCG01130.1	Ycf1 protein
Glyma.18G203700	0.814196	0.714289	0	1.05755	0.30445	0.495739	24_up		ATCG00380.1	chloroplast ribosomal protein S4	30S 40S RIBOSOMAL PROTEIN
Glyma.18G262700	10.6602	7.19711	1.15749	13.471	3.82302	0.82117	24_up		ATCG01110.1	NAD(P)H dehydrogenase subunit H	NAD(P)H-QUINONE OXIDOREDUCTASE SUBUNIT H, CHLOROPLASTIC
Glyma.18G296500	6.97826	8.62101	3.57188	8.39444	4.25942	3.82704	24_up		AT1G47820.1
Glyma.18G301900	19.3504	24.2814	8.57322	17.4336	8.29162	7.81023	24_up		AT5G13190.1		LIPOPOLYSACCHARIDE-INDUCED TRANSCRIPTION FACTOR REGULATING TUMOR NECROSIS FACTOR ALPHA
Glyma.19G018200	360.372	615.297	27.7508	190.619	41.4329	18.5326	24_up
Glyma.19G030000	7.58881	11.3974	0.919067	5.41427	2.05527	0.961817	24_up		AT2G35750.1
Glyma.19G037000	8.78591	11.6665	5.57125	11.4376	8.90341	6.14623	24_up		AT5G49550.1		biogenesis of lysosome-related organelles complex 1 subunit 2 (BLOC1S2)
Glyma.19G051900	19.5083	18.7028	2.73378	22.3613	6.39251	0.804787	24_up		ATCG01310.1	ribosomal protein L2	large subunit ribosomal protein L2 (RP-L2, MRPL2, rplB)
Glyma.19G053400	14.7597	14.2387	1.6614	24.9482	7.7733	2.67735	24_up		ATCG00790.1	ribosomal protein L16	large subunit ribosomal protein L16 (RP-L16, MRPL16, rplP)
Glyma.19G054200	8.40392	5.29025	2.07046	19.7481	4.32306	1.59877	24_up		ATCG00150.1	ATPase, F0 complex, subunit A protein	F-type H+-transporting ATPase subunit a (ATPF0A, atpB)
Glyma.19G060600	2.49728	2.70924	1.72022	3.88454	2.28085	2.27945	24_up		AT5G40500.2
Glyma.19G072600	0.787464	0.967879	0	1.41153	0.10457	0.149089	24_up
Glyma.19G131600	12.4093	13.679	4.74489	9.53284	7.47822	4.90784	24_up		AT3G57090.1	Tetratricopeptide repeat (TPR)-like superfamily protein	mitochondrial fission 1 protein (FIS1, TTC11, MDV2)
Glyma.19G147000	2.10948	3.25986	1.78999	5.17293	2.30877	3.02196	24_up
Glyma.19G154600	26.1878	37.7992	9.13844	20.8939	7.48176	5.56191	24_up		AT4G02840.1	Small nuclear ribonucleoprotein family protein	small nuclear ribonucleoprotein D1 (SNRPD1, SMD1)
Glyma.19G179700	72.9839	82.7545	56.4261	114.377	67.1321	47.2799	24_up	S1Fa-like	AT2G37120.1	S1FA-like DNA-binding protein	DNA binding protein S1FA (S1FA)
Glyma.19G195100	49.3555	70.1108	32.3595	68.8332	44.2514	31.2219	24_up		AT2G23930.1	probable small nuclear ribonucleoprotein G	small nuclear ribonucleoprotein G (SNRPG, SMG)
Glyma.19G203300	487.786	602.489	229.967	597.311	348.36	229.937	24_up		AT3G10090.1	Nucleic acid-binding, OB-fold-like protein	small subunit ribosomal protein S28e (RP-S28e, RPS28)
Glyma.20G002100	5.86411	6.43739	2.00797	4.04885	0.947384	0.837384	24_up
Glyma.20G055900	0.783754	0.897123	0.293843	1.05388	0.944043	0.274917	24_up		AT5G17920.2	Cobalamin-independent synthase family protein	5-methyltetrahydropteroyltriglutamate--homocysteine methyltransferase (metE)
Glyma.20G077700	0.726288	1.53268	1.11619	2.597	1.00522	0.699776	24_up
Glyma.20G081600	53.7185	69.2592	25.4	53.9138	40.9959	28.3768	24_up		AT4G13520.1	small acidic protein 1
Glyma.20G084000	54.7169	61.4517	30.968	63.9625	40.3882	35.2385	24_up		AT4G30220.1	small nuclear ribonucleoprotein F	small nuclear ribonucleoprotein F (SNRPF, SMF)
Glyma.20G092200	24.0393	27.4219	7.94492	17.1148	7.62644	6.63659	24_up		AT1G57540.2
Glyma.20G099000	31.2531	55.2999	12.2038	27.8486	17.922	15.399	24_up
Glyma.20G121900	7.27874	7.72297	2.04632	4.11797	1.3425	1.17193	24_up
Glyma.20G122000	4.78472	3.95021	1.25168	2.61822	0.845361	0.386873	24_up
Glyma.20G228100	149.791	183.118	86.4367	219.784	125.501	89.4051	24_up		AT5G28060.1	Ribosomal protein S24e family protein	small subunit ribosomal protein S24e (RP-S24e, RPS24)
Glyma.01G058600	7.51895	8.62379	0.64102	13.8592	9.38653	1.21038	24_up/36_down		ATCG00720.1	photosynthetic electron transfer B	cytochrome b6 (petB)
Glyma.01G076000	36.4045	42.8925	11.7109	102.401	35.8467	9.52277	24_up/36_down		ATCG00180.1	DNA-directed RNA polymerase family protein	DNA-directed RNA polymerase subunit beta (rpoB)
Glyma.01G163400	20198.9	18761.3	658.726	15735.8	5653.6	952.737	24_up/36_down
Glyma.01G201600	20.0135	17.9952	2.01885	34.3347	13.3499	2.92942	24_up/36_down		ATCG00360.1	Tetratricopeptide repeat (TPR)-like superfamily protein	PHOTOSYSTEM I ASSEMBLY PROTEIN YCF3
Glyma.03G031100	11.2709	9.3447	2.72223	22.3575	9.60157	2.77399	24_up/36_down		ATCG00160.1	ribosomal protein S2	small subunit ribosomal protein S2 (RP-S2, MRPS2, rpsB)
Glyma.04G095000	1.36432	1.49182	0.372011	3.61699	3.9586	1.10203	24_up/36_down		ATCG00270.1	photosystem II reaction center protein D	photosystem II P680 reaction center D2 protein (psbD)
Glyma.04G145900	147.87	142.746	12.6639	140.265	30.7988	8.89984	24_up/36_down		AT2G07707.1	Plant mitochondrial ATPase, F0 complex, subunit 8 protein	ATP SYNTHASE PROTEIN YMF19
Glyma.05G073600	25.2338	20.7269	0.705506	49.8263	33.3386	3.4852	24_up/36_down		ATCG00020.1	photosystem II reaction center protein A	photosystem II P680 reaction center D1 protein (psbA)
Glyma.05G074900	4.36598	3.6878	1.71243	13.6679	13.5586	5.52557	24_up/36_down		ATCG00280.1	photosystem II reaction center protein C	PHOTOSYSTEM II CP43 CHLOROPHYLL APOPROTEIN
Glyma.05G084400	391.065	408.199	9.42871	221.022	86.6158	12.0014	24_up/36_down
Glyma.05G084500	27.1012	16.7074	4.78626	58.7533	23.2754	5.98799	24_up/36_down
Glyma.05G091900	24.3375	24.5354	2.87209	30.8031	8.76784	1.77939	24_up/36_down		ATMG00210.1	ribosomal protein L5	60S RIBOSOMAL PROTEIN L11-RELATED // SUBFAMILY NOT NAMED
Glyma.05G092000	34.8029	31.9508	2.82711	34.025	8.60864	2.26295	24_up/36_down		AT2G07727.1	Di-haem cytochrome, transmembrane;Cytochrome b/b6, C-terminal	ubiquinol-cytochrome c reductase cytochrome b subunit (CYTB, petB)
Glyma.05G092200	314.863	468.185	41.3749	249.831	75.5474	36.4551	24_up/36_down
Glyma.05G092300	94.3635	89.8448	8.35667	113.184	42.4798	10.3888	24_up/36_down		ATMG01190.1	ATP synthase subunit 1	ATP SYNTHASE SUBUNIT ALPHA, MITOCHONDRIAL
Glyma.05G182100	160.607	191.322	27.6134	55.3373	9.73843	4.86726	24_up/36_down		AT5G65207.1
Glyma.06G028200	33.6833	33.7345	3.64944	16.2735	5.89438	2.67806	24_up/36_down		AT2G27190.1	purple acid phosphatase 12	FE(3+)-ZN(2+) PURPLE ACID PHOSPHATASE 12
Glyma.06G217900	5.12224	4.50927	0.510848	7.7819	9.32758	2.47713	24_up/36_down		ATCG00270.1	photosystem II reaction center protein D	PHOTOSYSTEM II D2 PROTEIN
Glyma.06G224900	3.6575	3.99032	0.4805	6.16562	2.22249	0.338673	24_up/36_down
Glyma.06G229000	6.99921	6.60161	1.36723	19.6704	10.2935	2.60414	24_up/36_down		ATCG00140.1	ATP synthase subunit C family protein	ATP SYNTHASE LIPID-BINDING PROTEIN, MITOCHONDRIAL
Glyma.07G079100	661.015	589.338	21.5385	521.412	163.248	23.2858	24_up/36_down
Glyma.07G122200	68.9448	71.1772	4.64283	65.7083	17.5884	3.82057	24_up/36_down		AT2G07727.1	Di-haem cytochrome, transmembrane;Cytochrome b/b6, C-terminal	ubiquinol-cytochrome c reductase cytochrome b subunit (CYTB, petB)
Glyma.08G269900	1832.59	1590.54	47.0019	1407.56	467.425	69.1358	24_up/36_down
Glyma.08G281300	2.72725	4.3306	1.01943	13.9043	10.2836	2.74178	24_up/36_down		ATCG00680.1	photosystem II reaction center protein B	photosystem II CP47 chlorophyll apoprotein (psbB)
Glyma.08G300900	9.19083	11.963	0.658595	8.39982	2.73912	0.807951	24_up/36_down		ATMG01410.1	open reading frame 204	Mitovirus RNA-dependent RNA polymerase (Mitovir_RNA_pol)
Glyma.08G301000	57.2885	53.6986	2.87501	43.1181	10.1142	2.19275	24_up/36_down		ATMG00270.1	NADH dehydrogenase 6	NADH-ubiquinone oxidoreductase chain 6 (ND6)
Glyma.09G058100	11.9819	10.7982	3.1121	25.2796	10.6638	2.53483	24_up/36_down		ATCG00065.1	ribosomal protein S12A	small subunit ribosomal protein S12 (RP-S12, MRPS12, rpsL)
Glyma.09G090100	4.55781	4.23798	0.825697	17.5901	14.048	3.31411	24_up/36_down		ATCG00340.1	Photosystem I, PsaA/PsaB protein	photosystem I P700 chlorophyll a apoprotein A2 (psaB)
Glyma.09G164000	13428.9	10800.9	502.144	11250.3	3773.36	653.067	24_up/36_down
Glyma.09G171300	12.1893	9.93741	1.11979	17.7341	7.44573	1.38623	24_up/36_down				CYTOCHROME B6-F COMPLEX SUBUNIT 8
Glyma.09G214500	6.33273	9.97509	6.04519	20.1924	21.4234	8.3411	24_up/36_down		AT1G31812.1	acyl-CoA-binding protein 6	diazepam-binding inhibitor (GABA receptor modulator, acyl-CoA-binding protein) (DBI, ACBP)
Glyma.10G078900	41.0299	48.1369	4.0802	61.3457	18.397	4.6152	24_up/36_down		ATCG01310.1	ribosomal protein L2	large subunit ribosomal protein L2 (RP-L2, MRPL2, rplB)
Glyma.10G098500	40.5799	39.7466	4.65974	39.0295	10.2488	3.99599	24_up/36_down		ATMG00580.1	NADH dehydrogenase subunit 4	NADH-ubiquinone oxidoreductase chain 4 (ND4)
Glyma.11G114700	4.83074	5.65968	0.77664	15.7389	16.9201	6.31904	24_up/36_down		ATCG00280.1	photosystem II reaction center protein C	PHOTOSYSTEM II CP43 CHLOROPHYLL APOPROTEIN
Glyma.11G218300	8786.55	7368.89	263.556	7492.63	2339.59	391.731	24_up/36_down
Glyma.11G235100	133.562	102.408	15.9996	65.3966	27.7482	13.5936	24_up/36_down		ATMG00990.1	NADH dehydrogenase 3	NADH-UBIQUINONE OXIDOREDUCTASE CHAIN 3
Glyma.12G061600	33.1015	28.4362	3.4589	121.935	83.0645	11.9264	24_up/36_down		ATCG00490.1	ribulose-bisphosphate carboxylases	ribulose-bisphosphate carboxylase large chain (rbcL)
Glyma.12G155300	78.8662	82.5018	5.82054	63.3621	16.6111	5.10111	24_up/36_down		ATMG00730.1	cytochrome c oxidase subunit 3	cytochrome c oxidase subunit 3 (COX3)
Glyma.12G231900	15.935	12.3848	2.51993	29.0394	13.3479	4.0145	24_up/36_down		ATCG00130.1	ATPase, F0 complex, subunit B/B\', bacterial/chloroplast	F-type H+-transporting ATPase subunit b (ATPF0B, atpF)
Glyma.12G232000	5.28496	3.97503	0.763827	10.991	5.45561	1.48204	24_up/36_down		ATCG00120.1	ATP synthase subunit alpha	F-type H+-transporting ATPase subunit alpha (ATPF1A, atpA)
Glyma.12G232100	18.6547	18.7239	2.26634	34.8763	11.3422	2.78844	24_up/36_down		ATCG00660.1	ribosomal protein L20	large subunit ribosomal protein L20 (RP-L20, MRPL20, rplT)
Glyma.12G232300	2.5144	2.23443	0.451743	4.08761	1.93282	0.350716	24_up/36_down		ATCG00640.1	ribosomal protein L33	50S RIBOSOMAL PROTEIN L33, CHLOROPLASTIC
Glyma.12G232700	11.3875	8.10818	0.970396	24.9945	20.0629	2.38263	24_up/36_down		ATCG00580.1	photosystem II reaction center protein E	photosystem II cytochrome b559 subunit alpha (psbE)
Glyma.13G011200	45.4004	50.5533	0.626531	20.9696	5.22431	0.823029	24_up/36_down
Glyma.13G068600	6.33525	5.44091	0.385605	10.2904	3.32798	0.779836	24_up/36_down		ATCG00440.1	NADH:ubiquinone/plastoquinone oxidoreductase, chain 3 protein	NAD(P)H-quinone oxidoreductase subunit 3 (ndhC)
Glyma.13G245200	44.0474	32.5229	5.46992	62.1654	26.7034	8.67025	24_up/36_down		ATCG01240.1	ribosomal protein S7	small subunit ribosomal protein S7 (RP-S7, MRPS7, rpsG)
Glyma.14G038100	1449.23	2269.2	17.5871	938.574	158.004	12.2041	24_up/36_down
Glyma.14G103300	81.8206	79.1868	6.57985	61.8654	14.8992	3.78099	24_up/36_down		ATMG00510.1	NADH dehydrogenase subunit 7	NADH DEHYDROGENASE [UBIQUINONE] IRON-SULFUR PROTEIN 2, MITOCHONDRIAL
Glyma.14G158500	75.8851	63.1694	11.8261	140.171	69.0707	16.8423	24_up/36_down
Glyma.14G213500	88.4852	80.8256	6.8061	90.8843	30.3088	8.09723	24_up/36_down		ATCG01230.1	ribosomal protein S12B	small subunit ribosomal protein S12 (RP-S12, MRPS12, rpsL)
Glyma.16G065300	3.20435	2.63337	0.618308	6.48643	2.03141	0.726795	24_up/36_down		ATCG00860.1	Chloroplast Ycf2;ATPase, AAA type, core	Ycf1 (Ycf1)
Glyma.16G133700	182.894	164.47	11.0747	140.825	30.7039	7.92627	24_up/36_down		ATMG01170.1	ATPase, F0 complex, subunit A protein	F-type H+-transporting ATPase subunit a (ATPeF0A, MTATP6, ATP6)
Glyma.17G134000	35.8651	36.2505	2.54961	28.7238	6.61693	2.08456	24_up/36_down
Glyma.17G185500	26.0096	27.6874	2.46845	25.39	6.05576	1.54131	24_up/36_down		AT3G22300.1	ribosomal protein S10	small subunit ribosomal protein S10 (RP-S10, MRPS10, rpsJ)
Glyma.17G185600	36.0279	37.84	2.47672	30.3551	8.00929	2.47841	24_up/36_down		ATMG00640.1	hydrogen ion transporting ATP synthases, rotational mechanism;zinc ion binding	ATP SYNTHASE PROTEIN MI25
Glyma.17G185800	108.834	105.411	5.23577	78.9407	17.2039	4.70147	24_up/36_down		ATMG00665.1	NADH dehydrogenase 5B
Glyma.17G186100	81.3938	63.2344	6.39788	64.9855	17.4988	4.57535	24_up/36_down		ATMG00650.1	NADH dehydrogenase subunit 4L	NADH-UBIQUINONE OXIDOREDUCTASE CHAIN 4L
Glyma.18G033200	0.931922	2.17619	2.51536	5.04038	5.23037	1.38609	24_up/36_down		AT3G53980.1	Bifunctional inhibitor/lipid-transfer protein/seed storage 2S albumin superfamily protein	Probable lipid transfer (LTP_2)
Glyma.20G008400	29.7503	23.9374	9.8472	21.0541	5.1714	2.24022	24_up/36_down
Glyma.20G048700	197.965	217.998	17.669	249.951	77.2853	13.3267	24_up/36_down		ATCG00670.1	plastid-encoded CLP P	ATP-DEPENDENT CLP PROTEASE PROTEOLYTIC SUBUNIT 1
Glyma.U009000	3.81069	3.73436	0.869866	13.4987	6.02062	2.01363	24_up/36_down		ATCG01300.1	ribosomal protein L23	60S RIBOSOMAL PROTEIN L23A // SUBFAMILY NOT NAMED
Glyma.U009100	4.75128	3.56517	1.68814	11.0188	3.98449	1.57347	24_up/36_down		ATCG00800.1	structural constituent of ribosome	small subunit ribosomal protein S3 (RP-S3, rpsC)
Glyma.U016600	9.23019	6.76614	1.51019	33.2581	26.1307	4.0805	24_up/36_down		ATCG00350.1	Photosystem I, PsaA/PsaB protein	photosystem I P700 chlorophyll a apoprotein A1 (psaA)
Glyma.03G099000	11.7623	15.6255	6.9935	17.0386	8.06942	35.7787	24_up/36_up		AT5G16990.1	Zinc-binding dehydrogenase family protein	ALCOHOL DEHYDROGENASE RELATED // SUBFAMILY NOT NAMED
Glyma.03G186900	1.68543	2.80308	1.14735	2.80628	1.31035	4.56422	24_up/36_up		AT2G36760.1	UDP-glucosyl transferase 73C2	UDP-glucosyl transferase 73C [EC:2.4.1.-] Glc - brassinosteroid (UGT73C)
Glyma.03G187000	13.9043	20.3628	7.81448	16.9808	6.45596	16.5879	24_up/36_up		AT2G36750.1	UDP-glucosyl transferase 73C1	UDP-glucosyl transferase 73C [EC:2.4.1.-] Glc - brassinosteroid (UGT73C)
Glyma.08G250000	4.62966	3.9419	1.67409	3.42947	0.477365	1.96355	24_up/36_up		AT3G30180.1	brassinosteroid-6-oxidase 2	brassinosteroid-6-oxidase 2 (CYP85A2, BR6OX2)
Glyma.10G011300	0.995753	1.30417	0.994963	2.0959	4.26191	9.90772	24_up/36_up	WRKY	AT2G47260.1	WRKY DNA-binding protein 23	WRKY TRANSCRIPTION FACTOR 23-RELATED
Glyma.10G282200	4.56518	8.85177	2.27171	17.3401	1.88013	22.0173	24_up/36_up		AT5G05320.1	FAD/NAD(P)-binding oxidoreductase family protein	FAD/NAD(P)-BINDING OXIDOREDUCTASE FAMILY PROTEIN
Glyma.11G067700	2.37237	3.44096	4.58101	10.5439	7.0933	25.6995	24_up/36_up		AT3G50660.1	Cytochrome P450 superfamily protein	steroid 22-alpha-hydroxylase (CYP90B1, DWF4)
Glyma.13G052900	2.10029	2.14404	1.2682	4.05314	0.97772	2.3375	24_up/36_up		AT3G30180.1	brassinosteroid-6-oxidase 2	brassinosteroid-6-oxidase 2 (CYP85A2, BR6OX2)
Glyma.13G109800	5.00307	5.03	4.88695	12.4682	5.33228	17.2045	24_up/36_up		AT2G06050.1	oxophytodienoate-reductase 3	12-OXOPHYTODIENOATE REDUCTASE 3
Glyma.13G210000	4.3228	4.50788	3.73196	10.0295	5.02067	16.3187	24_up/36_up		AT3G23600.1	alpha/beta-Hydrolases superfamily protein	Carboxymethylenebutenolidase / Maleylacetate enol-lactonase
Glyma.14G059900	33.604	42.1985	17.1916	34.7337	3.83442	12.8487	24_up/36_up		AT5G05690.1	Cytochrome P450 superfamily protein	cytochrome P450, family 90, subfamily A, polypeptide 1 (CYP90A1, CPD)
Glyma.14G082300	0.246048	0.455994	0.561023	1.14693	0.649375	1.47742	24_up/36_up		AT5G42750.1	BRI1 kinase inhibitor 1	BRI1 kinase inhibitor 1 (BKI1)
Glyma.15G107100	0.145174	0.21715	0.312433	1.00531	1.22265	4.2422	24_up/36_up		AT3G21690.1	MATE efflux family protein	MATE EFFLUX FAMILY PROTEIN
Glyma.18G272300	6.98307	7.7733	4.84227	11.3499	2.3259	9.25911	24_up/36_up		AT3G30180.1	brassinosteroid-6-oxidase 2	brassinosteroid-6-oxidase 2 (CYP85A2, BR6OX2)
Glyma.19G033900	8.69017	9.21167	8.46073	19.8577	8.28148	22.188	24_up/36_up		AT3G30180.1	brassinosteroid-6-oxidase 2	brassinosteroid-6-oxidase 2 (CYP85A2, BR6OX2)
Glyma.01G003900	0.0331598	0	0.74605	0.0751384	2.5702	1.05259	36_down		AT4G26200.1	1-amino-cyclopropane-1-carboxylate synthase 7	1-AMINOCYCLOPROPANE-1-CARBOXYLATE SYNTHASE 7
Glyma.01G037500	1.88725	0.612777	5.80085	3.46081	7.95209	3.42592	36_down		AT1G59940.1	response regulator 3	TWO-COMPONENT RESPONSE REGULATOR ARR15-RELATED
Glyma.01G048700	21.2078	21.1318	8.82825	6.17946	6.93584	3.04536	36_down		AT1G26800.1	RING/U-box superfamily protein	RING ZINC FINGER PROTEIN // SUBFAMILY NOT NAMED
Glyma.01G106800	120.322	140.681	34.0893	20.1307	78.8989	35.8287	36_down		AT1G53540.1	HSP20-like chaperones superfamily protein	SMALL HEAT-SHOCK PROTEIN HSP20 FAMILY // SUBFAMILY NOT NAMED
Glyma.01G119600	389.469	592.421	51.7486	30.1214	9.18279	2.94263	36_down		AT2G40170.1	Stress induced protein	EM-LIKE PROTEIN GEA6
Glyma.02G001500	0.479343	0.354609	1.87276	1.58114	3.36971	1.5949	36_down		AT2G26640.1	3-ketoacyl-CoA synthase 11	Transferred entry: 1.1.1.330, 1.3.1.93, 2.3.1.199 and 4.2.1.134
Glyma.02G015800	0.0209538	0.0302454	0.555	0.178704	2.8008	0.707027	36_down		AT5G50950.2	FUMARASE 2	fumarate hydratase, class II (E4.2.1.2B, fumC)
Glyma.02G027400	4.89998	4.0808	8.04996	5.87948	14.0926	6.25472	36_down		AT1G59940.1	response regulator 3	TWO-COMPONENT RESPONSE REGULATOR ARR15-RELATED
Glyma.02G105000	0.0101911	0.0581701	0.225175	0.158824	8.89854	3.95736	36_down		AT4G34131.1	UDP-glucosyl transferase 73B3	GLUCOSYL/GLUCURONOSYL TRANSFERASES // SUBFAMILY NOT NAMED
Glyma.02G205600	150.146	161.793	28.9436	24.6008	14.4912	6.57341	36_down		AT1G16030.1	heat shock protein 70B	HEAT SHOCK 70 KDA PROTEIN 5
Glyma.02G235900	0.332754	0.268799	1.02488	0.740675	1.25927	0.466002	36_down		AT2G40610.1	expansin A8	EXPANSIN-A8
Glyma.03G055100	8.19524	6.33898	10.8417	10.2973	5.44673	2.60538	36_down		AT5G01320.1	Thiamine pyrophosphate dependent pyruvate decarboxylase family protein	PYRUVATE DECARBOXYLASE 1-RELATED
Glyma.03G056000	1517.27	2375.23	225.484	120.676	36.4345	13.2258	36_down		AT2G40170.1	Stress induced protein	EM-LIKE PROTEIN GEA6
Glyma.03G101200	0.00502791	0.0356332	0.541643	0.284072	5.31195	2.01548	36_down		AT1G02205.2	Fatty acid hydroxylase superfamily	aldehyde decarbonylase (K15404, CER1)
Glyma.03G190100	117.311	180.773	13.1176	11.0441	5.68691	2.51793	36_down		AT3G10020.1		PROGRAMMED CELL DEATH 4 // SUBFAMILY NOT NAMED
Glyma.03G227000	0.0760443	0.281413	4.83602	3.43958	6.30264	2.6456	36_down		AT3G05936.1
Glyma.04G022900	0.00673245	0	0.0351933	0	1.67221	0.427702	36_down		AT1G75900.1	GDSL-like Lipase/Acylhydrolase superfamily protein	GDSL ESTERASE/LIPASE EXL1-RELATED
Glyma.04G029600	0	0.078594	0.190687	0.0351258	2.56077	0.945152	36_down	bZIP	AT1G75390.1	basic leucine-zipper 44	CAMP-RESPONSE ELEMENT BINDING PROTEIN-RELATED // SUBFAMILY NOT NAMED
Glyma.04G061100	0.0458059	0.0525927	0.263356	0.207973	1.29492	0.426465	36_down		AT5G10870.1	chorismate mutase 2	CHORISMATE MUTASE 2
Glyma.04G066300	0.34553	0.368796	0.764097	0.472098	4.52214	1.65755	36_down		AT4G32280.1	indole-3-acetic acid inducible 29	auxin-responsive protein IAA (IAA)
Glyma.04G220600	0.0182609	0.133165	0.316121	0.151218	25.5061	5.15571	36_down		AT5G05340.1	Peroxidase superfamily protein	PEROXIDASE 52
Glyma.05G004300	149.526	151.975	17.9434	12.6927	3.64321	1.41428	36_down		AT3G01570.1	Oleosin family protein	OLEOSIN 21.2 KDA-RELATED
Glyma.05G043500	0	0.192393	0.187719	0.0259848	1.49969	0.522145	36_down		AT1G24530.1	Transducin/WD40 repeat-like superfamily protein	SIMILARITY TO GTP-BINDING REGULATORY PROTEIN AND WD-REPEAT PROTEIN
Glyma.05G056300	4.25267	2.19592	42.8763	22.7196	99.7486	47.8963	36_down		AT1G12240.1	Glycosyl hydrolases family 32 protein	ACID BETA-FRUCTOFURANOSIDASE 3, VACUOLAR-RELATED
Glyma.05G112000	152.371	206.368	31.0876	31.7113	7.39244	3.44097	36_down		AT1G32560.1	Late embryogenesis abundant protein, group 1 protein	LEA D113 HOMOLOGUE TYPE2-RELATED
Glyma.05G198000	215.744	326.079	16.8117	17.4717	4.56193	1.46322	36_down		AT2G02100.1	low-molecular-weight cysteine-rich 69	DEFENSIN-LIKE PROTEIN 6
Glyma.05G199300	116.729	149.249	16.0184	15.6451	7.0425	2.08494	36_down		AT5G07330.1
Glyma.06G081100	0.0159893	0.44562	0.217877	0.0995239	2.79794	0.812044	36_down		AT5G25610.1	BURP domain-containing protein	DEHYDRATION-RESPONSIVE PROTEIN RD22
Glyma.06G145300	0.327398	0.494299	0.676172	0.607704	5.03372	1.80156	36_down		AT5G05340.1	Peroxidase superfamily protein	PEROXIDASE 52
Glyma.06G157000	140.024	158.492	16.8144	11.5796	4.26748	1.7747	36_down		AT1G27990.1
Glyma.06G157800	72.353	79.6872	9.91929	9.59307	4.51045	2.17319	36_down		AT1G07400.1	HSP20-like chaperones superfamily protein	Alpha crystallins
Glyma.06G166800	0.0378833	0.149162	0.119063	0.0567637	9.3746	3.27767	36_down		AT5G23660.1	homolog of Medicago truncatula MTN3	BIDIRECTIONAL SUGAR TRANSPORTER SWEET10
Glyma.07G043600	59.6469	75.7017	6.921	4.61003	10.3101	3.71862	36_down		AT1G54050.1	HSP20-like chaperones superfamily protein	17.4 KDA CLASS III HEAT SHOCK PROTEIN
Glyma.07G052100	0.113272	0.419186	0.331423	0.0919406	7.26532	2.33962	36_down	HD-ZIP	AT2G46680.1	homeobox 7	HOMEOBOX-LEUCINE ZIPPER PROTEIN ATHB-12-RELATED
Glyma.07G090400	159.849	208.876	18.8854	12.8107	4.12098	1.41918	36_down				Dehydrin (Dehydrin)
Glyma.07G107200	0.23315	0.411157	1.13232	0.729839	4.35637	1.92061	36_down	ZF-HD	AT1G75240.1	homeobox protein 33	ZINC-FINGER HOMEODOMAIN PROTEIN 14
Glyma.07G193500	0	0	0.0404943	0.00700755	1.77555	0.538351	36_down				Tyrosinase / Tyrosine-dopa oxidase
Glyma.07G200000	58.0928	69.9085	7.66809	6.001	3.04202	1.13316	36_down		AT1G07400.1	HSP20-like chaperones superfamily protein	17.6 KDA CLASS I HEAT SHOCK PROTEIN 1-RELATED
Glyma.07G200300	30.8945	32.0996	4.14603	3.52738	3.60322	1.72133	36_down		AT1G07400.1	HSP20-like chaperones superfamily protein	17.6 KDA CLASS I HEAT SHOCK PROTEIN 1-RELATED
Glyma.07G200700	24.8885	25.3118	3.72346	3.17518	2.97974	0.463972	36_down		AT1G07400.1	HSP20-like chaperones superfamily protein	17.6 KDA CLASS I HEAT SHOCK PROTEIN 1-RELATED
Glyma.07G220400	82.5814	75.5391	29.923	30.069	6.0224	2.77319	36_down		AT1G64940.1	cytochrome P450, family 87, subfamily A, polypeptide 6	CYTOCHROME P450 89A2-RELATED
Glyma.08G036600	0.136044	0.180173	0.571088	0.472011	2.90736	1.39014	36_down		AT5G25610.1	BURP domain-containing protein	BURP domain (BURP)
Glyma.08G059900	0.0172138	0.0410692	0.152678	0.0897055	1.07548	0.370633	36_down	MYB	AT4G21440.1	MYB-like 102	MYB TRANSCRIPTION FACTOR-RELATED
Glyma.08G066800	0.0820811	0.143938	0.120673	0.186913	8.22925	3.56344	36_down		AT5G17050.1	UDP-glucosyl transferase 78D2	Anthocyanidin 3-O-glucosyltransferase / Uridine diphosphoglucose-anthocyanidin 3-O-glucosyltransferase // Flavonol 3-O-glucosyltransferase / UDP-glucose flavonol 3-O-glucosyltransferase
Glyma.08G068700	81.0395	81.2084	8.48521	8.17726	5.17801	1.97249	36_down		AT1G07400.1	HSP20-like chaperones superfamily protein	17.6 KDA CLASS I HEAT SHOCK PROTEIN 1-RELATED
Glyma.08G068800	168.269	191.636	28.9274	20.1117	14.0334	5.74813	36_down		AT1G07400.1	HSP20-like chaperones superfamily protein	17.6 KDA CLASS I HEAT SHOCK PROTEIN 1-RELATED
Glyma.08G069000	60.1019	62.2597	9.92537	7.70911	11.1438	4.827	36_down		AT1G07400.1	HSP20-like chaperones superfamily protein	17.6 KDA CLASS I HEAT SHOCK PROTEIN 1-RELATED
Glyma.08G079700	133.373	198.595	16.9727	15.0341	5.27433	1.73496	36_down
Glyma.08G138200	0.0305989	0.123722	1.98648	1.26199	59.2744	26.4248	36_down		AT5G10170.1	myo-inositol-1-phosphate synthase 3	Inositol-3-phosphate synthase / Myo-inositol-1-phosphate synthase
Glyma.08G160800	168.763	295.872	17.2776	12.037	4.5858	0.833788	36_down		AT2G21820.1
Glyma.08G207900	1.65255	1.06197	4.5471	2.97165	6.56588	2.96407	36_down		AT3G15540.1	indole-3-acetic acid inducible 19	AUXIN-RESPONSIVE PROTEIN IAA19-RELATED
Glyma.08G216600	0.0424202	0.1495	0.396484	0.203297	1.50524	0.555361	36_down	ERF	AT5G25190.1	Integrase-type DNA-binding superfamily protein	ETHYLENE-RESPONSIVE TRANSCRIPTION FACTOR ERF003
Glyma.08G254400	0.24109	0.493141	0.148029	0.19675	1.90502	0.811144	36_down	bZIP	AT3G30530.1	basic leucine-zipper 42	BASIC LEUCINE-ZIPPER 42-RELATED
Glyma.08G296000	0.709399	0.44447	0.885307	0.557149	1.74949	0.790807	36_down		AT1G69850.1	nitrate transporter 1:2	PROTEIN NRT1/ PTR FAMILY 4.5-RELATED
Glyma.08G324200	18.9692	21.3513	3.19062	3.07905	4.91105	2.00201	36_down		AT5G55470.1	Na+/H+ (sodium hydrogen) exchanger 3	SODIUM/HYDROGEN EXCHANGER 4
Glyma.09G041900	1.51937	0.60584	1.03769	0.643095	4.2731	1.5258	36_down
Glyma.09G080100	13.9143	11.3488	8.57705	5.83033	24.2307	11.7494	36_down		AT5G28050.1	Cytidine/deoxycytidylate deaminase family protein	Guanine deaminase / Guanine aminase
Glyma.09G149900	0	0.0132637	0.341945	0.132823	5.28429	1.96137	36_down	bHLH	AT4G25410.1	basic helix-loop-helix (bHLH) DNA-binding superfamily protein	TRANSCRIPTION FACTOR BHLH118-RELATED
Glyma.09G157500	1.08259	1.05235	2.6041	1.54345	4.29644	1.6354	36_down				Arabidopsis protein of unknown function (DUF241)
Glyma.09G185500	610.272	827.357	89.7881	72.0694	23.5665	8.94379	36_down				Dehydrin (Dehydrin)
Glyma.10G001800	0.0802096	0.0342549	1.11412	0.799167	2.02127	0.81857	36_down		AT2G26640.1	3-ketoacyl-CoA synthase 11	Transferred entry: 1.1.1.330, 1.3.1.93, 2.3.1.199 and 4.2.1.134
Glyma.10G028100	0.271175	0.99903	0.0563812	0.231077	3.18426	0.554602	36_down		AT2G48130.1	Bifunctional inhibitor/lipid-transfer protein/seed storage 2S albumin superfamily protein	BIFUNCTIONAL INHIBITOR/LIPID-TRANSFER PROTEIN/SEED STORAGE 2S ALBUMIN SUPERFAMILY PROTEIN-RELATED
Glyma.10G176400	41.7859	46.9828	6.483	5.9634	7.82057	3.39107	36_down		AT4G10250.1	HSP20-like chaperones superfamily protein	22.0 KDA HEAT SHOCK PROTEIN
Glyma.10G189900	426.287	521.033	58.1338	30.7068	8.76115	3.10184	36_down		AT5G55240.1	ARABIDOPSIS THALIANA PEROXYGENASE 2	peroxygenase (PXG)
Glyma.10G241400	0	0	0.0851663	0	1.84704	0.457075	36_down	bHLH	AT4G25410.1	basic helix-loop-helix (bHLH) DNA-binding superfamily protein	TRANSCRIPTION FACTOR BHLH118-RELATED
Glyma.10G246800	0.142125	0.456017	0	0	3.81062	0.425828	36_down		AT3G22620.1	Bifunctional inhibitor/lipid-transfer protein/seed storage 2S albumin superfamily protein	BIFUNCTIONAL INHIBITOR/LIPID-TRANSFER PROTEIN/SEED STORAGE 2S ALBUMIN-LIKE PROTEIN-RELATED
Glyma.11G027700	0.0723141	0.0671162	0.550294	0.558137	16.8171	7.26782	36_down		AT4G22880.2	leucoanthocyanidin dioxygenase	leucoanthocyanidin dioxygenase (E1.14.11.19)
Glyma.11G030800	0.258538	0.243713	0.839482	0.916746	1.26334	0.611086	36_down		AT1G12240.1	Glycosyl hydrolases family 32 protein	ACID BETA-FRUCTOFURANOSIDASE 3, VACUOLAR-RELATED
Glyma.11G038300	0.1692	0.205582	0.403227	0.102005	4.38289	1.37111	36_down		AT4G17030.1	expansin-like B1	EXPANSIN-LIKE B1
Glyma.11G132100	5.29675	3.84438	22.9703	12.937	32.7757	14.2589	36_down
Glyma.11G212900	0	0.0238353	0.141498	0.079095	12.8644	6.36683	36_down		AT3G03190.1	glutathione S-transferase F11	GLUTATHIONE S-TRANSFERASE F11-RELATED
Glyma.12G212600	0.0126831	0.0296121	0.520315	0.228084	1.68	0.831498	36_down		AT4G27570.1	UDP-Glycosyltransferase superfamily protein	Anthocyanidin 3-O-glucoside 2''-O-glucosyltransferase
Glyma.12G218200	0	0	0	0.0177295	1.17019	0.342021	36_down	MYB	AT4G21440.1	MYB-like 102	MYB-LIKE DNA-BINDING PROTEIN MYB // SUBFAMILY NOT NAMED
Glyma.12G223600	1.78422	0.913413	12.2742	6.51361	18.8407	8.63635	36_down
Glyma.12G235800	86.6154	135.431	10.5319	9.03627	3.40402	1.03162	36_down		AT4G39130.1	Dehydrin family protein	Dehydrin (Dehydrin)
Glyma.13G028200	10.3433	9.66514	0.193329	15.1976	11.7057	1.18271	36_down		ATCG00020.1	photosystem II reaction center protein A	photosystem II P680 reaction center D1 protein (psbA)
Glyma.13G072100	0.0330157	0.00668316	0.223363	0.270812	6.22942	2.46889	36_down		AT5G07990.1	Cytochrome P450 superfamily protein	flavonoid 3',5'-hydroxylase (CYP75A)
Glyma.13G095500	0.269502	0.408566	0.979648	0.392307	1.38982	0.435168	36_down	C2H2	AT5G57520.1	zinc finger protein 2	EARLY GROWTH RESPONSE PROTEIN-RELATED
Glyma.13G119400	114.791	172.146	17.7175	10.7563	2.86184	0.881566	36_down		AT2G18340.1	late embryogenesis abundant domain-containing protein / LEA domain-containing protein	COLD-REGULATED PROTEIN 15B
Glyma.13G200000	0.0675307	0.227184	0.220231	0.187672	2.05525	0.707311	36_down		AT2G38750.1	annexin 4	annexin A13 (ANXA13)
Glyma.13G231300	0	0	0.414783	0.121826	4.85161	1.82723	36_down		AT5G45910.1	GDSL-like Lipase/Acylhydrolase superfamily protein	ZINC FINGER FYVE DOMAIN CONTAINING PROTEIN // SUBFAMILY NOT NAMED
Glyma.13G282100	0.01361	0.0179931	0.13214	0.086972	2.41134	0.85079	36_down	MYB	AT4G21440.1	MYB-like 102	MYB-LIKE DNA-BINDING PROTEIN MYB // SUBFAMILY NOT NAMED
Glyma.13G291800	85.8959	135.73	12.7086	13.0493	3.14838	1.45112	36_down		AT2G42560.1	late embryogenesis abundant domain-containing protein / LEA domain-containing protein	COLD-REGULATED PROTEIN 15B
Glyma.14G063700	452.437	585.08	52.7423	48.7946	17.6414	7.37965	36_down		AT1G53540.1	HSP20-like chaperones superfamily protein	SMALL HEAT-SHOCK PROTEIN HSP20 FAMILY // SUBFAMILY NOT NAMED
Glyma.14G063800	347.625	403.549	48.9915	44.5071	27.0574	13.144	36_down		AT1G53540.1	HSP20-like chaperones superfamily protein	17.6 KDA CLASS I HEAT SHOCK PROTEIN 1-RELATED
Glyma.14G099900	35.0018	47.1384	7.55048	4.51767	3.12248	1.31408	36_down		AT5G12020.1	17.6 kDa class II heat shock protein	17.6 KDA CLASS II HEAT SHOCK PROTEIN-RELATED
Glyma.14G186400	28.7754	37.1751	5.05727	2.9152	4.96257	1.8675	36_down		AT5G05220.1
Glyma.15G077700	27.7032	30.5461	6.83477	4.81262	7.11303	2.98236	36_down		AT2G20560.1	DNAJ heat shock family protein	DNAJ HOMOLOG SUBFAMILY C MEMBER // SUBFAMILY NOT NAMED
Glyma.15G085500	0	0.0291225	0.0950963	0.0778573	1.19805	0.397239	36_down		AT2G42760.1		Protein of unknown function (DUF1685) (DUF1685)
Glyma.15G114600	1.21852	1.27352	0.13206	3.7828	2.70687	0.527509	36_down		ATCG00730.1	photosynthetic electron transfer D	cytochrome b6-f complex subunit 4 (petD)
Glyma.15G142400	0.82677	1.39771	0.0368971	0.112877	9.10467	4.26731	36_down		AT4G16260.1	Glycosyl hydrolase superfamily protein	Glucan endo-1,3-beta-D-glucosidase / Laminarinase
Glyma.15G228300	0.124444	0.0832881	0.382924	0.329008	4.59189	1.50436	36_down
Glyma.15G238100	0.498466	0.398845	1.57391	2.15166	8.88993	4.27833	36_down
Glyma.16G012000	46.8205	52.7817	6.64735	3.79936	2.53306	0.983987	36_down		AT1G54050.1	HSP20-like chaperones superfamily protein	17.4 KDA CLASS III HEAT SHOCK PROTEIN
Glyma.16G021000	0.0269756	0.0638565	0.494718	0.185935	14.741	4.87175	36_down	HD-ZIP	AT2G46680.1	homeobox 7	HOMEOBOX-LEUCINE ZIPPER PROTEIN ATHB-12-RELATED
Glyma.16G031300	738.024	964.435	68.091	63.9242	16.502	6.50901	36_down		AT1G01470.1	Late embryogenesis abundant protein	Late embryogenesis abundant protein (LEA_2)
Glyma.16G053300	0.217405	0.187971	0.298977	0.178714	2.80732	0.645478	36_down		AT5G41040.1	HXXXD-type acyl-transferase family protein	ACYLTRANSFERASE-LIKE PROTEIN-RELATED
Glyma.16G071800	145.061	194.703	19.0001	15.2169	3.11067	1.42728	36_down		AT3G01570.1	Oleosin family protein	OLEOSIN 21.2 KDA-RELATED
Glyma.16G201300	0.0215132	0	0.355724	0.114962	4.5521	0.780902	36_down	bHLH	AT4G25410.1	basic helix-loop-helix (bHLH) DNA-binding superfamily protein	TRANSCRIPTION FACTOR BHLH118-RELATED
Glyma.16G206200	5.4385	6.1134	0.874356	0.639593	2.98107	0.889314	36_down		AT4G10250.1	HSP20-like chaperones superfamily protein	22.0 KDA HEAT SHOCK PROTEIN
Glyma.16G208000	0.145912	0.174646	0.452019	0.112028	1.1393	0.317519	36_down				Arabidopsis protein of unknown function (DUF241)
Glyma.16G212100	0.788616	0.815323	1.78663	2.59432	2.08499	0.647362	36_down		AT1G17860.1	Kunitz family trypsin and protease inhibitor protein	Trypsin and protease inhibitor (Kunitz_legume)
Glyma.16G212200	18.5483	20.3166	8.76405	16.6871	6.61346	3.28476	36_down		AT1G17860.1	Kunitz family trypsin and protease inhibitor protein	KUNITZ FAMILY TRYPSIN AND PROTEASE INHIBITOR PROTEIN-RELATED
Glyma.17G040800	219.662	277.201	26.8774	16.4812	5.79636	1.84766	36_down		AT2G18340.1	late embryogenesis abundant domain-containing protein / LEA domain-containing protein	COLD-REGULATED PROTEIN 15B
Glyma.17G064700	0.586386	0.237596	2.72317	1.3832	3.2815	1.10705	36_down	C2H2	AT5G57520.1	zinc finger protein 2	EARLY GROWTH RESPONSE PROTEIN-RELATED
Glyma.17G069100	4.21028	4.13218	14.4175	12.0084	30.6113	15.0314	36_down		AT5G57800.1	Fatty acid hydroxylase superfamily	PROTEIN ECERIFERUM 3
Glyma.17G165300	2.89464	2.38958	0.705764	1.02088	1.04169	0.392152	36_down		AT4G37390.1	Auxin-responsive GH3 family protein	auxin responsive GH3 gene family (GH3)
Glyma.17G224900	5.05592	6.02898	1.91212	1.27898	2.02908	0.267316	36_down		AT5G12020.1	17.6 kDa class II heat shock protein	17.6 KDA CLASS II HEAT SHOCK PROTEIN-RELATED
Glyma.17G252200	0.0787641	0.0638869	0.883183	0.632347	10.9482	3.91059	36_down		AT5G42800.1	dihydroflavonol 4-reductase	bifunctional dihydroflavonol 4-reductase/flavanone 4-reductase (DFR)
Glyma.18G022000	12.3317	9.54355	8.14938	7.17476	2.88665	0.959497	36_down		AT3G05550.1	Hypoxia-responsive family protein	Hypoxia induced protein conserved region (HIG_1_N)
Glyma.18G043700	0.00291781	0	0	0	2.35463	1.06437	36_down		AT3G03190.1	glutathione S-transferase F11	GLUTATHIONE S-TRANSFERASE F11-RELATED
Glyma.18G284900	43.1407	54.6283	5.22257	6.20868	3.45153	1.30691	36_down		AT1G12060.1	BCL-2-associated athanogene 5	IQ calmodulin-binding motif (IQ) // BAG domain (BAG)
Glyma.18G285100	55.6336	70.3737	7.08629	9.26568	3.49167	1.00855	36_down		AT1G12060.1	BCL-2-associated athanogene 5	BAG domain (BAG)
Glyma.19G096100	0.0829461	0.235892	0.0342059	0.0149871	2.23533	0.375658	36_down		AT5G41040.1	HXXXD-type acyl-transferase family protein	ACYLTRANSFERASE-LIKE PROTEIN-RELATED
Glyma.19G190400	54.1029	81.9477	5.65009	6.22034	2.11055	0.664017	36_down		AT3G10020.1		PROGRAMMED CELL DEATH 4 // SUBFAMILY NOT NAMED
Glyma.19G214500	55.3483	65.7317	7.55171	5.67707	4.94459	1.82881	36_down		AT1G02700.1
Glyma.19G250200	0	0	0.967691	0.0941637	3.38159	0.589909	36_down		AT3G04290.1	Li-tolerant lipase 1	GDSL ESTERASE/LIPASE LTL1
Glyma.20G039600	0	0.0836377	0.0719034	0.0419855	3.27722	1.05491	36_down
Glyma.20G120800	0.440246	0.38404	1.15506	0.304607	2.22659	0.58644	36_down		AT2G01200.2	indole-3-acetic acid inducible 32	AUXIN-RESPONSIVE PROTEIN IAA32-RELATED
Glyma.20G147600	149.715	196.503	15.9758	11.2867	3.51654	1.11171	36_down		AT3G22490.1	Seed maturation protein	LEA PROTEIN-RELATED
Glyma.20G152900	0	0.116148	1.06563	0.195504	11.101	4.44655	36_down	bHLH	AT4G25410.1	basic helix-loop-helix (bHLH) DNA-binding superfamily protein	TRANSCRIPTION FACTOR BHLH118-RELATED
Glyma.20G158500	0.789708	0.973619	0.406104	0.347269	2.64354	0.764787	36_down		AT5G52300.1	CAP160 protein	ARM REPEAT SUPERFAMILY PROTEIN-RELATED
Glyma.20G233000	33.8634	49.1637	4.4082	4.00976	2.0815	0.777503	36_down		AT1G54870.1	NAD(P)-binding Rossmann-fold superfamily protein	GLUCOSE AND RIBITOL DEHYDROGENASE HOMOLOG 1-RELATED
Glyma.01G048400	0.0330118	0.0987066	3.63747	5.65656	5.24024	10.5502	36_up		AT1G14220.1	Ribonuclease T2 family protein	ribonuclease T2 [EC:3.1.27.1] (E3.1.27.1)
Glyma.01G083300	0.831052	0.916663	2.57941	2.98028	1.90398	6.06459	36_up		AT1G68290.1	endonuclease 2	Aspergillus nuclease S(1) / Single-stranded-nucleate endonuclease
Glyma.01G102700	145.835	178.126	78.3427	121.037	128.315	259.277	36_up
Glyma.01G105300	5.93277	6.95151	4.63551	6.31613	2.44352	5.04785	36_up		AT3G09280.1		F3L24.15 PROTEIN
Glyma.01G146000	0	0.0184391	0.0177281	0	4.27563	8.97386	36_up		AT4G28850.1	xyloglucan endotransglucosylase/hydrolase 26	XYLOGLUCAN ENDOTRANSGLUCOSYLASE/HYDROLASE PROTEIN 26-RELATED
Glyma.01G175500	2.17583	2.60549	2.87045	5.62766	2.88871	6.51541	36_up		AT3G50660.1	Cytochrome P450 superfamily protein	steroid 22-alpha-hydroxylase (CYP90B1, DWF4)
Glyma.02G104300	54.3226	66.4028	18.3306	27.9406	13.9731	33.7522	36_up		AT2G15490.1	UDP-glycosyltransferase 73B4	abscisate beta-glucosyltransferase (AOG)
Glyma.02G104500	10.5947	13.475	5.9567	8.39405	5.10693	10.3741	36_up		AT2G15490.3	UDP-glycosyltransferase 73B4	Cinnamate beta-D-glucosyltransferase
Glyma.02G245600	2.25351	1.9486	7.27156	6.08203	6.12016	12.4509	36_up		AT1G74670.1	Gibberellin-regulated family protein	GIBBERELLIN-REGULATED PROTEIN 12-RELATED
Glyma.02G246400	0.0344753	0.0110748	1.17812	0.838417	0.718919	2.32817	36_up	bHLH	AT5G37800.1	RHD SIX-LIKE 1	TRANSCRIPTION FACTOR BHLH83-RELATED
Glyma.02G256800	2.60421	3.54753	3.68163	6.61236	2.78	6.16152	36_up		AT5G05690.1	Cytochrome P450 superfamily protein	cytochrome P450, family 90, subfamily A, polypeptide 1 (CYP90A1, CPD)
Glyma.03G007500	2.74703	3.08321	4.50851	8.28684	5.60302	11.221	36_up	MYB	AT1G26780.2	myb domain protein 117	MYB TRANSCRIPTION FACTOR
Glyma.03G007700	1.49625	0.641027	4.65622	6.25322	5.27494	13.685	36_up		AT4G26010.1	Peroxidase superfamily protein	PEROXIDASE 28-RELATED
Glyma.03G024200	0	0	0.89708	0.787958	1.39411	5.48656	36_up				Chitinase / Poly-beta-glucosaminidase
Glyma.03G073500	0.732764	5.55909	0.227091	0.465629	2.51997	7.53138	36_up		AT3G53980.1	Bifunctional inhibitor/lipid-transfer protein/seed storage 2S albumin superfamily protein	Probable lipid transfer (LTP_2)
Glyma.03G122500	12.5097	18.5273	19.9128	37.9968	28.5796	76.0304	36_up		AT1G68570.1	Major facilitator superfamily protein	OLIGOPEPTIDE TRANSPORTER-RELATED // SUBFAMILY NOT NAMED
Glyma.03G123000	30.145	34.0791	17.1106	24.9714	4.61876	9.33807	36_up		AT1G68570.1	Major facilitator superfamily protein	OLIGOPEPTIDE TRANSPORTER-RELATED // SUBFAMILY NOT NAMED
Glyma.03G160200	65.9214	83.6131	15.885	21.7849	5.76329	14.3862	36_up		AT5G63450.1	cytochrome P450, family 94, subfamily B, polypeptide 1	Cytochrome P450 CYP4/CYP19/CYP26 subfamilies
Glyma.03G160300	2.12421	2.76553	1.06188	1.43999	0.629416	1.51711	36_up		AT5G63450.1	cytochrome P450, family 94, subfamily B, polypeptide 1	fatty acid omega-hydroxylase (CYP94A1)
Glyma.03G176300	70.8404	82.3308	39.6855	73.408	53.4006	113.932	36_up		AT5G02790.1	Glutathione S-transferase family protein	GLUTATHIONE S-TRANSFERASE, GST, SUPERFAMILY, GST DOMAIN CONTAINING // SUBFAMILY NOT NAMED
Glyma.03G187500	0.291611	0.666378	0.491786	0.723306	0.903959	2.86652	36_up		AT2G36750.1	UDP-glucosyl transferase 73C1	UDP-glucosyl transferase 73C [EC:2.4.1.-] Glc - brassinosteroid (UGT73C)
Glyma.03G248400	1185.93	1497.83	737.739	990.141	574.167	1274.35	36_up		AT1G60750.1	NAD(P)-linked oxidoreductase superfamily protein	Perakine reductase
Glyma.04G010900	1.70341	1.84476	1.59283	2.58782	2.93968	7.766	36_up		AT5G38020.1	S-adenosyl-L-methionine-dependent methyltransferases superfamily protein	7-methylxanthosine synthase / XRS1
Glyma.04G090100	2.88174	2.1264	6.11441	7.41988	4.6919	10.6199	36_up	bHLH	AT5G65640.1	beta HLH protein 93	TRANSCRIPTION FACTOR BHLH61-RELATED
Glyma.04G208400	1.91927	1.78597	2.40636	3.87128	1.99063	4.29124	36_up		AT5G63800.1	Glycosyl hydrolase family 35 protein	Beta-galactosidase (Glyco_hydro_42) // Beta-galactosidase jelly roll domain (BetaGal_dom4_5)
Glyma.05G040700	0.107131	0.0344924	1.18131	1.41625	1.64629	3.72666	36_up	MYB	AT5G26660.1	myb domain protein 86	MYB-LIKE DNA-BINDING PROTEIN MYB // SUBFAMILY NOT NAMED
Glyma.05G057100	4.38679	3.08898	18.0814	25.3097	27.877	62.8072	36_up		AT4G12520.1	Bifunctional inhibitor/lipid-transfer protein/seed storage 2S albumin superfamily protein	Hydrophobic seed protein (Hydrophob_seed)
Glyma.05G057200	4.44034	2.17073	40.8013	35.1611	37.6062	105.111	36_up		AT4G12500.1	Bifunctional inhibitor/lipid-transfer protein/seed storage 2S albumin superfamily protein	Hydrophobic seed protein (Hydrophob_seed)
Glyma.05G084000	0	0.0272348	2.31357	2.70786	3.3194	8.03535	36_up		AT2G23440.1
Glyma.05G126900	0.962219	1.17329	0.714283	0.832902	0.875033	1.78688	36_up		AT5G61820.1		Stress up-regulated Nod 19 (SURNod19)
Glyma.05G133400	0.28778	0.563838	0.637884	1.11587	2.67591	5.5326	36_up		AT1G48100.1	Pectin lyase-like superfamily protein	Right handed beta helix region (Beta_helix)
Glyma.05G204800	7.90569	11.126	3.0099	4.41944	0.470468	1.66448	36_up		AT4G11650.1	osmotin 34	Thaumatin family (Thaumatin)
Glyma.06G010500	0.0829677	0.0666896	0.163279	0.275582	2.50352	5.16882	36_up		AT2G21540.1	SEC14-like 3	PHOSPHATIDYLINOSITOL/PHOSPHATIDYLCHOLINE TRANSFER PROTEIN SFH10-RELATED
Glyma.06G039100	0.0677555	0.0277792	0.374107	0.430848	0.921455	2.11195	36_up		AT5G42750.1	BRI1 kinase inhibitor 1	BRI1 kinase inhibitor 1 (BKI1)
Glyma.06G071000	0.0734385	0	1.85486	2.13023	0.768556	1.80886	36_up		AT5G11420.1	Protein of unknown function, DUF642	Protein of unknown function (DUF642) (DUF642)
Glyma.06G077600	0.0435322	0.0272973	0.267882	0.262243	0.642795	1.44237	36_up		AT2G24610.1	cyclic nucleotide-gated channel 14	CYCLIC NUCLEOTIDE-GATED ION CHANNEL 14-RELATED
Glyma.06G244800	6.07292	6.72128	12.0125	16.6974	9.63189	19.459	36_up		AT4G21700.1	Protein of unknown function (DUF2921)	Protein of unknown function (DUF2921) (DUF2921)
Glyma.06G315100	0.189911	0.495622	0.397635	0.73351	0.670231	1.45894	36_up		AT5G04930.1	aminophospholipid ATPase 1	phospholipid-transporting ATPase [EC:3.6.3.1] (DRS2, ATP8A)
Glyma.07G236100	0.175688	0.0864094	1.05357	1.8458	0.823716	2.81104	36_up		AT1G47990.1	gibberellin 2-oxidase 4	GIBBERELLIN 2-BETA-DIOXYGENASE 4
Glyma.08G087900	0.0626275	0.231009	0.21373	0.239028	0.498803	1.18322	36_up		AT1G48100.1	Pectin lyase-like superfamily protein	Right handed beta helix region (Beta_helix)
Glyma.08G104100	0.413486	1.10429	0.665051	0.676273	1.48446	2.98901	36_up		AT1G13710.1	cytochrome P450, family 78, subfamily A, polypeptide 5	Flavonoid 3'-monooxygenase / Flavonoid 3'-hydroxylase
Glyma.08G320200	0.536963	0.296539	1.72889	2.13708	0.740693	2.11187	36_up	WRKY	AT1G62300.1	WRKY family transcription factor	WRKY DNA -binding domain (WRKY)
Glyma.08G324100	0.150667	0.151159	0.681835	0.854795	3.11592	6.42174	36_up		AT5G55410.1	Bifunctional inhibitor/lipid-transfer protein/seed storage 2S albumin superfamily protein	BIFUNCTIONAL INHIBITOR/LIPID-TRANSFER PROTEIN/SEED STORAGE 2S ALBUMIN-LIKE PROTEIN
Glyma.08G338100	1.47643	2.24089	3.75933	5.94574	8.72059	23.7701	36_up		AT4G01070.1	UDP-Glycosyltransferase superfamily protein	Hydroquinone glucosyltransferase / Hydroquinone:O-glucosyltransferase
Glyma.09G047700	0	0	0.0467416	0.0298939	1.39464	3.60232	36_up		AT4G20190.1
Glyma.09G093000	0.143696	0.405902	0.870819	0.39094	1.59114	3.70659	36_up
Glyma.09G128300	2.86091	4.20814	4.60573	8.77421	6.24501	16.9365	36_up		AT3G16520.3	UDP-glucosyl transferase 88A1	GLUCOSYL/GLUCURONOSYL TRANSFERASES // SUBFAMILY NOT NAMED
Glyma.09G205000	1.54375	2.04069	1.76429	1.61099	2.17213	5.12664	36_up
Glyma.09G249500	0.900791	1.15159	0.919471	1.28103	1.43231	3.13996	36_up		AT4G12910.1	serine carboxypeptidase-like 20	SERINE PROTEASE FAMILY S10 SERINE CARBOXYPEPTIDASE // SUBFAMILY NOT NAMED
Glyma.10G028900	0.182234	0.438937	1.65064	1.62489	5.09601	10.6656	36_up		AT3G51895.1	sulfate transporter 3;1	SULFATE TRANSPORTER 3.1-RELATED
Glyma.10G038800	0.0232666	0.0435292	0.0802134	0.158597	0.31253	1.20981	36_up		AT4G28560.1	ROP-interactive CRIB motif-containing protein 7	Leucine Rich Repeat (LRR_1)
Glyma.10G134700	1.75701	2.65512	10.5578	8.55109	8.95581	21.8644	36_up		AT1G04040.1	HAD superfamily, subfamily IIIB acid phosphatase	Acid phosphatase / Phosphomonoesterase
Glyma.10G192900	62.0909	82.1894	30.7183	56.3982	26.5338	53.3244	36_up		AT1G59670.1	glutathione S-transferase TAU 15	GLUTATHIONE S-TRANSFERASE, GST, SUPERFAMILY, GST DOMAIN CONTAINING // SUBFAMILY NOT NAMED
Glyma.10G231700	0.444922	0.549825	0.437812	0.654309	0.978883	1.97225	36_up		AT1G01580.1	ferric reduction oxidase 2	NADPH OXIDASE // SUBFAMILY NOT NAMED
Glyma.10G290300	0.584561	0.523552	0.408397	0.348356	1.20578	2.48312	36_up		AT5G59790.1	Domain of unknown function (DUF966)	Domain of unknown function (DUF966) (DUF966)
Glyma.11G000500	169.002	211.02	73.745	117.605	77.1618	197.712	36_up		AT4G34131.1	UDP-glucosyl transferase 73B3	Scopoletin glucosyltransferase
Glyma.11G157100	0.677698	1.26799	1.33	1.60011	2.85429	5.99696	36_up		AT3G50770.1	calmodulin-like 41	EF-HAND CALCIUM-BINDING DOMAIN CONTAINING PROTEIN // SUBFAMILY NOT NAMED
Glyma.11G178800	1.64904	2.06745	1.59013	1.58486	1.10102	2.33452	36_up		AT5G58750.1	NAD(P)-binding Rossmann-fold superfamily protein	3-oxo-5-beta-steroid 4-dehydrogenase / Delta(4)-3-ketosteroid 5-beta-reductase
Glyma.12G053800	3.16808	2.45449	9.54981	11.0603	6.94431	14.7951	36_up		AT2G44450.1	beta glucosidase 15	beta-glucosidase (E3.2.1.21)
Glyma.13G091400	0	0	0.946814	2.03234	2.33694	5.34177	36_up		AT2G18969.1
Glyma.13G338300	0.0961829	0.164191	0.145685	0.702556	0.655954	1.53886	36_up		AT5G59520.1	ZRT/IRT-like protein 2	ZINC/IRON TRANSPORTER // SUBFAMILY NOT NAMED
Glyma.14G054400	75.9319	93.715	47.0097	73.6078	31.2373	79.2009	36_up		AT1G73880.1	UDP-glucosyl transferase 89B1	GLUCOSYL/GLUCURONOSYL TRANSFERASES // SUBFAMILY NOT NAMED
Glyma.14G086300	60.7787	56.3609	46.7728	68.6347	28.0801	60.2269	36_up		AT3G16150.1	N-terminal nucleophile aminohydrolases (Ntn hydrolases) superfamily protein	Asparaginase / L-asparagine amidohydrolase
Glyma.14G209600	0.0228106	0	0.165566	0.249376	0.423706	2.00346	36_up		AT1G66120.1	AMP-dependent synthetase and ligase family protein	AMP-binding enzyme (AMP-binding) // AMP-binding enzyme C-terminal domain (AMP-binding_C)
Glyma.14G215600	0.110197	0.270758	0.146131	0.178302	0.734047	2.34724	36_up		AT1G74670.1	Gibberellin-regulated family protein	GIBBERELLIN-REGULATED PROTEIN 12-RELATED
Glyma.15G131300	0.181125	0.235091	0.462593	0.644747	0.847224	2.07292	36_up		AT5G61820.1		Stress up-regulated Nod 19 (SURNod19)
Glyma.15G131400	0.0413726	0.356263	0.439319	0.682059	0.547829	1.21479	36_up		AT5G61820.1		Stress up-regulated Nod 19 (SURNod19)
Glyma.15G155100	0	0	0.100207	0.0869441	1.71149	3.54892	36_up		AT4G20190.1
Glyma.15G208600	0.168014	0.581447	0.768222	0.963035	0.838908	1.77976	36_up		AT5G57090.1	Auxin efflux carrier family protein	AUXIN EFFLUX CARRIER COMPONENT 2
Glyma.16G039600	40.5432	52.5659	18.5232	28.822	12.5349	27.1042	36_up		AT2G19070.1	spermidine hydroxycinnamoyl transferase	shikimate O-hydroxycinnamoyltransferase (E2.3.1.133, HCT)
Glyma.16G143300	30.5461	30.1683	35.3083	27.025	11.3696	23.5043	36_up		AT5G66590.1	CAP (Cysteine-rich secretory proteins, Antigen 5, and Pathogenesis-related 1 protein) superfamily protein	CAP (CYSTEINE-RICH SECRETORY PROTEINS, ANTIGEN 5, AND PATHOGENESIS-RELATED 1 PROTEIN) SUPERFAMILY PROTEIN
Glyma.16G148700	0.0496455	0.150879	0.911026	0.658422	0.813386	1.75934	36_up	ERF	AT5G13910.1	Integrase-type DNA-binding superfamily protein	ETHYLENE-RESPONSIVE TRANSCRIPTION FACTOR LEP
Glyma.16G154100	0.0753893	0	0	0.0159353	0.689053	1.94417	36_up	ERF	AT5G19790.1	related to AP2 11	ETHYLENE-RESPONSIVE TRANSCRIPTION FACTOR CRF3-RELATED
Glyma.17G052900	2.13716	2.31355	1.08507	1.78389	0.405352	1.26127	36_up		AT5G19890.1	Peroxidase superfamily protein	PEROXIDASE 59
Glyma.17G081300	0.0225578	0.0108424	0.217402	0.15483	3.83239	7.82578	36_up		AT5G17390.1	Adenine nucleotide alpha hydrolases-like superfamily protein	ADENINE NUCLEOTIDE ALPHA HYDROLASES-LIKE PROTEIN-RELATED
Glyma.17G140200	11.0164	6.18588	110.052	92.6702	184.218	396.545	36_up		AT2G45180.1	Bifunctional inhibitor/lipid-transfer protein/seed storage 2S albumin superfamily protein	BIFUNCTIONAL INHIBITOR/LIPID-TRANSFER PROTEIN/SEED STORAGE 2S ALBUMIN SUPERFAMILY PROTEIN
Glyma.17G177300	0.290916	0.0321214	1.10209	1.53613	1.92704	4.49818	36_up		AT5G66816.1
Glyma.17G245200	0.165999	0.0706536	1.33888	1.42434	2.97861	7.89794	36_up	MYB	AT4G37260.1	myb domain protein 73	MYB-LIKE DNA-BINDING PROTEIN MYB // SUBFAMILY NOT NAMED
Glyma.18G013600	5.45965	7.57138	1.14192	1.64775	1.37749	3.49071	36_up		AT1G67810.1	sulfur E2	SUFE-LIKE PROTEIN 2, CHLOROPLASTIC
Glyma.18G055400	0.0541829	0.0631389	0.431193	0.143221	7.13531	14.5428	36_up		AT5G05340.1	Peroxidase superfamily protein	peroxidase (E1.11.1.7)
Glyma.18G085500	0.158927	0.145746	0.425175	0.276318	1.39143	3.09162	36_up		AT4G26690.1	PLC-like phosphodiesterase family protein	GLYCEROPHOSPHODIESTER PHOSPHODIESTERASE-LIKE PROTEIN-RELATED
Glyma.18G242900	10.4365	11.5241	3.14045	5.64815	1.05959	2.76429	36_up		AT4G12910.1	serine carboxypeptidase-like 20	SERINE PROTEASE FAMILY S10 SERINE CARBOXYPEPTIDASE // SUBFAMILY NOT NAMED
Glyma.18G268200	3.09128	3.64673	1.09247	1.93242	0.752642	1.51456	36_up		AT5G39050.1	HXXXD-type acyl-transferase family protein	Isoflavone-7-O-beta-glucoside 6''-O-malonyltransferase / Flavone/flavonol 7-O-beta-D-glucoside malonyltransferase
Glyma.18G281600	0.0552328	0.0769465	0.675516	0.571283	0.603075	1.20669	36_up		AT1G09730.1	Cysteine proteinases superfamily protein	sentrin-specific protease 7 [EC:3.4.22.68] (SENP7)
Glyma.19G016400	1.04747	1.6984	2.09049	4.12744	6.27172	14.9662	36_up		AT3G28345.1	ABC transporter family protein	ATP-binding cassette, subfamily B (MDR/TAP), member 1 (ABCB1)
Glyma.19G187000	28.3594	37.3666	18.363	31.3624	20.0212	49.3533	36_up		AT2G36760.1	UDP-glucosyl transferase 73C2	UDP-glucosyl transferase 73C [EC:2.4.1.-] Glc - brassinosteroid (UGT73C)
Glyma.19G216900	0	0	0.0743752	0.0457998	1.33276	2.75654	36_up		AT1G02570.1
Glyma.01G000100	2.81151	2.76652	3.66855	3.57921	2.90928	3.26473	NO		AT1G68890.1	magnesium ion binding;thiamin pyrophosphate binding;hydro-lyases;catalytics;2-succinyl-5-enolpyruvyl-6-hydroxy-3-cyclohexene-1-carboxylic-acid synthases	2-succinyl-5-enolpyruvyl-6-hydroxy-3-cyclohexene-1-carboxylic-acid synthase / SEPHCHC synthase // o-succinylbenzoate synthase / OSBS // 2-succinyl-6-hydroxy-2,4-cyclohexadiene-1-carboxylate synthase / SHCHC synthase
Glyma.01G000200	1.57861	1.7597	2.08418	1.97127	1.36269	1.89302	NO
Glyma.01G000400	10.386	10.3835	13.7404	12.2007	11.7745	12.4359	NO		AT4G38170.1	FAR1-related sequence 9	PROTEIN FAR1-RELATED SEQUENCE 9
Glyma.01G000600	6.77992	7.10993	6.6633	6.59984	5.97253	6.05487	NO	FAR1	AT4G38180.1	FAR1-related sequence 5	PROTEIN FAR1-RELATED SEQUENCE 5
Glyma.01G000700	5.68745	7.27983	8.98303	10.9839	8.28015	8.25856	NO		AT5G58100.1		GENOMIC DNA, CHROMOSOME 3, BAC CLONE: T19N8
Glyma.01G000900	8.9782	8.51568	14.3856	13.7975	12.13	12.1816	NO		AT5G58100.1
Glyma.01G001000	18.6555	19.9647	16.4749	22.6857	19.2394	16.7045	NO		AT5G58110.1	chaperone binding;ATPase activators	HEAT SHOCK PROTEIN 90 HSP90 CO-CHAPERONE AHA-1 // SUBFAMILY NOT NAMED
Glyma.01G001100	6.64352	6.8492	12.2158	9.91218	15.4872	14.3295	NO		AT4G31040.1	CemA-like proton extrusion protein-related	CEMA-LIKE PROTON EXTRUSION PROTEIN-LIKE PROTEIN
Glyma.01G001200	0.786212	1.09458	1.73164	1.55304	2.8064	3.12131	NO		AT2G07170.1	ARM repeat superfamily protein	ARM REPEAT SUPERFAMILY PROTEIN
Glyma.01G001300	30.2169	25.7557	56.9007	48.468	52.4453	55.5129	NO		AT2G07050.1	cycloartenol synthase 1	CYCLOARTENOL SYNTHASE
Glyma.01G001400	16.0827	10.7197	12.1412	21.1723	10.3597	7.85134	NO		AT3G19460.1	Reticulon family protein	RETICULON-LIKE PROTEIN B10-RELATED
Glyma.01G001600	10.7124	10.7002	6.62203	6.20627	4.22546	4.6266	NO		AT4G04940.1	transducin family protein / WD-40 repeat family protein	U3 small nucleolar RNA-associated protein 21 (UTP21, WDR36)
Glyma.01G001700	10.7182	10.0494	9.48879	8.00671	6.58251	6.67103	NO		AT3G10572.1	3-phosphoinositide-dependent protein kinase-1, putative
Glyma.01G002100	10.4573	11.5754	12.8262	10.5731	9.57769	10.7021	NO	ARF	AT5G20730.2	Transcriptional factor B3 family protein / auxin-responsive factor AUX/IAA-related	AUX/IAA family (AUX_IAA) // B3 DNA binding domain (B3) // Auxin response factor (Auxin_resp)
Glyma.01G002200	8.92952	8.54919	7.11124	9.39829	8.04161	6.73495	NO		AT5G35330.3	methyl-CPG-binding domain protein 02	METHYL-CPG BINDING PROTEIN, MBD
Glyma.01G002400	2.62317	1.8846	13.4831	17.9025	25.7568	23.6952	NO		AT2G06925.1	Phospholipase A2 family protein	secretory phospholipase A2 (PLA2G, SPLA2)
Glyma.01G002600	8.25791	8.3881	22.6701	17.6432	29.9127	28.0977	NO		AT4G29680.1	Alkaline-phosphatase-like family protein	Nucleotide diphosphatase / Nucleotide pyrophosphatase
Glyma.01G002700	6.7785	6.18909	15.4568	12.7706	21.0917	20.4649	NO		AT4G29670.1	atypical CYS HIS rich thioredoxin 2	THIOREDOXIN-LIKE 2-1, CHLOROPLASTIC-RELATED
Glyma.01G002900	1.09955	1.39958	1.30463	2.165	3.62177	3.64728	NO		AT4G29590.1	S-adenosyl-L-methionine-dependent methyltransferases superfamily protein	METHYLTRANSFERASE
Glyma.01G003100	18.708	21.7573	9.70798	15.3187	11.7825	9.82263	NO		AT4G18400.1
Glyma.01G003400	2.9249	2.47249	3.79535	2.96386	2.94815	2.71733	NO		AT2G15690.1	Tetratricopeptide repeat (TPR)-like superfamily protein	PPR repeat (PPR) // DYW family of nucleic acid deaminases (DYW_deaminase)
Glyma.01G003600	16.8333	15.7146	9.69246	9.76582	5.86899	6.36972	NO		AT5G11780.1
Glyma.01G003700	38.2958	39.0079	36.3686	35.5199	24.2829	23.4769	NO		AT4G29520.1
Glyma.01G003800	39.7847	38.9899	25.49	29.3406	19.054	18.5573	NO		AT4G29510.1	arginine methyltransferase 11	protein arginine N-methyltransferase 1 (PRMT1)
Glyma.01G004000	4.20741	5.87951	2.9814	3.37957	3.89032	3.57593	NO		AT4G29460.1	Phospholipase A2 family protein	PROTEIN C07E3.9
Glyma.01G004100	7.51662	7.17722	5.16516	5.26286	5.57888	5.53878	NO		AT2G19710.1	Regulator of Vps4 activity in the MVB pathway protein	REGULATOR OF VPS4 ACTIVITY PROTEIN-RELATED
Glyma.01G004200	229.058	248.058	65.8666	84.3197	17.1104	17.1261	NO		AT4G26220.1	S-adenosyl-L-methionine-dependent methyltransferases superfamily protein	O-METHYLTRANSFERASE-RELATED // SUBFAMILY NOT NAMED
Glyma.01G004300	162.063	207.596	154.55	212.66	157.084	138.954	NO		AT2G19740.1	Ribosomal protein L31e family protein	large subunit ribosomal protein L31e (RP-L31e, RPL31)
Glyma.01G004500	34.0083	34.1429	34.5392	29.5512	35.3943	38.0063	NO		AT4G29160.1	SNF7 family protein	charged multivesicular body protein 4 (CHMP4, SNF7, VPS32)
Glyma.01G004600	8.72067	11.3486	20.6595	18.8393	17.0757	11.4606	NO		AT3G61640.1	arabinogalactan protein 20	Protein of unknown function (DUF1070) (DUF1070)
Glyma.01G004700	2.9418	2.14411	3.46873	3.69104	2.84838	2.7341	NO		AT4G29170.1	Mnd1 family protein	MEIOTIC NUCLEAR DIVISION PROTEIN 1 HOMOLOG
Glyma.01G005000	15.6107	14.8768	7.53276	8.16447	8.9682	8.79385	NO	C3H	AT2G19810.1	CCCH-type zinc finger family protein	CCCH-type Zn-finger protein
Glyma.01G005200	12.5034	9.44274	18.2286	19.4595	4.80131	5.26538	NO		AT4G29210.1	gamma-glutamyl transpeptidase 4	gamma-glutamyltranspeptidase / glutathione hydrolase / leukotriene-C4 hydrolase (GGT1_5)
Glyma.01G005300	18.4324	20.4653	15.8888	26.3643	18.6203	15.5249	NO		AT2G19790.1	SNARE-like superfamily protein	AP-4 complex subunit sigma-1 (AP4S1)
Glyma.01G005400	18.1547	16.0088	9.38981	11.2242	6.96361	9.48312	NO		AT4G26270.1	phosphofructokinase 3	6-phosphofructokinase 1 (pfkA, PFK)
Glyma.01G005500	1.12286	1.077	1.44903	1.09579	1.42432	1.56469	NO	NAC	AT4G29230.1	NAC domain containing protein 75	NAC DOMAIN CONTAINING PROTEIN 75-RELATED
Glyma.01G005600	0.433975	0.330482	1.5758	1.24365	2.18108	2.11038	NO		AT4G29240.1	Leucine-rich repeat (LRR) family protein	EXTENSIN-LIKE PROTEIN-RELATED
Glyma.01G005800	0.213663	0.275645	1.0953	0.587064	1.42865	1.07509	NO		AT4G29310.1	Protein of unknown function (DUF1005)	Protein of unknown function (DUF1005) (DUF1005)
Glyma.01G006000	4.25832	4.94494	2.14654	1.74566	1.61435	1.76267	NO		AT5G56550.1	oxidative stress 3	EMB
Glyma.01G006100	30.9267	27.3347	28.4542	26.8833	17.4494	17.5427	NO		AT4G26300.1	Arginyl-tRNA synthetase, class Ic	arginyl-tRNA synthetase (RARS, argS)
Glyma.01G006300	1.15584	0.903476	0.786437	0.524416	1.03	0.785608	NO
Glyma.01G006400	17.2844	15.2901	20.675	21.0018	15.6994	15.9684	NO		AT4G26300.1	Arginyl-tRNA synthetase, class Ic	arginyl-tRNA synthetase (RARS, argS)
Glyma.01G006500	10.237	8.65142	8.07014	8.63858	5.87563	6.00742	NO		AT5G45140.1	nuclear RNA polymerase C2	DNA-directed RNA polymerase III subunit RPC2 (RPC2, POLR3B)
Glyma.01G006600	8.39854	8.04814	5.34208	6.00478	3.75633	3.98581	NO		AT4G29380.1	protein kinase family protein / WD-40 repeat family protein	phosphoinositide-3-kinase, regulatory subunit 4 (PIK3R4, VPS15)
Glyma.01G006700	0.150943	0.127794	0.317356	0.342576	0.930478	1.2504	NO		AT5G19740.1	Peptidase M28 family protein	N-ACETYLATED-ALPHA-LINKED ACIDIC DIPEPTIDASE // SUBFAMILY NOT NAMED
Glyma.01G006800	1.26767	1.31775	2.1013	2.78186	2.73501	4.69452	NO		AT5G19730.1	Pectin lyase-like superfamily protein	PECTINESTERASE 53-RELATED
Glyma.01G006900	61.1997	70.6808	51.5934	49.446	45.537	49.7559	NO		AT3G51100.1
Glyma.01G007100	5.07161	5.07102	2.98385	4.14738	1.77712	1.14142	NO		AT4G29140.1	MATE efflux family protein	MATE EFFLUX FAMILY PROTEIN
Glyma.01G007200	189.003	171.663	138.201	126.685	64.9522	72.0775	NO		AT2G19860.1	hexokinase 2	HEXOKINASE // SUBFAMILY NOT NAMED
Glyma.01G007300	8.03564	9.67729	3.79414	3.78594	4.27736	5.53832	NO		AT2G19860.1	hexokinase 2	HEXOKINASE // SUBFAMILY NOT NAMED
Glyma.01G007400	7.41788	8.00843	8.67704	8.9488	7.76923	9.99292	NO		AT5G25930.1	Protein kinase family protein with leucine-rich repeat domain	Protein kinase domain (Pkinase) // Leucine Rich Repeat (LRR_1) // Leucine rich repeat N-terminal domain (LRRNT_2) // Leucine rich repeat (LRR_8)
Glyma.01G007500	1.40404	1.86173	0.532268	0.728645	0.370975	0.633161	NO		AT5G25930.1	Protein kinase family protein with leucine-rich repeat domain	Protein kinase domain (Pkinase) // Leucine Rich Repeat (LRR_1) // Leucine rich repeat N-terminal domain (LRRNT_2)
Glyma.01G007700	16.243	16.6683	9.9821	10.2865	7.79785	8.17723	NO		AT2G37410.1	translocase inner membrane subunit 17-2	mitochondrial import inner membrane translocase subunit TIM17 (TIM17)
Glyma.01G007800	1.64521	1.11976	10.3409	9.81166	11.6257	12.4045	NO		AT1G69770.1	chromomethylase 3	DNA (CYTOSINE-5)-METHYLTRANSFERASE CMT3
Glyma.01G008000	10.7966	9.52374	16.6505	18.1022	15.9009	14.0217	NO		AT1G60660.1	cytochrome B5-like protein	CYTOCHROME B5 // SUBFAMILY NOT NAMED
Glyma.01G008400	27.6277	23.3126	23.2403	26.4943	14.0551	13.3043	NO		AT1G35190.1	2-oxoglutarate (2OG) and Fe(II)-dependent oxygenase superfamily protein	2-OXOGLUTARATE (2OG) AND FE(II)-DEPENDENT OXYGENASE SUPERFAMILY PROTEIN-RELATED
Glyma.01G008500	33.189	27.1141	214.319	148.726	374.407	402.143	NO		AT1G79750.1	NADP-malic enzyme 4	NADP-DEPENDENT MALIC ENZYME 1
Glyma.01G008600	39.5495	51.9248	34.4368	33.0466	35.3921	36.8994	NO		AT1G77180.2	chromatin protein family	SNW domain-containing protein 1 (SNW1, SKIIP, SKIP)
Glyma.01G008700	5.59471	5.21724	4.22103	3.46624	2.94162	3.42212	NO		AT2G19930.1	RNA-dependent RNA polymerase family protein	RNA-DEPENDENT RNA POLYMERASE 3-RELATED
Glyma.01G008800	35.2101	38.4846	48.4762	44.001	42.8942	43.1009	NO		AT3G18760.1	Translation elongation factor EF1B/ribosomal protein S6 family protein	GENOMIC DNA, CHROMOSOME 3, P1 CLONE: MVE11
Glyma.01G008900	11.6553	10.6121	12.9399	13.0732	10.0744	9.23805	NO		AT2G19950.2	golgin candidate 1	GOLGIN SUBFAMILY A MEMBER 5
Glyma.01G009200	2.7929	1.86925	7.72916	6.56446	13.0447	12.9162	NO		AT2G25770.2	Polyketide cyclase/dehydrase and lipid transport superfamily protein	Polyketide cyclase / dehydrase and lipid transport (Polyketide_cyc2)
Glyma.01G009300	27.9811	24.4706	38.6571	38.6453	30.3737	30.2574	NO		AT5G19690.1	staurosporin and temperature sensitive 3-like A	DOLICHYL-DIPHOSPHOOLIGOSACCHARIDE--PROTEIN GLYCOSYLTRANSFERASE SUBUNIT STT3B
Glyma.01G009400	5.71249	6.14203	3.11517	2.68661	2.14255	2.49864	NO		AT2G25800.1	Protein of unknown function (DUF810)	Plant family of unknown function (DUF810) (DUF810)
Glyma.01G009600	0.220966	0.217753	1.1862	0.934729	1.26632	2.10757	NO	G2-like	AT5G45580.1	Homeodomain-like superfamily protein	HOMEODOMAIN-LIKE SUPERFAMILY PROTEIN
Glyma.01G009700	7.87326	7.41674	12.5608	11.2342	12.4611	14.4749	NO
Glyma.01G009800	22.9534	28.318	21.132	17.6058	15.1444	16.6638	NO		AT5G45590.1	Ribosomal protein L35	Ribosomal protein L35 (Ribosomal_L35p)
Glyma.01G009900	5.12371	4.89786	5.88198	6.92457	7.78669	7.21886	NO		AT1G32080.1	membrane protein, putative	PUTATIVE SEROTONIN TRANSPORTER
Glyma.01G010000	16.2198	17.8461	7.79501	7.69814	5.24801	6.24035	NO		AT4G19010.1	AMP-dependent synthetase and ligase family protein	4-COUMARATE--COA LIGASE-LIKE 6
Glyma.01G010100	2.55012	2.12005	4.1536	3.07355	3.31276	3.66506	NO		AT1G32090.1	early-responsive to dehydration stress protein (ERD4)	ERD (EARLY-RESPONSIVE TO DEHYDRATION STRESS) FAMILY PROTEIN-RELATED
Glyma.01G010200	0.0511833	0.108015	3.93894	2.65884	33.7502	33.5457	NO		AT1G32060.1	phosphoribulokinase	Phosphoribulokinase / Phosphopentokinase
Glyma.01G010300	80.8081	80.7879	68.4173	79.1528	56.253	53.6102	NO		AT1G32050.1	SCAMP family protein	SECRETORY CARRIER-ASSOCIATED MEMBRANE PROTEIN 4
Glyma.01G010400	42.4406	41.9939	33.0986	36.6764	18.8032	21.5389	NO		AT1G31970.1	DEA(D/H)-box RNA helicase family protein	ATP-dependent RNA helicase DBP3 [EC:3.6.4.13] (DBP3)
Glyma.01G010500	0.127195	0.199855	0.609471	0.408002	1.92488	1.53646	NO		AT3G07040.1	NB-ARC domain-containing disease resistance protein	LEUCINE-RICH REPEAT-CONTAINING PROTEIN // SUBFAMILY NOT NAMED
Glyma.01G010600	31.2898	36.9401	22.4297	37.0358	29.8329	24.0205	NO		AT1G33810.1
Glyma.01G010800	10.2869	11.1592	4.90214	4.95267	3.6837	3.64809	NO		AT5G45610.1	protein dimerizations
Glyma.01G010900	9.73111	9.36362	11.6346	10.5839	17.1821	16.0982	NO		AT1G31940.1
Glyma.01G011000	0.860981	0.662593	3.0135	4.676	5.90872	6.29843	NO
Glyma.01G011100	54.1765	52.3775	49.926	56.4732	43.7017	41.7182	NO		AT5G45620.1	Proteasome component (PCI) domain protein	26S proteasome regulatory subunit N9 (PSMD13, RPN9)
Glyma.01G011200	14.6831	14.7269	15.8697	13.9441	15.3685	14.8299	NO		AT1G31930.3	extra-large GTP-binding protein 3	EXTRA-LARGE GUANINE NUCLEOTIDE-BINDING PROTEIN 3
Glyma.01G011300	0.30372	0.27191	1.58272	0.993667	7.76358	7.31795	NO		AT1G31920.1	Tetratricopeptide repeat (TPR)-like superfamily protein	PPR repeat (PPR) // PPR repeat family (PPR_2) // DYW family of nucleic acid deaminases (DYW_deaminase)
Glyma.01G011400	4.66454	4.52994	3.16132	3.72025	2.55044	2.72279	NO		AT4G19003.2	E2F/DP family winged-helix DNA-binding domain	ESCRT-II complex subunit VPS25 (VPS25, EAP20)
Glyma.01G011500	1.90053	0.860776	4.10486	3.99129	1.51796	1.48387	NO		AT4G16070.1	Mono-/di-acylglycerol lipase, N-terminal;Lipase, class 3	CGI-141-RELATED/LIPASE CONTAINING PROTEIN // SUBFAMILY NOT NAMED
Glyma.01G011900	0.375592	0.277901	2.13692	1.08255	8.84558	6.48884	NO		AT3G18670.1	Ankyrin repeat family protein	Ankyrin repeats (3 copies) (Ank_2) // Domain of unknown function (DUF4219) (DUF4219) // Domain of unknown function (PGG)
Glyma.01G012100	0.134581	0.130531	0.677139	0.222315	2.86815	1.59058	NO		AT4G16070.1	Mono-/di-acylglycerol lipase, N-terminal;Lipase, class 3	CGI-141-RELATED/LIPASE CONTAINING PROTEIN // SUBFAMILY NOT NAMED
Glyma.01G012200	1.01233	1.14758	0.644351	0.530504	0.552611	0.537975	NO		AT4G16070.1	Mono-/di-acylglycerol lipase, N-terminal;Lipase, class 3	CGI-141-RELATED/LIPASE CONTAINING PROTEIN // SUBFAMILY NOT NAMED
Glyma.01G012300	12.0346	10.3956	6.19171	8.78775	5.75684	4.64175	NO		AT1G68310.2	Protein of unknown function (DUF59)	Uncharacterized conserved protein
Glyma.01G012400	4.30852	5.14241	2.71126	2.15815	3.73953	3.2255	NO		AT1G32160.1	Protein of unknown function (DUF760)	Protein of unknown function (DUF760) (DUF760)
Glyma.01G012500	37.1824	36.8981	31.2067	29.814	25.7237	26.7067	NO		AT1G32130.1	Transcription elongation factor (TFIIS) family protein	transcription factor SPN1 (SPN1, IWS1)
Glyma.01G012700	7.57507	8.30461	4.7803	4.94608	3.97337	4.5712	NO		AT3G23670.1	phragmoplast-associated kinesin-related protein, putative	KINESIN-LIKE PROTEIN KIN12A-RELATED
Glyma.01G013600	12.8111	13.2439	10.7557	10.2582	7.78439	8.01326	NO	bZIP	AT2G35530.1	basic region/leucine zipper transcription factor 16	BASIC LEUCINE ZIPPER 1-RELATED
Glyma.01G013800	4.55111	6.15729	2.18411	2.15903	1.64577	1.81167	NO		AT2G35540.1	DNAJ heat shock N-terminal domain-containing protein	DNAJ HOMOLOG SUBFAMILY C MEMBER 2
Glyma.01G013900	0.131874	0.282368	0.244126	0.193164	1.14152	1.21476	NO		AT1G32170.1	xyloglucan endotransglucosylase/hydrolase 30	XYLOGLUCAN ENDOTRANSGLUCOSYLASE/HYDROLASE PROTEIN 29-RELATED
Glyma.01G014000	1.50128	1.74047	2.44092	2.29843	2.76959	2.69891	NO		AT3G03050.1	cellulose synthase-like D3	Cellulose synthase (UDP-forming) / UDP-glucose-cellulose glucosyltransferase // 1,4-beta-D-xylan synthase
Glyma.01G014100	0.607393	0.736034	3.828	2.26977	9.45536	7.91984	NO		AT1G32190.1	alpha/beta-Hydrolases superfamily protein	Predicted alpha/beta hydrolase
Glyma.01G014200	19.7477	21.396	10.3209	11.0944	7.47229	6.66254	NO		AT1G32200.2	phospholipid/glycerol acyltransferase family protein	glycerol-3-phosphate O-acyltransferase (ATS1)
Glyma.01G014400	13.0386	13.5646	13.0145	12.434	12.973	12.3201	NO		AT1G32220.1	NAD(P)-binding Rossmann-fold superfamily protein	NADH-UBIQUINONE OXIDOREDUCTASE 39 KDA SUBUNIT-RELATED // SUBFAMILY NOT NAMED
Glyma.01G014500	17.3389	17.4078	13.3511	14.0839	10.0872	10.4737	NO
Glyma.01G014600	1.28844	1.09801	2.68047	2.24356	3.03612	3.02112	NO	HD-ZIP	AT5G46880.1	homeobox-7	HOMEOBOX-LEUCINE ZIPPER PROTEIN HDG4-RELATED
Glyma.01G014700	7.96285	6.41343	9.91869	9.54993	10.3862	10.68	NO		AT5G46910.1	Transcription factor jumonji (jmj) family protein / zinc finger (C5HC2 type) family protein	TRANSCRIPTION FACTOR JUMONJI (JMJ) FAMILY PROTEIN / ZINC FINGER (C5HC2 TYPE) FAMILY PROTEIN
Glyma.01G014800	7.5122	7.06054	14.7369	10.6298	16.5336	14.6881	NO	G2-like	AT1G32240.1	Homeodomain-like superfamily protein	TRANSCRIPTION FACTOR KAN2-RELATED
Glyma.01G014900	6.96461	6.98243	9.78084	8.33974	11.9487	10.2814	NO		AT2G35500.1	shikimate kinase like 2	INACTIVE SHIKIMATE KINASE LIKE 2, CHLOROPLASTIC-RELATED
Glyma.01G015000	31.3508	30.7756	31.3962	32.7608	31.4047	32.2298	NO		AT1G32230.1	WWE protein-protein interaction domain protein family	INACTIVE POLY [ADP-RIBOSE] POLYMERASE RCD1-RELATED
Glyma.01G015100	18.2727	16.0454	31.1104	34.1892	39.8476	39.3255	NO		AT2G35490.1	Plastid-lipid associated protein PAP / fibrillin family protein	PLASTID-LIPID-ASSOCIATED PROTEIN 3, CHLOROPLASTIC-RELATED
Glyma.01G015200	5.51901	6.24204	2.10295	1.75412	0.680078	0.894722	NO		AT1G32230.1	WWE protein-protein interaction domain protein family	INACTIVE POLY [ADP-RIBOSE] POLYMERASE RCD1-RELATED
Glyma.01G015300	8.0294	8.9516	5.70604	9.03246	6.6923	5.25114	NO		AT1G32260.1
Glyma.01G015400	2.56064	2.5145	14.3223	11.3415	29.8624	27.5966	NO		AT2G35470.1
Glyma.01G015500	35.1904	37.1284	27.346	27.7271	29.8184	27.6435	NO		AT4G17720.1	RNA-binding (RRM/RBD/RNP motifs) family protein	RNA recognition motif. (a.k.a. RRM, RBD, or RNP domain) (RRM_1)
Glyma.01G015600	2.37958	2.07384	4.99784	4.81194	4.95687	5.45036	NO		AT5G46860.1	Syntaxin/t-SNARE family protein	syntaxin 7 (STX7)
Glyma.01G015700	5.33393	7.15623	3.24682	5.04249	3.38407	2.94204	NO		AT1G32310.1
Glyma.01G015900	15.0198	16.8718	9.89471	9.66683	9.98931	10.0063	NO	HSF	AT1G32330.1	heat shock transcription factor A1D	HEAT STRESS TRANSCRIPTION FACTOR A-1A-RELATED
Glyma.01G016000	6.07587	2.90258	3.63533	1.66937	1.47556	2.28798	NO
Glyma.01G016100	2.72739	2.80603	1.9476	2.15735	1.39333	1.27447	NO		AT1G05670.1	Pentatricopeptide repeat (PPR-like) superfamily protein	leucine-rich PPR motif-containing protein, mitochondrial (LRPPRC)
Glyma.01G016200	4.79829	4.36426	3.47797	3.6367	2.45562	2.78282	NO		AT1G32340.1	NDR1/HIN1-like 8	F5D14.10 PROTEIN
Glyma.01G016300	4.21754	7.8745	1.56488	2.70459	5.95716	2.68914	NO		AT1G32340.1	NDR1/HIN1-like 8	F5D14.10 PROTEIN
Glyma.01G016400	8.76572	9.5081	4.73902	6.59748	4.36884	3.93692	NO		AT4G18230.1		beta-1,4-N-acetylglucosaminyltransferase (ALG14)
Glyma.01G016500	0.568186	0.641277	2.66852	2.17018	4.1745	3.43863	NO		AT4G25960.1	P-glycoprotein 2	LP14331P-RELATED
Glyma.01G016700	1.07504	1.20521	2.15491	2.34165	3.23487	3.20323	NO		AT5G16760.1	Inositol 1,3,4-trisphosphate 5/6-kinase family protein	Inositol-pentakisphosphate 2-kinase / IP5 2-kinase
Glyma.01G016800	12.5709	12.8012	7.59837	10.134	9.9752	8.14937	NO		AT4G17790.1	SNARE associated Golgi protein family	Predicted membrane protein
Glyma.01G016900	21.3408	23.5584	14.3906	13.7865	8.64818	9.15439	NO		AT5G46840.1	RNA-binding (RRM/RBD/RNP motifs) family protein	nucleolar protein 12 (NOP12)
Glyma.01G017000	24.7388	22.0418	17.9894	21.4087	15.9037	16.0662	NO		AT4G17940.1	Tetratricopeptide repeat (TPR)-like superfamily protein	CARBOXYLATE CLAMP-TETRATRICOPEPTIDE REPEAT PROTEIN
Glyma.01G017100	16.9832	18.1702	20.52	19.7803	24.8466	21.9805	NO		AT2G23910.1	NAD(P)-binding Rossmann-fold superfamily protein	NAD DEPENDENT EPIMERASE/DEHYDRATASE // SUBFAMILY NOT NAMED
Glyma.01G017300	2.15937	1.88355	3.09382	2.37318	2.29334	2.46136	NO		AT5G17600.1	RING/U-box superfamily protein	RING FINGER DOMAIN-CONTAINING // SUBFAMILY NOT NAMED
Glyma.01G017400	19.9748	19.3871	8.36945	9.22738	4.96391	4.83066	NO		AT2G35410.1	RNA-binding (RRM/RBD/RNP motifs) family protein	Alternative splicing factor SRp55/B52/SRp75 (RRM superfamily) // RNA-binding protein (RRM superfamily) // Splicing factor 3b, subunit 4 // RNA-binding protein CUGBP1/BRUNO (RRM superfamily) // RNA-binding protein ETR-3 (RRM superfamily)
Glyma.01G017700	36.9753	38.7638	28.6421	30.039	32.0218	30.3872	NO		AT4G17900.1	PLATZ transcription factor family protein	PLATZ TRANSCRIPTION FACTOR DOMAIN-CONTAINING PROTEIN
Glyma.01G017800	5.39613	8.03766	3.50001	4.56059	5.31004	6.00914	NO		AT1G32690.1
Glyma.01G018000	30.3031	38.3388	5.90883	7.18486	2.19923	2.11191	NO
Glyma.01G018100	2.15401	4.93672	4.90512	9.54972	24.4225	22.591	NO
Glyma.01G018200	1.88007	0.689531	0.548592	0.583944	0.118501	0.123766	NO
Glyma.01G018300	4.32988	4.15403	7.42964	7.23799	6.03942	6.74841	NO		AT4G17895.1	ubiquitin-specific protease 20	PROTEIN Y71A12B.15
Glyma.01G018400	18.5993	17.9765	25.8313	21.5874	30.8807	34.0669	NO	bHLH	AT4G17880.1	Basic helix-loop-helix (bHLH) DNA-binding family protein	TRANSCRIPTION FACTOR MYC3-RELATED
Glyma.01G018600	7.05673	5.84742	11.1668	11.7008	10.1691	10.2169	NO		AT1G32630.1
Glyma.01G018700	8.03423	9.25263	9.39094	8.80948	8.78357	8.43199	NO		AT1G32610.2	hydroxyproline-rich glycoprotein family protein	VQ motif (VQ)
Glyma.01G018800	2.14262	2.53485	5.61965	3.89028	9.18877	9.83512	NO		AT5G46790.1	PYR1-like 1	ABSCISIC ACID RECEPTOR PYL1-RELATED
Glyma.01G019000	6.48189	5.56106	10.5221	9.34366	15.3848	13.2921	NO		AT5G46800.1	Mitochondrial substrate carrier family protein	MITOCHONDRIAL CARNITINE/ACYLCARNITINE CARRIER-LIKE PROTEIN
Glyma.01G019100	5.66279	5.81194	7.01215	7.93674	11.2507	11.3751	NO		AT5G65685.1	UDP-Glycosyltransferase superfamily protein	GLYCOSYLTRANSFERASE // SUBFAMILY NOT NAMED
Glyma.01G019200	8.17507	6.33505	16.8734	20.5075	16.4877	16.9425	NO		AT4G37870.1	phosphoenolpyruvate carboxykinase 1	Phosphoenolpyruvate carboxykinase (GTP) / Phosphopyruvate carboxylase // Phosphoenolpyruvate carboxykinase (ATP) / Phosphopyruvate carboxylase
Glyma.01G019300	2.93964	2.73208	6.44875	5.83412	8.35086	8.45684	NO		AT2G22680.1	Zinc finger (C3HC4-type RING finger) family protein	C3H4 TYPE ZINC FINGER PROTEIN-RELATED
Glyma.01G019400	10.7019	8.65698	38.2543	26.808	89.4998	67.3174	NO		AT5G65670.2	indole-3-acetic acid inducible 9	AUXIN-RESPONSIVE PROTEIN IAA9
Glyma.01G019500	0.282646	0.77041	0.828031	0.30053	4.73543	3.0067	NO		AT5G65660.1	hydroxyproline-rich glycoprotein family protein
Glyma.01G019600	3.09977	3.06364	2.87651	3.18827	2.77111	2.87607	NO		AT3G53440.1	Homeodomain-like superfamily protein	DNA BINDING
Glyma.01G019700	53.6497	44.9232	70.0411	62.9269	44.6338	42.411	NO	bHLH	AT5G65640.1	beta HLH protein 93	Helix-loop-helix DNA-binding domain (HLH)
Glyma.01G019800	10.9416	12.7724	27.0651	31.3906	42.1187	51.381	NO		AT2G22660.2	Protein of unknown function (duplicated DUF1399)	Protein of unknown function (DUF1399) (DUF1399)
Glyma.01G019900	6.38899	6.79904	5.40392	4.56057	4.32766	4.86352	NO		AT4G37920.1
Glyma.01G020100	0.0833329	0.290209	0.391894	0.195328	6.14375	6.72169	NO		AT1G67720.1	Leucine-rich repeat protein kinase family protein	LEUCINE-RICH REPEAT (LRR) FAMILY PROTEIN
Glyma.01G020200	7.36166	7.38895	6.67031	10.2112	7.81279	6.58764	NO		AT2G22640.1	BRICK1, putative	chromosome 3 open reading frame 10 (C3ORF10, HSPC300)
Glyma.01G020300	42.0841	42.4363	42.5051	37.5821	35.9418	35.2108	NO		AT5G65620.1	Zincin-like metalloproteases family protein	oligopeptidase A [EC:3.4.24.70] (prlC)
Glyma.01G020400	1.84281	2.03614	1.8341	2.71254	2.63222	2.24202	NO
Glyma.01G020900	0.429396	0.773441	18.7089	17.516	133.984	126.424	NO		AT4G37980.1	elicitor-activated gene 3-1	cinnamyl-alcohol dehydrogenase (E1.1.1.195)
Glyma.01G021200	0.103611	0.0963489	0.774409	0.430207	2.14999	2.31294	NO		AT2G22610.2	Di-glucose binding protein with Kinesin motor domain	Kinesin motor domain (Kinesin) // Di-glucose binding within endoplasmic reticulum (Malectin)
Glyma.01G021300	8.18591	7.74123	11.5227	12.1665	8.9393	9.27686	NO		AT4G38040.1	Exostosin family protein	EXOSTOSIN FAMILY PROTEIN
Glyma.01G021400	18.8178	16.5366	23.0386	20.9293	17.0694	19.3352	NO		AT2G22600.1	RNA-binding KH domain-containing protein	RNA-BINDING KH DOMAIN-CONTAINING PROTEIN
Glyma.01G021600	33.2144	37.086	19.6329	21.049	14.5511	14.0609	NO		AT5G65540.1		Bromodomain associated
Glyma.01G022100	100.519	110.567	100.4	170.575	128.213	109.684	NO		AT1G51060.1	histone H2A 10	histone H2A (H2A)
Glyma.01G022400	5.5027	5.99271	1.21481	1.57696	1.57743	1.78997	NO		AT5G65530.1	Protein kinase superfamily protein	PROTEIN KINASE FAMILY PROTEIN-RELATED
Glyma.01G022500	20.3091	22.8831	8.29781	10.054	3.57356	5.1939	NO	AP2	AT5G10510.2	AINTEGUMENTA-like 6	AP2-LIKE ETHYLENE-RESPONSIVE TRANSCRIPTION FACTOR AIL6-RELATED
Glyma.01G022600	0.124963	0.281587	0.158795	0.118933	1.01846	1.14023	NO		AT5G65500.1	U-box domain-containing protein kinase family protein	U-BOX DOMAIN-CONTAINING PROTEIN 50-RELATED
Glyma.01G022700	11.0638	11.4719	13.761	17.3443	8.64189	8.13627	NO		AT4G38050.1	Xanthine/uracil permease family protein	NUCLEOBASE-ASCORBATE TRANSPORTER 11
Glyma.01G022800	61.961	68.2869	17.8503	12.8063	6.4553	5.75447	NO		AT5G65490.1		MADS box transcription factor
Glyma.01G022900	1.31195	1.27922	1.94613	1.5056	1.57012	1.52305	NO		AT2G22560.1	Kinase interacting (KIP1-like) family protein	KINASE INTERACTING (KIP1-LIKE) FAMILY PROTEIN
Glyma.01G023000	27.8176	20.6078	31.0351	24.3629	21.2706	18.8305	NO		AT4G38060.2
Glyma.01G023200	18.0024	17.0842	9.19738	10.7029	8.40193	7.18277	NO		AT5G10490.1	MSCS-like 2	MECHANOSENSITIVE ION CHANNEL PROTEIN 2, CHLOROPLASTIC
Glyma.01G023300	17.6177	16.7723	40.562	34.0122	59.4448	58.6381	NO		AT5G65470.1	O-fucosyltransferase family protein	O-FUCOSYLTRANSFERASE FAMILY PROTEIN
Glyma.01G023500	1.53906	1.64403	6.81327	5.1106	8.73918	10.0296	NO	MIKC_MADS	AT2G22540.1	K-box region and MADS-box transcription factor family protein	MADS-BOX PROTEIN SVP
Glyma.01G023600	5.29096	5.34	5.1394	5.36584	4.38626	4.50661	NO		AT5G10470.2	kinesin like protein for actin based chloroplast movement 1	KINESIN-LIKE PROTEIN KCA1-RELATED
Glyma.01G023700	9.87113	9.4569	6.38244	8.36235	4.8753	4.45622	NO		AT2G22530.1	Alkaline-phosphatase-like family protein	ethanolaminephosphotransferase (GPI7)
Glyma.01G023800	1.36346	1.41276	0.966239	0.919619	0.997363	0.698436	NO	bHLH	AT4G38070.1	basic helix-loop-helix (bHLH) DNA-binding superfamily protein	STEROL REGULATORY ELEMENT-BINDING PROTEIN // SUBFAMILY NOT NAMED
Glyma.01G023900	11.7468	13.7618	7.04503	7.33081	4.59155	5.05914	NO		AT5G65450.1	ubiquitin-specific protease 17	TRAF-LIKE FAMILY PROTEIN-RELATED
Glyma.01G024000	2.71551	3.96827	54.8176	34.691	70.6474	71.8944	NO		AT2G22500.1	uncoupling protein 5	solute carrier family 25 (mitochondrial oxoglutarate transporter), member 11 (SLC25A11, OGC)
Glyma.01G024300	0.0165461	0	0.307431	0.156316	1.16019	1.24981	NO				WRKY TRANSCRIPTION FACTOR 12-RELATED
Glyma.01G024500	0.282777	0.23773	1.80814	1.68068	2.04836	2.4411	NO
Glyma.01G024600	29.0473	30.8072	23.7508	23.1981	20.1696	18.239	NO		AT4G38100.1		PROTEIN CURVATURE THYLAKOID 1D, CHLOROPLASTIC
Glyma.01G024700	16.3857	14.3085	18.1914	17.9603	11.3397	12.0929	NO		AT5G65420.1	CYCLIN D4;1	CYCLIN-D2-1
Glyma.01G025000	8.02009	7.82049	9.27158	9.82101	5.19928	5.43085	NO	ZF-HD	AT4G24660.1	homeobox protein 22	ZF-HD protein dimerisation region (ZF-HD_dimer)
Glyma.01G025100	101.519	88.4938	316.242	250.265	384.855	365.086	NO				CLASSICAL ARABINOGALACTAN PROTEIN 10-RELATED
Glyma.01G025200	0.0770628	0.111459	0.38494	0.535681	2.78304	3.00573	NO		AT5G65380.1	MATE efflux family protein	MULTIDRUG RESISTANCE PROTEIN // SUBFAMILY NOT NAMED
Glyma.01G025300	2.17116	2.0419	2.7329	1.89367	1.99811	1.68756	NO		AT1G67900.1	Phototropic-responsive NPH3 family protein	NPH3 family (NPH3)
Glyma.01G025600	9.13728	9.12732	5.18261	5.39463	5.11813	5.57496	NO		AT1G12970.1	plant intracellular ras group-related LRR 3	PLANT INTRACELLULAR RAS-GROUP-RELATED LRR PROTEIN 1-RELATED
Glyma.01G025700	17.2664	11.0096	17.1661	12.6296	6.8004	12.4997	NO
Glyma.01G025800	11.3255	13.116	5.58886	7.21048	4.04721	4.41884	NO		AT3G48240.1	Octicosapeptide/Phox/Bem1p family protein	PB1 domain (PB1)
Glyma.01G026000	7.72468	7.96346	10.3157	8.75554	8.47936	9.36697	NO		AT1G70610.1	transporter associated with antigen processing protein 1	Peptide-transporting ATPase
Glyma.01G026100	50.3459	54.1274	55.6457	64.0289	51.4479	51.5649	NO		AT1G70600.1	Ribosomal protein L18e/L15 superfamily protein	large subunit ribosomal protein L27Ae (RP-L27Ae, RPL27A)
Glyma.01G026200	12.6702	9.19171	34.778	37.183	25.7628	27.6203	NO		AT3G26590.1	MATE efflux family protein	MATE EFFLUX FAMILY PROTEIN
Glyma.01G026400	2.61313	3.12437	2.07415	2.45416	1.69643	1.75335	NO		AT3G26600.1	armadillo repeat only 4	ARMADILLO REPEAT ONLY 4 PROTEIN
Glyma.01G026500	13.4631	15.3158	7.8659	7.48558	5.37633	4.9535	NO		AT1G70590.1	F-box family protein	Sel1 repeat (Sel1) // F-box-like (F-box-like)
Glyma.01G026600	7.89525	6.38218	21.1501	18.5874	14.057	13.299	NO		AT5G40460.1
Glyma.01G026700	13.8645	13.4703	21.4773	23.865	27.5708	30.0893	NO		AT1G70580.1	alanine-2-oxoglutarate aminotransferase 2	Glycine transaminase / Glycine aminotransferase
Glyma.01G026800	8.30414	10.1513	10.5751	8.22701	9.98076	9.58106	NO		AT1G10700.1	phosphoribosyl pyrophosphate (PRPP) synthase 3	RIBOSE-PHOSPHATE PYROPHOSPHOKINASE 3, CHLOROPLASTIC
Glyma.01G026900	2.41012	2.3915	1.48779	1.65695	0.899199	0.557627	NO		AT1G24095.1	Putative thiol-disulphide oxidoreductase DCC
Glyma.01G027300	25.0324	23.4389	26.0382	30.6951	24.9555	23.8485	NO		AT1G60780.1	Clathrin adaptor complexes medium subunit family protein	AP-1 complex subunit mu (AP1M)
Glyma.01G027500	4.16007	3.84064	17.657	10.2428	21.7008	16.9004	NO		AT1G10740.4	alpha/beta-Hydrolases superfamily protein	Triacylglycerol lipase / Triglyceride lipase // Phospholipase A(1) / Phospholipase A1
Glyma.01G027700	26.3238	30.1237	19.3734	21.8097	16.1936	15.9234	NO		AT2G44820.2		Domain of unknown function (DUF4602) (DUF4602)
Glyma.01G027800	2.20566	2.46808	4.83465	4.72393	4.37457	3.9486	NO		AT1G70550.2	Protein of Unknown Function (DUF239)	CARBOXYL-TERMINAL PEPTIDASE-RELATED
Glyma.01G028200	0.253456	0.256021	1.47734	0.898358	3.11476	2.41324	NO		AT1G23360.1	S-adenosyl-L-methionine-dependent methyltransferases superfamily protein	demethylmenaquinone methyltransferase / 2-methoxy-6-polyprenyl-1,4-benzoquinol methylase (ubiE)
Glyma.01G028300	4.87819	5.63485	5.54836	5.03156	8.28825	9.69324	NO	TALE	AT1G23380.1	KNOTTED1-like homeobox gene 6	HOMEOBOX PROTEIN TRANSCRIPTION FACTORS // SUBFAMILY NOT NAMED
Glyma.01G028600	2.74411	2.15481	8.62316	7.06364	12.2071	12.3419	NO		AT1G60790.1	Plant protein of unknown function (DUF828)	PROTEIN TRICHOME BIREFRINGENCE-LIKE 2
Glyma.01G028700	14.0606	11.3044	18.1621	17.1817	15.9579	14.7092	NO		AT1G60800.1	NSP-interacting kinase 3	PROTEIN NSP-INTERACTING KINASE 3
Glyma.01G028800	1.6458	2.12026	1.60058	1.02577	4.78519	4.74563	NO		AT1G23390.1	Kelch repeat-containing F-box family protein	F-box domain (F-box)
Glyma.01G028900	49.9491	44.8363	67.1627	70.0889	61.6351	56.254	NO		AT1G10670.1	ATP-citrate lyase A-1	ATP-CITRATE SYNTHASE // SUBFAMILY NOT NAMED
Glyma.01G029000	40.5739	41.5585	32.5687	38.2499	28.4914	26.6338	NO		AT5G05670.2	signal recognition particle binding	signal recognition particle receptor subunit beta (SRPRB, SRP102)
Glyma.01G029100	13.2285	13.9427	9.89736	12.0142	9.9983	10.2049	NO		AT1G10660.4
Glyma.01G029200	224.196	254.157	215.128	265.054	214.927	216.754	NO		AT1G23410.1	Ribosomal protein S27a / Ubiquitin family protein	small subunit ribosomal protein S27Ae (RP-S27Ae, RPS27A)
Glyma.01G029400	221.107	272.234	124.069	192.792	117.856	125.581	NO		AT1G61700.1	RNA polymerases N / 8 kDa subunit	DNA-directed RNA polymerases I, II, and III subunit RPABC5 (RPB10, POLR2L)
Glyma.01G029500	14.5347	13.9736	11.3793	13.3016	13.9901	12.3257	NO		AT1G10650.1	SBP (S-ribonuclease binding protein) family protein	S-RIBONUCLEASE BINDING PROTEIN SBP1-RELATED
Glyma.01G029600	81.8047	87.228	54.9866	52.665	40.3532	44.2584	NO		AT2G46290.1	Transducin/WD40 repeat-like superfamily protein	translation initiation factor 3 subunit I (EIF3I)
Glyma.01G029700	0.735633	0.750964	0.90419	1.29488	1.18529	1.01156	NO
Glyma.01G029800	152.347	144.858	145.654	182.602	120.024	109.288	NO		AT5G14670.1	ADP-ribosylation factor A1B	ADP-ribosylation factor 1 (ARF1) // Arf/Sar family, other (ARF)
Glyma.01G030000	2.87259	2.46759	7.56417	5.33001	8.47368	8.28414	NO		AT1G23530.1
Glyma.01G030300	6.38617	7.32309	4.82881	4.60399	9.96867	10.4894	NO		AT1G70420.1	Protein of unknown function (DUF1645)	Protein of unknown function (DUF1645) (DUF1645)
Glyma.01G030400	4.61411	4.72167	2.37294	3.07094	3.89642	4.63539	NO		AT1G10600.1	associated molecule with the SH3 domain of STAM 2	AMSH-LIKE UBIQUITIN THIOESTERASE 2
Glyma.01G030600	80.0734	81.8297	57.8444	82.6613	55.7468	53.4267	NO		AT1G23750.1	Nucleic acid-binding, OB-fold-like protein	replication factor A1 (RFA1, RPA1, rpa)
Glyma.01G030800	94.8424	95.457	124.165	115.556	117.808	122.51	NO		AT1G23750.1	Nucleic acid-binding, OB-fold-like protein	replication factor A1 (RFA1, RPA1, rpa)
Glyma.01G030900	2.54786	2.06614	13.5881	11.429	16.8992	19.9464	NO		AT1G70370.1	polygalacturonase 2	BURP domain (BURP)
Glyma.01G031200	33.114	45.4799	16.2681	21.559	11.3721	10.5456	NO		AT1G70350.1
Glyma.01G031300	0.0510884	0.041292	0.826281	0.446666	3.36351	3.2213	NO		AT1G70340.1	Plant protein of unknown function (DUF936)	Plant protein of unknown function (DUF936) (DUF936)
Glyma.01G031400	37.0402	39.6455	31.0917	30.1126	27.9713	29.7913	NO		AT1G60200.1	splicing factor PWI domain-containing protein / RNA recognition motif (RRM)-containing protein	RNA-binding protein 25 (RBM25, S164)
Glyma.01G031500	2.48037	3.01154	2.55469	2.77614	7.32461	8.3758	NO		AT1G23800.1	aldehyde dehydrogenase 2B7	ALDEHYDE DEHYDROGENASE FAMILY 2 MEMBER B7, MITOCHONDRIAL
Glyma.01G031700	57.829	50.0596	74.6658	91.7648	73.3747	74.2434	NO		AT1G23820.1	spermidine synthase 1	spermidine synthase (speE, SRM)
Glyma.01G031800	7.48399	8.95574	2.21544	2.1495	1.70132	1.46336	NO		AT1G70300.1	K+ uptake permease 6	POTASSIUM TRANSPORTER 6
Glyma.01G031900	11.4438	10.1669	9.48866	10.5504	9.65759	9.17727	NO		AT1G23870.1	trehalose-phosphatase/synthase 9	ALPHA,ALPHA-TREHALOSE-PHOSPHATE SYNTHASE [UDP-FORMING] 10-RELATED
Glyma.01G032000	6.11502	5.39072	13.8992	12.3094	11.2571	10.9915	NO		AT1G70280.2	NHL domain-containing protein	NHL DOMAIN-CONTAINING PROTEIN
Glyma.01G032100	16.7656	15.3547	27.0979	23.6546	20.1246	19.6781	NO		AT1G60070.1	Adaptor protein complex AP-1, gamma subunit	AP-1 complex subunit gamma-1 (AP1G1)
Glyma.01G032200	0.806102	1.3719	1.83102	1.38587	1.71965	1.53513	NO		AT5G40250.1	RING/U-box superfamily protein	RING-H2 FINGER PROTEIN ATL47
Glyma.01G032300	4.48102	4.06469	5.23353	6.06381	4.97088	5.33987	NO
Glyma.01G032500	48.9972	46.1531	61.0701	55.6905	43.1339	47.0116	NO		AT5G26830.1	Threonyl-tRNA synthetase	threonyl-tRNA synthetase (TARS, thrS)
Glyma.01G032600	36.2187	29.4385	34.1911	37.62	24.5246	19.1203	NO		AT1G60060.1	Serine/threonine-protein kinase WNK (With No Lysine)-related	SERINE/THREONINE-PROTEIN KINASE WNK WITH NO LYSINE -RELATED // SUBFAMILY NOT NAMED
Glyma.01G032900	3.08097	2.53818	3.28797	3.18624	2.36309	2.22282	NO		AT5G17680.1	disease resistance protein (TIR-NBS-LRR class), putative	NB-ARC domain (NB-ARC) // Leucine Rich Repeat (LRR_3) // TIR domain (TIR_2)
Glyma.01G033000	3.8474	3.11977	3.66641	4.75415	3.02384	3.14554	NO		AT5G45060.1	Disease resistance protein (TIR-NBS-LRR class) family	LEUCINE-RICH REPEAT-CONTAINING PROTEIN // SUBFAMILY NOT NAMED
Glyma.01G033300	1.85191	1.77335	1.75065	1.66122	3.33631	3.61839	NO		AT5G17680.1	disease resistance protein (TIR-NBS-LRR class), putative	LEUCINE-RICH REPEAT-CONTAINING PROTEIN // SUBFAMILY NOT NAMED
Glyma.01G033400	1.23074	2.20539	1.49755	1.32953	2.61261	2.78442	NO
Glyma.01G033700	0.19478	0.141958	3.46042	2.62511	6.31875	6.33068	NO		AT5G40210.1	nodulin MtN21 /EamA-like transporter family protein	EamA-like transporter family (EamA)
Glyma.01G033800	0.107173	0.0740995	1.63734	1.4138	12.2378	13.4052	NO		AT5G40240.2	nodulin MtN21 /EamA-like transporter family protein	EamA-like transporter family (EamA)
Glyma.01G033900	0.0551962	0.0145533	1.07201	0.812987	4.0574	4.29108	NO		AT5G40240.1	nodulin MtN21 /EamA-like transporter family protein	EamA-like transporter family (EamA)
Glyma.01G034000	23.3664	16.8109	130.202	151.638	199.107	160.788	NO		AT1G24020.2	MLP-like protein 423	MLP-LIKE PROTEIN 423-RELATED
Glyma.01G034300	16.245	12.8536	25.3847	21.7303	19.2091	17.9357	NO		AT1G70230.1	TRICHOME BIREFRINGENCE-LIKE 27	PROTEIN ALTERED XYLOGLUCAN 4
Glyma.01G034500	0.701116	1.09322	0.869089	1.40919	0.687741	0.628454	NO	C2H2
Glyma.01G034600	0.655203	0.797406	0.989583	0.805739	1.37163	1.19028	NO		AT1G70230.1	TRICHOME BIREFRINGENCE-LIKE 27	PROTEIN ALTERED XYLOGLUCAN 4
Glyma.01G034900	0.570348	0.452299	3.39159	2.26697	5.91128	6.18519	NO		AT1G70230.1	TRICHOME BIREFRINGENCE-LIKE 27	GDSL/SGNH-like Acyl-Esterase family found in Pmr5 and Cas1p (PC-Esterase) // PMR5 N terminal Domain (PMR5N)
Glyma.01G035100	18.3151	14.888	35.7342	37.7247	38.7356	35.6771	NO		AT1G07420.1	sterol 4-alpha-methyl-oxidase 2-1	4-alpha-methyl-delta7-sterol-4alpha-methyl oxidase (SMO2)
Glyma.01G035300	0.740058	0.604036	1.15527	1.34024	2.17445	2.31969	NO		AT1G60010.1		Domain of unknown function (DUF4228) (DUF4228)
Glyma.01G035500	3.19004	4.48576	7.71052	22.2507	15.8956	11.2016	NO
Glyma.01G035600	1.75804	1.60913	4.86356	4.16909	7.17052	8.17326	NO		AT1G70210.1	CYCLIN D1;1	CYCLIN-D1-1
Glyma.01G035700	6.21811	6.9175	10.7949	10.3443	13.1152	12.6167	NO		AT1G70200.1	RNA-binding (RRM/RBD/RNP motifs) family protein
Glyma.01G036000	3.34818	4.08038	2.10515	1.47128	1.84855	1.6663	NO		AT1G24100.1	UDP-glucosyl transferase 74B1	N-hydroxythioamide S-beta-glucosyltransferase / Uridine diphosphoglucose-thiohydroximate glucosyltransferase
Glyma.01G036200	10.8799	11.0405	8.37196	6.71185	6.72651	7.29062	NO		AT1G10510.1	RNI-like superfamily protein	LRR-containing protein
Glyma.01G036500	26.2041	25.9934	21.825	19.9203	17.158	17.2435	NO		AT1G24120.1	ARG1-like 1	CHAPERONE PROTEIN DNAJ 16-RELATED
Glyma.01G036700	28.6389	28.7255	20.5581	20.8156	16.9298	16.6348	NO		AT1G70180.2	Sterile alpha motif (SAM) domain-containing protein	SAM domain (Sterile alpha motif) (SAM_1)
Glyma.01G036800	1.9338	1.69723	1.8424	2.06291	2.15168	2.45582	NO		AT1G24130.1	Transducin/WD40 repeat-like superfamily protein	WD40 repeat-containing protein // Notchless-like WD40 repeat-containing protein // WD40 repeat protein
Glyma.01G036900	41.6846	31.6674	32.8708	33.7721	23.6467	24.9233	NO		AT1G59970.1	Matrixin family protein	Interstitial collagenase / Vertebrate collagenase
Glyma.01G037200	0.354033	0.464622	1.506	1.78421	3.13368	5.21578	NO		AT1G24140.1	Matrixin family protein	Matrilysin / Uterine metalloendopeptidase
Glyma.01G037300	12.9242	11.9568	21.4646	16.8957	24.6456	25.4836	NO		AT1G70160.1
Glyma.01G037400	6.72767	7.16229	4.47929	6.5874	3.19688	3.63395	NO		AT1G70150.1	zinc ion binding	ZINC ION BINDING PROTEIN
Glyma.01G037700	81.3689	77.0887	44.5501	44.4846	20.75	20.6426	NO		AT1G70100.3		F3I6.9 PROTEIN
Glyma.01G037800	0.0632115	0.0568812	0.439914	0.255198	1.68585	1.31846	NO		AT1G10460.1	germin-like protein 7	GERMIN-LIKE PROTEIN SUBFAMILY 1 MEMBER 1
Glyma.01G037900	12.3043	10.9845	30.261	21.7122	28.4009	29.484	NO		AT1G70090.2	glucosyl transferase family 8	GLYCOSYLTRANSFERASE 8 DOMAIN-CONTAINING PROTEIN // SUBFAMILY NOT NAMED
Glyma.01G038000	2.69377	3.12615	3.9346	3.50433	4.61862	3.69034	NO		AT1G59900.1	pyruvate dehydrogenase complex E1 alpha subunit	PDHA1 PROTEIN
Glyma.01G038100	6.52666	7.16603	6.95595	6.11618	4.94372	5.79615	NO		AT1G70070.1	DEAD/DEAH box helicase, putative	RNA HELICASE // SUBFAMILY NOT NAMED
Glyma.01G038200	23.7705	24.2856	16.3144	19.003	14.0412	13.9562	NO
Glyma.01G038300	24.1314	26.3572	23.922	21.3164	20.6269	22.3057	NO		AT1G24190.2	SIN3-like 3	PAIRED AMPHIPATHIC HELIX PROTEIN SIN3-LIKE 1-RELATED
Glyma.01G038400	8.313	7.187	8.04051	7.94851	3.95472	3.88691	NO		AT1G27210.1	ARM repeat superfamily protein	ARM REPEAT SUPERFAMILY PROTEIN-RELATED
Glyma.01G038500	5.84722	6.41122	7.17616	7.06346	7.49417	7.97589	NO		AT1G27200.1	Domain of unknown function (DUF23)	Glycosyl transferase family 2 (Glyco_tranf_2_4)
Glyma.01G038600	8.84356	7.15044	12.5929	11.9662	17.3703	15.7354	NO	MYB_related	AT1G70000.2	myb-like transcription factor family protein	F25A4.19 PROTEIN
Glyma.01G038700	23.1874	25.9984	9.87996	9.92896	6.14253	5.37187	NO		AT1G69980.1
Glyma.01G038800	26.6168	31.2237	22.4869	26.0876	19.6091	17.0553	NO		AT1G10430.1	protein phosphatase 2A-2	SERINE/THREONINE PROTEIN PHOSPHATASE // SUBFAMILY NOT NAMED
Glyma.01G038900	0.358411	0.197904	0.862951	0.550806	1.53005	1.94753	NO		AT1G69970.2	CLAVATA3/ESR-RELATED 26	CLAVATA3/ESR (CLE)-RELATED PROTEIN 26
Glyma.01G039100	11.3261	12.9384	8.72039	9.63213	8.21128	6.64591	NO		AT1G69935.1	short hypocotyl in white light1	SERINE-ARGININE-ASPARTATE-RICH PROTEIN SHW1
Glyma.01G039200	9.35974	7.38389	16.2656	17.0048	11.7734	12.7003	NO	bHLH	AT1G59640.1	BIG PETAL P	STEROL REGULATORY ELEMENT-BINDING PROTEIN // SUBFAMILY NOT NAMED
Glyma.01G039500	8.12626	8.40893	5.13287	6.82751	4.84652	5.00895	NO		AT1G59650.1	Protein of unknown function (DUF1336)	CW14 PROTEIN
Glyma.01G039800	15.8714	17.6925	5.39276	5.32036	3.38462	3.88896	NO		AT5G62620.1	Galactosyltransferase family protein	BETA-1,3-GALACTOSYLTRANSFERASE 17-RELATED
Glyma.01G039900	0.196728	0.312349	4.93036	3.62277	10.3851	13.6802	NO		AT1G10380.1	Putative membrane lipoprotein	Wall-associated receptor kinase galacturonan-binding (GUB_WAK_bind) // Wall-associated receptor kinase C-terminal (WAK_assoc)
Glyma.01G040000	4.17474	4.26331	10.2455	9.0224	21.2248	19.0874	NO		AT1G10360.1	glutathione S-transferase TAU 18	GLUTATHIONE S-TRANSFERASE U11-RELATED
Glyma.01G040200	0.170834	0.520441	6.16651	4.82121	34.9081	27.2797	NO		AT1G10360.1	glutathione S-transferase TAU 18	GLUTATHIONE S-TRANSFERASE U11-RELATED
Glyma.01G040300	21.2798	24.0442	11.7946	9.89851	11.7138	11.4892	NO		AT1G27150.1	Tetratricopeptide repeat (TPR)-like superfamily protein	TETRATRICOPEPTIDE REPEAT PROTEIN 38
Glyma.01G040400	9.39511	10.2552	2.8213	2.97941	3.51581	4.01265	NO		AT1G27100.1	Actin cross-linking protein	ACTIN CROSS-LINKING PROTEIN
Glyma.01G040500	1.80547	1.69563	5.38566	4.09094	5.49587	6.60696	NO		AT2G02590.1		TRANSPORT PROTEIN-RELATED
Glyma.01G040700	0.141899	0.260283	1.78376	1.23504	3.87879	3.47354	NO		AT5G39950.1	thioredoxin 2	THIOREDOXIN H7-RELATED
Glyma.01G040900	5.17142	5.10641	4.7553	4.08588	1.95066	1.6989	NO		AT1G32490.1	RNA helicase family protein	ATP-DEPENDENT RNA HELICASE // SUBFAMILY NOT NAMED
Glyma.01G041300	52.1275	56.3237	35.683	35.3493	23.6603	23.3354	NO		AT1G27090.1	glycine-rich protein	GENOMIC DNA, CHROMOSOME 3, P1 CLONE:MSD24
Glyma.01G041400	0.874612	1.13848	0.921876	1.372	1.65225	2.32791	NO		AT1G69870.1	nitrate transporter 1.7	PROTEIN NRT1/ PTR FAMILY 2.12-RELATED
Glyma.01G041500	2.78815	2.89158	2.46853	2.86632	2.34886	2.22598	NO		AT1G27070.1	5\'-AMP-activated protein kinase-related	5'-AMP-ACTIVATED PROTEIN KINASE-LIKE PROTEIN
Glyma.01G041600	12.0054	13.201	6.78044	6.84879	4.75947	4.90126	NO		AT1G27060.1	Regulator of chromosome condensation (RCC1) family protein	REGULATOR OF CHROMOSOME CONDENSATION // SUBFAMILY NOT NAMED
Glyma.01G041700	25.146	28.8324	16.121	11.746	25.626	24.0334	NO	HD-ZIP	AT3G01470.1	homeobox 1	homeobox-leucine zipper protein (HD-ZIP)
Glyma.01G042100	0.0822851	0.109486	0.0611687	0.0931218	1.19264	0.97707	NO		AT1G69850.1	nitrate transporter 1:2	PROTEIN NRT1/ PTR FAMILY 4.5-RELATED
Glyma.01G042200	2.58868	3.40484	0.458586	0.615987	0.287715	0.328528	NO
Glyma.01G042300	9.67037	11.7667	4.95561	5.82539	6.19035	6.38374	NO		AT2G02710.2	PAS/LOV protein B	PAS domain (PAS_9)
Glyma.01G042400	16.4642	18.2684	11.5506	13.7709	10.2885	10.0551	NO		AT5G15080.1	Protein kinase superfamily protein	Non-specific serine/threonine protein kinase / Threonine-specific protein kinase
Glyma.01G042800	61.6381	66.9158	17.7074	24.2262	14.9322	13.3758	NO		AT1G27000.1	Protein of unknown function (DUF1664)	Protein of unknown function (DUF1664) (DUF1664)
Glyma.01G042900	3.32824	4.27045	2.45247	2.35397	2.16524	2.21198	NO		AT4G35540.1	zinc ion binding;transcription regulators	transcription factor IIIB 90 kDa subunit (BRF1, GTF3B)
Glyma.01G043000	5.07675	4.37703	7.76336	6.19653	7.27539	6.4082	NO	Whirly	AT1G14410.1	ssDNA-binding transcriptional regulator	SINGLE-STRANDED DNA-BINDING PROTEIN WHY1, CHLOROPLASTIC-RELATED
Glyma.01G043400	7.38964	8.80953	2.17051	4.07079	1.58065	1.12987	NO		AT1G69800.2	Cystathionine beta-synthase (CBS) protein	SNF1-RELATED PROTEIN KINASE REGULATORY SUBUNIT GAMMA-1-LIKE
Glyma.01G043600	0.471376	0.492706	4.7851	3.59614	8.56846	6.43456	NO		AT2G02760.1	ubiquiting-conjugating enzyme 2	ubiquitin-conjugating enzyme E2 A (UBE2A, UBC2, RAD6A)
Glyma.01G043800	15.9397	14.9879	8.50121	8.53305	4.4083	4.56266	NO		AT1G14380.3	IQ-domain 28	PROTEIN IQ-DOMAIN 31-RELATED
Glyma.01G044000	0.756701	0.757637	2.65764	2.45967	10.5394	9.3597	NO		AT1G17100.1	SOUL heme-binding family protein	F3F9.4
Glyma.01G044100	12.1956	15.9232	10.6927	10.3207	15.9993	18.7805	NO		AT2G02800.1	protein kinase 2B	PROTEIN KINASE 2A, CHLOROPLASTIC-RELATED
Glyma.01G044200	16.3748	13.2439	16.8888	19.6504	10.0767	9.79138	NO		AT1G14360.1	UDP-galactose transporter 3	solute carrier family 35 (UDP-galactose transporter), member B1 (SLC35B1)
Glyma.01G044300	0.631492	0.319387	0.527854	0.484867	1.08255	0.961298	NO	MYB	AT2G02820.2	myb domain protein 88	MYB-RELATED PROTEIN B
Glyma.01G044500	0.152636	0.0368526	0.261796	0.238019	0.927898	1.15765	NO		AT1G14345.1	NAD(P)-linked oxidoreductase superfamily protein	NAD(P)-LINKED OXIDOREDUCTASE-LIKE PROTEIN
Glyma.01G044600	6.45086	4.89861	38.3478	25.5553	58.6574	57.4096	NO	HD-ZIP	AT1G69780.1	Homeobox-leucine zipper protein family	HOMEOBOX-LEUCINE ZIPPER PROTEIN ATHB-13-RELATED
Glyma.01G044800	0.178555	0.0546631	1.57088	0.853251	6.84109	5.59729	NO	bHLH	AT1G26945.1	basic helix-loop-helix (bHLH) DNA-binding superfamily protein	PROTEIN BANQUO 3
Glyma.01G044900	2.6653	2.33102	2.67747	2.39291	1.67495	2.04004	NO		AT1G26940.1	Cyclophilin-like peptidyl-prolyl cis-trans isomerase family protein	CYCLOPHILIN-LIKE PEPTIDYL-PROLYL CIS-TRANS ISOMERASE FAMILY PROTEIN
Glyma.01G045100	16.7627	15.5661	20.7066	19.3867	16.6995	17.3345	NO		AT2G02870.3	Galactose oxidase/kelch repeat superfamily protein	F-BOX/KELCH-REPEAT PROTEIN SKIP11
Glyma.01G045200	11.0871	10.5376	14.5575	13.7155	23.5833	23.4917	NO		AT1G26920.1
Glyma.01G045300	6.76193	8.88874	4.36303	5.07575	3.02505	3.10769	NO		AT2G02880.1	mucin-related	MUCIN-RELATED PROTEIN
Glyma.01G045400	0.605165	0.599418	2.63004	3.14471	4.12645	3.46391	NO		AT1G69700.1	HVA22 homologue C	HVA22-LIKE PROTEIN C
Glyma.01G045500	1.15287	1.00169	3.26573	2.31676	6.47129	5.0582	NO	TCP	AT1G69690.1	TCP family transcription factor	TCP family transcription factor (TCP)
Glyma.01G045700	18.5224	18.403	7.9242	10.3245	7.21827	6.47608	NO		AT1G69680.1	Mog1/PsbP/DUF1795-like photosystem II reaction center PsbP family protein	RAN GUANINE NUCLEOTIDE RELEASE FACTOR
Glyma.01G045800	7.96037	8.30513	12.9517	11.8513	15.3077	16.3885	NO		AT3G05290.1	peroxisomal adenine nucleotide carrier 1	PEROXISOMAL ADENINE NUCLEOTIDE CARRIER 1-RELATED
Glyma.01G046000	2.55026	2.1688	7.18101	7.22575	5.78718	5.14356	NO		AT2G46210.1	Fatty acid/sphingolipid desaturase	Delta(8)-fatty-acid desaturase / SLD
Glyma.01G046200	12.5999	12.9323	18.3372	16.7011	19.2369	20.401	NO		AT1G14310.1	Haloacid dehalogenase-like hydrolase (HAD) superfamily protein	F14L17.7 PROTEIN
Glyma.01G046400	2.97138	1.6326	8.14287	9.31108	7.23278	6.49164	NO		AT1G26840.1	origin recognition complex protein 6	origin recognition complex subunit 6 (ORC6)
Glyma.01G046500	8.09131	8.89708	4.8242	5.12889	5.76775	5.79263	NO		AT1G14290.1	sphingoid base hydroxylase 2	Transferred entry: 1.14.18.5
Glyma.01G046700	25.8021	20.9677	40.2099	41.6673	37.4526	35.938	NO		AT1G26850.1	S-adenosyl-L-methionine-dependent methyltransferases superfamily protein	METHYLTRANSFERASE PMT2-RELATED
Glyma.01G047000	331.634	370.409	297.746	315.697	265.535	272.765	NO		AT1G26880.1	Ribosomal protein L34e superfamily protein	large subunit ribosomal protein L34e (RP-L34e, RPL34)
Glyma.01G047100	24.6367	23.9519	18.1275	19.5051	14.6014	15.112	NO		AT2G02970.1	GDA1/CD39 nucleoside phosphatase family protein	apyrase (ENTPD1_3_8)
Glyma.01G047300	33.5806	34.7393	13.6035	12.737	5.05734	5.20989	NO		AT1G27090.1	glycine-rich protein	GENOMIC DNA, CHROMOSOME 3, P1 CLONE:MSD24
Glyma.01G047400	17.9083	18.6934	6.66835	7.53677	3.13449	3.41967	NO		AT5G22260.1	RING/FYVE/PHD zinc finger superfamily protein	MBD-R2, ISOFORM B
Glyma.01G047600	0.464619	0.184181	1.62715	1.32453	4.78414	3.80213	NO
Glyma.01G047700	14.1052	14.4575	12.5729	13.3942	13.6438	15.4649	NO		AT2G02960.1	RING/FYVE/PHD zinc finger superfamily protein	MEMBRANE ASSOCIATED RING FINGER // SUBFAMILY NOT NAMED
Glyma.01G047900	3.7029	3.78108	8.27611	6.03887	4.75342	4.56131	NO	ZF-HD	AT4G24660.1	homeobox protein 22	ZINC-FINGER HOMEODOMAIN PROTEIN 10-RELATED
Glyma.01G048100	0.888423	0.984085	1.13668	0.871426	0.708411	0.913095	NO		AT2G02980.1	Pentatricopeptide repeat (PPR) superfamily protein	PPR repeat (PPR) // PPR repeat family (PPR_2) // DYW family of nucleic acid deaminases (DYW_deaminase)
Glyma.01G048500	14.4962	15.7379	9.17419	9.28267	6.70693	7.32334	NO		AT1G26810.1	galactosyltransferase1	beta-1,3-galactosyltransferase (GALT1)
Glyma.01G048600	3.77852	3.06787	1.6934	2.83435	0.988556	1.20739	NO				RIBOSOMAL L18P/L5E FAMILY PROTEIN
Glyma.01G048800	0.0323324	0.217144	0.427614	0.385445	1.70548	1.21852	NO		AT1G14190.1	Glucose-methanol-choline (GMC) oxidoreductase family protein	F7A19.28 PROTEIN
Glyma.01G049100	1.1269	1.40643	3.51419	2.6024	5.75774	5.00162	NO	G2-like	AT1G69580.1	Homeodomain-like superfamily protein	HOMEODOMAIN-LIKE SUPERFAMILY PROTEIN
Glyma.01G049900	5.38111	5.9324	6.58804	5.38009	5.19469	5.68889	NO		AT2G03050.1	Mitochondrial transcription termination factor family protein	CGI-12 PROTEIN-RELATED // SUBFAMILY NOT NAMED
Glyma.01G050100	23.3778	21.5603	44.7361	48.1983	30.373	27.2652	NO		AT1G69530.2	expansin A1	Pollen allergen (Pollen_allerg_1)
Glyma.01G050400	6.04911	6.2348	5.97662	5.23715	6.21688	6.64513	NO		AT1G14180.1	RING/U-box superfamily protein	MANDELONITRILE LYASE-RELATED
Glyma.01G050500	54.6203	58.4175	23.8371	33.257	20.5273	19.0935	NO		AT5G64130.1	cAMP-regulated phosphoprotein 19-related protein	ENDOSULFINE // SUBFAMILY NOT NAMED
Glyma.01G050800	0	0	0	0	0.668697	1.54473	NO		AT1G14160.1	Uncharacterised protein family (UPF0497)	CASPARIAN STRIP MEMBRANE PROTEIN 5
Glyma.01G050900	0.456712	0.437725	3.48072	2.90828	13.9757	12.727	NO		AT1G14150.1	PsbQ-like 2	PSBQ-LIKE PROTEIN 1, CHLOROPLASTIC
Glyma.01G051300	0.711738	1.01086	0.336864	0.364682	0.41174	0.422651	NO	NAC	AT1G69490.1	NAC-like, activated by AP3/PI	NAC TRANSCRIPTION FACTOR 29
Glyma.01G051400	27.7772	31.0564	26.9214	24.3091	22.2186	25.0213	NO		AT2G03150.1	ATP/GTP-binding protein family	P30 DBC PROTEIN
Glyma.01G052200	16.7123	15.1068	18.8018	18.7041	13.5643	13.8317	NO		AT1G26750.1		small subunit ribosomal protein S23 (MRPS23)
Glyma.01G052400	27.8733	36.0658	14.4938	14.0473	10.6633	10.412	NO		AT3G52220.1		MULTIPLE MYELOMA TUMOR-ASSOCIATED PROTEIN 2
Glyma.01G052500	5.19418	5.31654	6.31688	5.91423	4.73991	4.55376	NO		AT1G14020.1	O-fucosyltransferase family protein	O-FUCOSYLTRANSFERASE-LIKE PROTEIN
Glyma.01G052600	8.29263	8.06195	9.07939	8.94977	7.70872	7.69896	NO		AT1G14000.1	VH1-interacting kinase	SERINE-THREONINE PROTEIN KINASE // SUBFAMILY NOT NAMED
Glyma.01G052700	2.79217	2.09544	0.941155	1.07161	0.654316	0.638932	NO		AT1G13990.1		Protein of unknown function (DUF3110) (DUF3110)
Glyma.01G052800	17.2054	17.3227	13.983	14.6159	14.8959	13.5502	NO		AT1G26670.1	Vesicle transport v-SNARE family protein	vesicle transport through interaction with t-SNAREs 1 (VTI1)
Glyma.01G053100	0.14991	0.190695	0.542015	0.354748	1.55035	1.50475	NO		AT1G69440.1	Argonaute family protein	PROTEIN ARGONAUTE 7
Glyma.01G053200	12.5028	15.2479	10.9851	14.7922	9.97127	8.65166	NO		AT1G26660.1	Prefoldin chaperone subunit family protein	PROTEIN UXT
Glyma.01G053300	7.79117	7.38272	7.28093	8.79785	7.93148	9.14077	NO		AT1G69420.1	DHHC-type zinc finger family protein	ZINC FINGER DHHC DOMAIN CONTAINING PROTEIN // SUBFAMILY NOT NAMED
Glyma.01G053400	2.39699	2.4616	2.52173	2.33632	3.79048	3.37386	NO		AT1G67890.1	PAS domain-containing protein tyrosine kinase family protein	PAS DOMAIN-CONTAINING PROTEIN TYROSINE KINASE
Glyma.01G053700	4.78982	4.51991	5.33783	5.24066	5.89047	5.36192	NO		AT4G32175.1	PNAS-3 related	exosome complex component RRP40 (RRP40, EXOSC3)
Glyma.01G053800	3.74433	4.5825	6.57193	5.1434	9.18831	9.98263	NO	WRKY	AT2G03340.1	WRKY DNA-binding protein 3	WRKY TRANSCRIPTION FACTOR 3-RELATED
Glyma.01G054000	0.945964	0.853985	3.65341	2.74607	18.9076	15.4767	NO		AT1G13950.1	eukaryotic elongation factor 5A-1	translation initiation factor 5A (EIF5A)
Glyma.01G054100	0.263166	0.0934934	1.85813	1.84666	2.30452	2.19638	NO		AT1G69400.1	Transducin/WD40 repeat-like superfamily protein	MITOTIC CHECKPOINT PROTEIN BUB3.3
Glyma.01G054200	9.95114	8.57998	10.3579	11.163	10.311	9.4681	NO		AT1G69390.1	homologue of bacterial MinE 1	CELL DIVISION TOPOLOGICAL SPECIFICITY FACTOR HOMOLOG, CHLOROPLASTIC
Glyma.01G054300	9.90179	13.1772	8.45828	10.3318	8.19592	8.82497	NO		AT1G69380.1	Protein of unknown function (DUF155)	Uncharacterized conserved protein
Glyma.01G054400	11.1321	9.06239	52.2044	45.6069	37.9387	35.0702	NO		AT2G03350.1	Protein of unknown function, DUF538	Protein of unknown function, DUF538 (DUF538)
Glyma.01G054500	10.2005	10.7204	9.54019	10.0577	5.9243	5.70561	NO		AT1G69370.1	chorismate mutase 3	chorismate mutase (E5.4.99.5)
Glyma.01G054800	9.03063	8.65775	7.02285	6.25341	5.99111	5.63974	NO		AT1G69360.1	Plant protein of unknown function (DUF863)	F16A14.15-RELATED
Glyma.01G054900	1.25572	1.77134	1.53955	1.31425	1.20418	1.27587	NO		AT1G69350.1	Tetratricopeptide repeat (TPR)-like superfamily protein	PPR repeat (PPR) // PPR repeat family (PPR_2)
Glyma.01G055000	1.67979	1.84558	1.93314	2.00584	1.52367	1.37704	NO		AT2G03390.1	uvrB/uvrC motif-containing protein	Hemimethylated DNA-binding protein YccV like (YccV-like)
Glyma.01G055300	6.14994	6.55041	5.11872	5.58328	4.58177	4.24397	NO		AT1G69340.1	appr-1-p processing enzyme family protein	GANGLIOSIDE INDUCED DIFFERENTIATION ASSOCIATED PROTEIN 2-RELATED // SUBFAMILY NOT NAMED
Glyma.01G055400	2.3373	2.00601	12.8143	9.89219	44.2638	42.9126	NO		AT2G03420.1
Glyma.01G055500	13.9851	18.6427	10.1057	13.2481	9.09808	9.47671	NO		AT2G03430.1	Ankyrin repeat family protein	26S proteasome non-ATPase regulatory subunit 10 (PSMD10)
Glyma.01G055800	2.52392	2.11029	1.34474	1.21544	1.30628	1.24676	NO		AT5G49580.1	Chaperone DnaJ-domain superfamily protein	RNA-directed RNA polymerase / RNA nucleotidyltransferase (RNA-directed) // Nucleoside-triphosphate phosphatase / Nucleoside-triphosphatase // RNA helicase
Glyma.01G055900	9.12423	8.93337	6.81034	8.51545	5.40968	5.4957	NO		AT1G69330.1	RING/U-box superfamily protein	RING FINGER AND CCCH-TYPE ZINC FINGER DOMAIN-CONTAINING PROTEIN // SUBFAMILY NOT NAMED
Glyma.01G056000	0.147417	0.25092	0.43189	0.269634	1.12265	0.896137	NO		AT1G13920.1	Remorin family protein	F7A19.1 PROTEIN-RELATED
Glyma.01G056300	12.0304	11.2865	20.6063	18.9317	19.2503	20.1213	NO		AT5G61240.1	Leucine-rich repeat (LRR) family protein	LEUCINE-RICH REPEAT (LRR) FAMILY PROTEIN-RELATED
Glyma.01G056900	0.985032	1.02649	0.515907	0.466154	0.611943	0.596234	NO	C2H2	AT1G26610.1	C2H2-like zinc finger protein	C2H2-LIKE ZINC FINGER PROTEIN-RELATED
Glyma.01G057100	48.137	40.4426	85.3075	90.1083	78.0332	71.4765	NO		AT3G29360.1	UDP-glucose 6-dehydrogenase family protein	UDPglucose 6-dehydrogenase (UGDH, ugd)
Glyma.01G057400	32.8668	34.2772	29.5423	32.2154	23.6102	25.4858	NO		AT1G26520.1	Cobalamin biosynthesis CobW-like protein	COBW DOMAIN-CONTAINING PROTEIN 1
Glyma.01G057500	10.9497	11.0284	13.1346	13.766	9.69675	9.75457	NO		AT1G13860.4	QUASIMODO2 LIKE 1	METHYLTRANSFERASE PMT4-RELATED
Glyma.01G057600	1.33494	1.64716	0.97649	0.674294	0.520294	0.7344	NO		AT1G26500.1	Pentatricopeptide repeat (PPR) superfamily protein	PPR repeat (PPR) // PPR repeat family (PPR_2) // Pentatricopeptide repeat domain (PPR_3)
Glyma.01G057700	0.233812	0.174071	0.231848	0.472061	1.36071	0.962928	NO				REPLICATION FACTOR A 1, RFA1 // SUBFAMILY NOT NAMED
Glyma.01G058000	27.24	24.4625	86.7902	79.473	85.5271	80.9757	NO		AT1G26480.1	general regulatory factor 12	14-3-3-LIKE PROTEIN GF14 IOTA
Glyma.01G058100	11.8639	12.579	4.56586	12.551	5.66553	4.28197	NO
Glyma.01G058200	22.0666	21.8342	18.6098	16.5665	12.7608	13.7273	NO		AT1G26460.1	Tetratricopeptide repeat (TPR)-like superfamily protein	PPR repeat (PPR) // Pentatricopeptide repeat domain (PPR_3)
Glyma.01G058300	22.4535	20.7779	34.2789	27.264	44.1705	36.0124	NO		AT1G18650.1	plasmodesmata callose-binding protein 3	CARBOHYDRATE-BINDING X8 DOMAIN-CONTAINING PROTEIN
Glyma.01G058400	1.23729	1.0466	1.86687	1.76291	2.20084	1.82946	NO		AT1G13820.1	alpha/beta-Hydrolases superfamily protein	2-hydroxy-6-oxonona-2,4-dienedioate hydrolase
Glyma.01G058700	1.76625	1.90288	2.19152	1.68862	1.33625	1.72358	NO		AT1G12700.1	ATP binding;nucleic acid binding;helicases	PENTATRICOPEPTIDE (PPR) REPEAT-CONTAINING PROTEIN
Glyma.01G059100	2.3959	2.0557	2.88292	2.75921	3.04334	2.86705	NO		AT5G50280.1	Pentatricopeptide repeat (PPR) superfamily protein	PPR repeat family (PPR_2)
Glyma.01G059200	7.26439	6.30574	7.74877	7.50381	6.06363	7.61265	NO		AT1G13770.1	Protein of unknown function, DUF647	UPF0420 PROTEIN C16ORF58
Glyma.01G059900	2.9534	2.92353	3.33325	3.05686	2.35656	2.416	NO		AT1G12700.1	ATP binding;nucleic acid binding;helicases	PENTATRICOPEPTIDE (PPR) REPEAT-CONTAINING PROTEIN
Glyma.01G060300	1.62128	2.20715	2.7051	1.76202	7.97643	5.43776	NO		AT3G29575.3	ABI five binding protein 3	Putative nuclear localisation signal (NINJA_B)
Glyma.01G060700	46.2775	47.4399	22.0797	24.2905	14.2005	14.8148	NO		AT1G26370.1	RNA helicase family protein	DEAD/DEAH BOX HELICASE
Glyma.01G060800	2.57417	3.67474	1.04188	0.702497	0.429	0.505273	NO
Glyma.01G060900	87.2096	96.0492	190.363	169.071	190.247	179.211	NO		AT1G26355.1	SPIRAL1-like1	PROTEIN SPIRAL1-LIKE 2-RELATED
Glyma.01G061100	2.12354	1.85486	2.46674	2.2134	3.14758	2.16347	NO		AT1G13710.1	cytochrome P450, family 78, subfamily A, polypeptide 5	CYTOCHROME P450 78A5-RELATED
Glyma.01G061500	14.1671	15.0135	7.40269	8.68215	4.89538	5.47019	NO		AT1G69220.1	Protein kinase superfamily protein	SERINE/THREONINE-PROTEIN KINASE 3
Glyma.01G061700	14.4468	17.1228	9.01008	8.13525	5.76986	6.26488	NO		AT1G75310.1	auxin-like 1 protein	AUXILIN-LIKE PROTEIN 1-RELATED
Glyma.01G061800	18.7181	17.4214	27.6808	21.1558	14.4386	14.1301	NO		AT5G13210.1	Uncharacterised conserved protein UCP015417, vWA	EMB
Glyma.01G062000	15.5329	16.3568	8.74825	12.155	6.00081	8.83598	NO		AT1G13700.1	6-phosphogluconolactonase 1	6-PHOSPHOGLUCONOLACTONASE 1-RELATED
Glyma.01G062100	6.07461	5.84942	9.19638	7.1284	6.82062	7.31384	NO		AT1G69200.1	fructokinase-like 2	FRUCTOKINASE-LIKE 2
Glyma.01G062200	3.22262	3.50766	2.64699	3.05783	1.72543	2.0581	NO		AT4G30000.1	Dihydropterin pyrophosphokinase / Dihydropteroate synthase	2-amino-4-hydroxy-6-hydroxymethyldihydropteridine diphosphokinase / 7,8-dihydro-6-hydroxymethylpterin pyrophosphokinase
Glyma.01G062300	19.5967	25.2508	11.4433	15.7287	8.7376	9.05673	NO		AT1G13690.1	ATPase E1	peptidyl-prolyl isomerase E (cyclophilin E) (PPIE)
Glyma.01G062400	0.164845	0.10342	1.77545	1.15859	2.83585	1.71944	NO		AT1G31710.1	Copper amine oxidase family protein	AMINE OXIDASE-RELATED
Glyma.01G062900	2.0573	1.57776	2.97925	3.45372	2.37897	3.94566	NO		AT3G24240.1	Leucine-rich repeat receptor-like protein kinase family protein	HIGHLY SIMILAR TO RECEPTOR-LIKE PROTEIN KINASE-RELATED
Glyma.01G063000	63.7601	62.4035	137.439	118.362	122.5	127.961	NO		AT3G08900.1	reversibly glycosylated polypeptide 3	UDP-arabinopyranose mutase
Glyma.01G063100	2.68047	2.37917	1.81092	2.35559	1.96461	2.20603	NO		AT4G36470.1	S-adenosyl-L-methionine-dependent methyltransferases superfamily protein	Theobromine synthase / MXMT
Glyma.01G063200	1.0185	1.51844	1.0563	0.501792	1.03115	0.824467	NO		AT5G55860.1	Plant protein of unknown function (DUF827)	Weak chloroplast movement under blue light (WEMBL)
Glyma.01G063600	7.96065	8.13108	6.10518	6.41392	4.19636	4.52906	NO		AT4G38440.1		RNA POLYMERASE II-ASSOCIATED PROTEIN 1
Glyma.01G063700	8.0222	7.63217	4.27841	4.42674	4.51595	4.93073	NO	SBP	AT5G50670.1	Squamosa promoter-binding protein-like (SBP domain) transcription factor family protein	SBP domain (SBP)
Glyma.01G063800	0.081891	0.185496	0.493801	0.424364	0.818438	1.3445	NO		AT1G69160.1
Glyma.01G064400	13.7516	15.0946	11.2865	9.95003	9.30389	9.02095	NO		AT1G69060.1	Chaperone DnaJ-domain superfamily protein	CHAPERONE DNAJ-DOMAIN CONTAINING PROTEIN
Glyma.01G064500	4.16331	4.58025	2.91047	5.26332	1.30295	1.84087	NO		AT1G69050.1
Glyma.01G064600	18.874	19.5399	20.322	21.7207	12.7288	13.6947	NO		AT1G69040.2	ACT domain repeat 4	ACT DOMAIN-CONTAINING PROTEIN 5
Glyma.01G064900	7.02338	7.49348	4.82249	4.03053	4.73575	4.76096	NO		AT2G03810.3	18S pre-ribosomal assembly protein gar2-related	18S PRE-RIBOSOMAL ASSEMBLY PROTEIN GAR2-RELATED PROTEIN
Glyma.01G065000	3.43984	3.53585	0.425253	0.794608	0	0.0351775	NO
Glyma.01G065100	27.4735	26.8322	29.4854	26.0744	23.1434	23.3942	NO		AT1G26300.1	BSD domain-containing protein	BSD DOMAIN-CONTAINING PROTEIN
Glyma.01G065400	0.0151336	0	0.873004	0.464429	2.80373	2.11194	NO		AT5G22860.1	Serine carboxypeptidase S28 family protein	PROTEASE S28 PRO-X CARBOXYPEPTIDASE-RELATED // SUBFAMILY NOT NAMED
Glyma.01G065500	0.49926	0.913937	1.18246	1.11422	0.959085	1.02214	NO		AT1G69020.1	Prolyl oligopeptidase family protein	PROLYL ENDOPEPTIDASE-LIKE
Glyma.01G065800	0.37413	0.236441	0.966442	0.900666	0.907982	1.19998	NO		AT3G14470.1	NB-ARC domain-containing disease resistance protein	LEUCINE-RICH REPEAT-CONTAINING PROTEIN // SUBFAMILY NOT NAMED
Glyma.01G066600	13.5621	12.2008	10.7086	11.4636	8.12951	7.99137	NO	bHLH	AT1G69010.1	BES1-interacting Myc-like protein 2	TRANSCRIPTION FACTOR BIM2
Glyma.01G067000	38.859	32.3681	33.3545	32.0825	17.391	17.2724	NO		AT2G03890.1	phosphoinositide 4-kinase gamma 7	PHOSPHATIDYLINOSITOL 3-KINASE-RELATED PROTEIN KINASE
Glyma.01G067100	18.2621	19.6886	17.341	19.4211	20.7055	22.3297	NO		AT5G03490.1	UDP-Glycosyltransferase superfamily protein	F11M15.8 PROTEIN-RELATED
Glyma.01G067300	3.38802	3.46218	2.60471	3.32146	1.85091	1.98493	NO		AT4G35800.1	RNA polymerase II large subunit	DNA-DIRECTED RNA POLYMERASE II SUBUNIT RPB1
Glyma.01G067600	5.43356	4.25956	4.66901	5.61389	5.27671	4.84825	NO		AT1G11260.1	sugar transporter 1	Predicted transporter (major facilitator superfamily)
Glyma.01G067700	0.749248	1.34316	0.189051	0.686571	0.665262	0.111434	NO
Glyma.01G067900	13.7627	13.4693	20.9203	19.1873	13.9139	15.3063	NO		AT1G80670.1	Transducin/WD40 repeat-like superfamily protein	mRNA export factor (RAE1, GLE2)
Glyma.01G068000	53.4598	49.095	57.5335	59.1444	57.333	57.1876	NO		AT2G04030.1	Chaperone protein htpG family protein	heat shock protein 90kDa beta (HSP90B, TRA1)
Glyma.01G068600	46.5372	41.3324	23.791	23.7192	15.7322	13.9822	NO	bHLH	AT1G68920.3	basic helix-loop-helix (bHLH) DNA-binding superfamily protein	TRANSCRIPTION FACTOR BHLH49
Glyma.01G068700	35.13	27.2025	26.3979	21.9818	17.4079	14.1871	NO
Glyma.01G068800	2.27645	1.97451	6.26241	4.39638	7.20379	7.88046	NO		AT1G68910.1	WPP domain-interacting protein 2	Actin filament-coating protein tropomyosin // Myosin-like coiled-coil protein
Glyma.01G068900	4.38102	5.6712	1.60961	2.48545	1.02551	0.789839	NO
Glyma.01G069000	0.0402556	0.0786773	2.78749	1.87878	2.54878	2.55735	NO
Glyma.01G069400	0.779244	0.81011	1.59684	2.36403	1.88207	2.54762	NO		AT1G13590.1	phytosulfokine 1 precursor	PHYTOSULFOKINES 2-RELATED
Glyma.01G069500	7.11279	6.72608	9.70144	9.54892	8.87581	10.5907	NO		AT1G26230.1	TCP-1/cpn60 chaperonin family protein	CHAPERONIN 60 SUBUNIT BETA 4, CHLOROPLASTIC
Glyma.01G069600	13.8962	15.388	10.8551	9.52279	7.22418	7.5086	NO
Glyma.01G070200	7.42423	7.95561	5.70525	4.41368	4.18065	4.38125	NO		AT1G68850.1	Peroxidase superfamily protein	PEROXIDASE 11
Glyma.01G070300	33.4648	33.0051	11.0029	11.4684	4.75193	4.5214	NO		AT1G26190.1	Phosphoribulokinase / Uridine kinase family	URIDINE KINASE
Glyma.01G070400	0.35099	0.398141	0.569992	0.427544	3.78652	4.2866	NO		AT2G20830.1	transferases;folic acid binding	Glutamate formimidoyltransferase / Glutamate formyltransferase
Glyma.01G070700	23.8786	26.0706	11.3918	11.2951	8.75479	9.78464	NO		AT3G48560.1	chlorsulfuron/imidazolinone resistant 1	acetolactate synthase I/II/III large subunit (E2.2.1.6L, ilvB, ilvG, ilvI)
Glyma.01G071300	233.798	244.838	145.896	176.161	179.75	179.893	NO		AT3G25570.2	Adenosylmethionine decarboxylase family protein	S-ADENOSYLMETHIONINE DECARBOXYLASE PROENZYME-RELATED
Glyma.01G071400	533.553	655.242	316.566	388.292	392.398	324.222	NO		AT3G02468.1	conserved peptide upstream open reading frame 9	CONSERVED PEPTIDE UPSTREAM OPEN READING FRAME 10-RELATED
Glyma.01G071600	0	0	0	0	0	1.58313	NO
Glyma.01G071700	1.64932	1.76112	2.87094	3.09298	5.14096	4.51528	NO		AT3G25560.1	NSP-interacting kinase 2	PROTEIN NSP-INTERACTING KINASE 2
Glyma.01G072000	23.9648	23.8259	9.43544	10.6534	6.37167	6.05223	NO		AT1G13570.1	F-box/RNI-like superfamily protein	Leucine Rich Repeat (LRR_2) // FBD (FBD)
Glyma.01G072800	1.08725	1.14687	0.524514	2.2263	1.55292	1.58882	NO		AT1G16080.1
Glyma.01G072900	18.4093	18.0489	10.0376	13.3021	8.17969	8.79708	NO		AT1G48490.1	Protein kinase superfamily protein
Glyma.01G073000	18.3039	19.2454	11.4803	14.0061	8.41385	8.23161	NO		AT4G36400.2	FAD-linked oxidases family protein	D-2-hydroxyglutarate dehydrogenase
Glyma.01G073400	16.3795	17.3866	8.49588	8.86793	4.82578	4.80855	NO		AT2G44980.2	SNF2 domain-containing protein / helicase domain-containing protein	SNF2 family N-terminal domain (SNF2_N) // Helicase conserved C-terminal domain (Helicase_C)
Glyma.01G073500	3.048	2.99926	2.7907	2.44788	1.83802	2.06419	NO		AT1G02060.1	Tetratricopeptide repeat (TPR)-like superfamily protein	PPR repeat (PPR) // PPR repeat family (PPR_2)
Glyma.01G074000	16.953	17.4998	10.5151	10.5619	8.05658	8.29064	NO		AT2G44950.1	histone mono-ubiquitination 1	E3 UBIQUITIN-PROTEIN LIGASE BRE1-LIKE 1
Glyma.01G074200	0.50255	0.483313	1.79483	1.04519	2.2549	2.43589	NO	ERF	AT2G44940.1	Integrase-type DNA-binding superfamily protein	ETHYLENE-RESPONSIVE TRANSCRIPTION FACTOR ERF034
Glyma.01G074400	12.5454	13.8441	6.96626	11.7541	7.01678	6.21007	NO		AT3G60480.1
Glyma.01G074500	0.491711	0.799102	0.602137	0.966355	0.955394	1.2842	NO		AT3G60450.1	Phosphoglycerate mutase family protein	Predicted phosphoglycerate mutase
Glyma.01G074600	1.98625	3.35462	1.89575	1.54793	3.1825	3.71642	NO		AT4G01070.1	UDP-Glycosyltransferase superfamily protein	Hydroquinone glucosyltransferase / Hydroquinone:O-glucosyltransferase
Glyma.01G074700	14.5681	16.4025	19.7247	16.2053	12.692	14.1729	NO		AT1G10390.2	Nucleoporin autopeptidase	nuclear pore complex protein Nup62 (NUP62, NSP1)
Glyma.01G074800	1.42348	0.77076	5.92579	3.54057	14.3584	14.6445	NO		AT4G25170.1	Uncharacterised conserved protein (UCP012943)
Glyma.01G075100	27.8758	24.3717	20.1874	24.0324	10.7214	12.8635	NO		AT2G45030.1	Translation elongation factor EFG/EF2 protein	ELONGATION FACTOR G, MITOCHONDRIAL
Glyma.01G075300	20.7845	21.6402	20.5336	20.0667	11.4291	12.3891	NO		AT1G45332.1	Translation elongation factor EFG/EF2 protein	ELONGATION FACTOR G, MITOCHONDRIAL
Glyma.01G075400	15.1392	13.7854	12.2717	13.3433	7.19208	7.05431	NO		AT1G45332.1	Translation elongation factor EFG/EF2 protein	Elongation factor G C-terminus (EFG_C) // Elongation factor Tu domain 2 (GTP_EFTU_D2) // Elongation factor G, domain IV (EFG_IV) // Elongation Factor G, domain II (EFG_II)
Glyma.01G075800	0.414171	0.332387	0.774186	0.676763	1.07524	1.15521	NO	SBP	AT1G27370.2	squamosa promoter binding protein-like 10	SQUAMOSA PROMOTER-BINDING-LIKE PROTEIN 3
Glyma.01G076100	2.79607	3.2239	2.7664	3.17071	2.53562	2.73932	NO		AT4G00030.1	Plastid-lipid associated protein PAP / fibrillin family protein	PAP_fibrillin (PAP_fibrillin)
Glyma.01G076200	0.971935	1.0449	0.538597	0.725965	0.545355	0.596708	NO		AT3G60520.1
Glyma.01G077100	0.0232143	0.163112	1.61104	1.88703	5.48927	5.31001	NO		AT5G54980.1	Uncharacterised protein family (UPF0497)	NITRATE, FROMATE, IRON DEHYDROGENASE // SUBFAMILY NOT NAMED
Glyma.01G077200	67.6861	72.2753	38.9155	38.5701	17.8055	19.6119	NO		AT3G28030.1	5\'-3\' exonuclease family protein	DNA excision repair protein ERCC-5 (ERCC5, XPG, RAD2)
Glyma.01G077300	10.4496	11.0822	8.70481	10.9453	8.07133	8.00273	NO		AT5G03900.2	Iron-sulphur cluster biosynthesis family protein	IRON-SULFUR CLUSTER ASSEMBLY PROTEIN // SUBFAMILY NOT NAMED
Glyma.01G077400	16.3578	14.2138	20.3602	19.3865	13.4276	13.8079	NO		AT3G01380.1	transferases;sulfuric ester hydrolases;catalytics;transferases	phosphatidylinositol glycan, class N (PIGN)
Glyma.01G077600	28.8393	28.5707	20.1331	19.2416	12.3475	12.5774	NO		AT5G40200.1	DegP protease 9	PROTEASE DO-LIKE 9
Glyma.01G077900	13.414	14.6257	13.2946	13.0508	9.4626	10.5345	NO		AT2G37400.1	Tetratricopeptide repeat (TPR)-like superfamily protein
Glyma.01G078000	0.255388	0.365307	2.83779	1.97565	3.59386	4.53183	NO		AT3G60720.1	plasmodesmata-located protein 8	CYSTEINE-RICH REPEAT SECRETORY PROTEIN 15
Glyma.01G078400	3.10987	3.99868	3.69831	3.08512	3.43065	3.17815	NO		AT3G60680.1	Plant protein of unknown function (DUF641)	Plant protein of unknown function (DUF641) (DUF641)
Glyma.01G078600	1.10664	1.04962	1.02619	0.990324	1.20367	1.39808	NO		AT3G60670.1	PLATZ transcription factor family protein	PLATZ transcription factor (PLATZ)
Glyma.01G078700	2.53241	0.919656	12.5319	12.4975	1.14301	2.21564	NO
Glyma.01G079100	5.59589	6.33214	5.20086	4.469	7.26925	7.81821	NO		AT1G79600.1	Protein kinase superfamily protein	CHAPERONE-ACTIVITY OF BC1 COMPLEX CABC1 -RELATED // SUBFAMILY NOT NAMED
Glyma.01G079200	9.90705	9.85913	6.10248	6.98917	5.47544	5.28367	NO		AT1G02170.1	metacaspase 1
Glyma.01G079300	21.3249	19.6645	23.998	24.6233	24.5885	21.4752	NO		AT5G51170.1		Uncharacterized conserved protein
Glyma.01G079500	9.18317	9.04393	12.5312	10.9321	11.8523	12.1958	NO	GRAS	AT4G00150.1	GRAS family transcription factor	SCARECROW-LIKE PROTEIN 22-RELATED
Glyma.01G079600	5.4843	5.98103	2.60987	2.36472	0.58663	1.02486	NO				Glucose-1-phosphate adenylyltransferase / ADP-glucose synthase
Glyma.01G079700	16.7836	23.9281	5.30431	9.79393	3.92904	3.46461	NO		AT1G62740.1	stress-inducible protein, putative	TPR REPEAT CONTAINING PROTEIN // SUBFAMILY NOT NAMED
Glyma.01G079800	0.0179228	0	0.617738	0.0523034	2.67989	2.49874	NO		AT2G43890.1	Pectin lyase-like superfamily protein	F3F20.10 PROTEIN-RELATED
Glyma.01G080200	41.5473	41.6918	48.3891	59.4176	51.8274	50.2869	NO		AT1G17880.1	basic transcription factor 3	nascent polypeptide-associated complex subunit beta (EGD1, BTF3)
Glyma.01G080400	5.50379	5.22065	9.46048	10.8891	11.2763	9.781	NO		AT1G68260.1	Thioesterase superfamily protein	THIOESTERASE-LIKE PROTEIN
Glyma.01G080500	2.07469	2.1689	11.9611	7.64733	18.9491	19.0385	NO		AT1G68440.1
Glyma.01G080600	21.3495	19.1071	14.9515	16.3623	18.4115	17.4281	NO		AT1G77420.1	alpha/beta-Hydrolases superfamily protein	ALPHA/BETA-HYDROLASE-LIKE PROTEIN
Glyma.01G080700	36.5261	33.965	42.4034	40.6942	33.225	36.0172	NO		AT1G68540.1	NAD(P)-binding Rossmann-fold superfamily protein	TETRAKETIDE ALPHA-PYRONE REDUCTASE 1
Glyma.01G080900	18.4406	17.4254	17.4293	20.4663	15.4241	14.182	NO		AT1G13380.1	Protein of unknown function (DUF1218)	EXPRESSED PROTEIN
Glyma.01G081100	9.00154	10.2013	12.9858	10.6605	11.7776	11.7751	NO	ERF	AT1G68550.2	Integrase-type DNA-binding superfamily protein	AP2 domain (AP2)
Glyma.01G081300	206.193	168.986	285.754	280.604	142.721	151.748	NO		AT1G68560.1	alpha-xylosidase 1	Alpha-D-xyloside xylohydrolase / Alpha-xylosidase
Glyma.01G081500	47.5033	47.7778	36.4815	44.265	38.6617	35.8732	NO		AT3G02540.3	Rad23 UV excision repair protein family	UV excision repair protein RAD23 (RAD23, HR23)
Glyma.01G081600	11.6075	13.5576	6.32815	8.60843	5.85531	7.50582	NO		AT1G68570.1	Major facilitator superfamily protein	PROTEIN NRT1/ PTR FAMILY 3.1
Glyma.01G082000	0	0.0460424	0.0887044	0.0792136	1.75624	0.950491	NO		AT1G13635.2	DNA glycosylase superfamily protein	3-METHYLADENINE GLYCOSYLASE I-RELATED
Glyma.01G082200	30.8063	27.4624	52.7396	48.2391	57.5333	54.3913	NO		AT3G06350.1	dehydroquinate dehydratase, putative / shikimate dehydrogenase, putative	3-dehydroquinate dehydratase / shikimate dehydrogenase (aroDE, DHQ-SDH)
Glyma.01G082400	57.6101	57.1954	36.3601	36.747	35.1963	32.5012	NO		AT1G68580.2	agenet domain-containing protein / bromo-adjacent homology (BAH) domain-containing protein	AGENET DOMAIN-CONTAINING PROTEIN / BROMO-ADJACENT HOMOLOGY (BAH) DOMAIN-CONTAINING PROTEIN
Glyma.01G082500	0.64204	0.373341	1.68242	1.72929	3.34326	3.54961	NO		AT1G68585.1		Heavy-metal-associated domain (HMA)
Glyma.01G082600	0.437813	0.578385	0.608077	0.378592	1.63068	1.27427	NO		AT3G25855.1	Copper transport protein family	COPPER TRANSPORT PROTEIN ATOX1-RELATED // SUBFAMILY NOT NAMED
Glyma.01G082700	10.0032	12.147	5.91528	6.06349	4.80998	5.1511	NO		AT3G25840.1	Protein kinase superfamily protein	U4/U6-associated splicing factor PRP4
Glyma.01G082800	11.0454	11.7056	5.97048	5.75457	4.88928	4.69051	NO
Glyma.01G082900	10.6173	3.74437	2.36234	1.86946	2.30802	3.62158	NO
Glyma.01G083100	0.924017	0.696763	2.83105	2.86744	2.44426	2.51151	NO		AT1G13330.1	Arabidopsis Hop2 homolog	26S proteasome regulatory subunit, ATPase 3, interacting protein (PSMC3IP)
Glyma.01G083400	2.75402	2.78008	2.92651	2.7646	2.22368	2.21276	NO
Glyma.01G083700	4.36407	3.85125	6.01075	5.63835	6.49301	6.6581	NO		AT1G25480.1	Aluminium activated malate transporter family protein	ALUMINUM-ACTIVATED MALATE TRANSPORTER 4-RELATED
Glyma.01G084300	0.572846	0.586692	0.816143	1.14447	0.46769	0.595675	NO		AT2G01050.1	zinc ion binding;nucleic acid binding
Glyma.01G084400	4.7166	4.21549	4.79617	4.0917	3.16086	3.81054	NO		AT5G23910.1	ATP binding microtubule motor family protein	ATP BINDING MICROTUBULE MOTOR FAMILY PROTEIN
Glyma.01G084500	10.985	11.6382	12.1078	11.8497	14.4078	13.6992	NO		AT1G25500.2	Plasma-membrane choline transporter family protein	PLASMA-MEMBRANE CHOLINE TRANSPORTER-LIKE PROTEIN
Glyma.01G084600	2.64147	2.27384	12.3462	10.6031	13.1048	12.7917	NO		AT1G25510.1	Eukaryotic aspartyl protease family protein	ASPARTYL PROTEASE FAMILY PROTEIN
Glyma.01G084700	14.1075	14.1226	9.42205	11.3997	15.3718	14.57	NO		AT1G68660.1	Ribosomal protein L12/ ATP-dependent Clp protease adaptor protein ClpS family protein	ATP-dependent Clp protease adaptor protein ClpS (clpS)
Glyma.01G085300	2.46196	2.60674	0.681817	0.624529	0.743269	0.540519	NO		AT2G35750.1		DNA-directed RNA polymerase / RNA polymerase III
Glyma.01G085800	7.49034	7.64639	23.9533	29.1129	14.8557	25.4538	NO		AT3G02100.1	UDP-Glycosyltransferase superfamily protein	GLUCOSYL/GLUCURONOSYL TRANSFERASES // SUBFAMILY NOT NAMED
Glyma.01G086000	13.186	13.985	6.43552	7.83683	3.2901	3.5343	NO		AT5G15550.1	Transducin/WD40 repeat-like superfamily protein	ribosome biogenesis protein YTM1 (YTM1, WDR12)
Glyma.01G086600	2.38549	2.52576	2.16664	2.26424	2.19758	2.13764	NO		AT1G25540.1	phytochrome and flowering time regulatory protein (PFT1)	PROSTATE TUMOR OVEREXPRESSED GENE 1 PTOV1
Glyma.01G086700	12.0532	10.5363	4.53373	4.77841	1.7685	1.87575	NO	G2-like	AT1G25550.1	myb-like transcription factor family protein	GENOMIC DNA, CHROMOSOME 3, TAC CLONE:K13N2-RELATED
Glyma.01G086800	1.7596	1.69511	5.08472	3.71969	4.49762	3.33973	NO	C2H2	AT1G13290.1	C2H2-like zinc finger protein	SERINE/THREONINE-PROTEIN KINASE RIO // SUBFAMILY NOT NAMED
Glyma.01G086900	29.4178	30.1819	58.5684	55.9902	29.4991	36.5558	NO		AT1G13280.1	allene oxide cyclase 4	Allene-oxide cyclase
Glyma.01G087000	6.92587	6.48466	6.14776	7.3071	6.34026	5.8044	NO		AT1G13270.1	methionine aminopeptidase 1B	METHIONINE AMINOPEPTIDASE 1B, CHLOROPLASTIC
Glyma.01G087100	12.7755	14.7285	13.0026	12.7708	11.5061	10.264	NO		AT1G13270.1	methionine aminopeptidase 1B	METHIONINE AMINOPEPTIDASE 1B, CHLOROPLASTIC
Glyma.01G087300	3.32137	3.88168	1.20278	0.916781	0.714513	0.806152	NO
Glyma.01G087400	8.40131	9.62439	5.18762	4.91634	3.85144	3.59518	NO		AT1G23780.1	F-box family protein
Glyma.01G087500	11.0541	12.5306	19.2446	21.0794	25.109	26.8096	NO	RAV	AT1G25560.1	AP2/B3 transcription factor family protein	RAV-like factor (RAV)
Glyma.01G087600	1.14011	1.15633	0.413454	0.489682	0.578395	0.576359	NO
Glyma.01G087700	7.61111	7.06705	9.88661	9.24834	8.45202	9.09698	NO		AT1G25570.1	Di-glucose binding protein with Leucine-rich repeat domain	DI-GLUCOSE BINDING PROTEIN WITH LEUCINE-RICH REPEAT DOMAIN
Glyma.01G087800	2.22939	2.11141	4.42718	4.68533	4.0193	4.53189	NO		AT1G13250.1	galacturonosyltransferase-like 3	GALACTURONOSYLTRANSFERASE-LIKE 3-RELATED
Glyma.01G087900	2.52276	2.41586	1.33725	1.66439	2.5583	2.53391	NO		AT1G68830.1	STT7 homolog STN7	SERINE/THREONINE-PROTEIN KINASE STN7, CHLOROPLASTIC
Glyma.01G088000	1.10967	1.26646	3.53979	5.02756	9.69067	8.1006	NO		AT1G68825.1	ROTUNDIFOLIA like 15	DVL FAMILY PROTEIN-RELATED
Glyma.01G088200	1.97941	1.82938	2.34055	2.95151	4.76975	4.37459	NO	NAC	AT1G25580.1	NAC (No Apical Meristem) domain transcriptional regulator superfamily protein	NAC DOMAIN-CONTAINING PROTEIN 8
Glyma.01G088300	1.2782	0.924819	2.30924	1.96532	1.7257	1.61056	NO	bHLH	AT1G68810.1	basic helix-loop-helix (bHLH) DNA-binding superfamily protein	STEROL REGULATORY ELEMENT-BINDING PROTEIN // SUBFAMILY NOT NAMED
Glyma.01G088500	36.2713	26.9906	56.3248	40.6977	31.4125	35.3494	NO		AT4G18710.2	Protein kinase superfamily protein	SHAGGY-RELATED PROTEIN KINASE ETA
Glyma.01G088700	0.34122	0.349684	1.52354	1.6231	1.12403	0.972734	NO		AT4G16210.1	enoyl-CoA hydratase/isomerase A	3-hydroxybutyryl-CoA dehydratase / Crotonase
Glyma.01G089000	3.65739	3.16635	5.51028	5.25835	5.14781	4.61337	NO		AT5G63690.1	Nucleic acid-binding, OB-fold-like protein	OB FOLD NUCLEIC ACID BINDING PROTEIN-RELATED
Glyma.01G089100	37.1947	36.468	22.4812	24.3263	17.5895	16.7154	NO		AT1G25682.1	Family of unknown function (DUF572)	coiled-coil domain-containing protein 130 (CCDC130)
Glyma.01G089200	2.11507	2.54463	0.738499	0.966987	0.383729	0.299415	NO		AT1G26090.1	P-loop containing nucleoside triphosphate hydrolases superfamily protein	ARSENICAL PUMP-DRIVING ATPASE ARSENITE-TRANSLOCATING ATPASE // SUBFAMILY NOT NAMED
Glyma.01G089300	0.978406	1.02746	0.278482	0.363005	0.306985	0.266331	NO		AT3G25690.1	Hydroxyproline-rich glycoprotein family protein	PROTEIN CHUP1, CHLOROPLASTIC
Glyma.01G089500	6.29967	6.09684	6.36609	6.22935	5.05819	5.90434	NO		AT3G25680.1
Glyma.01G089600	8.53217	8.25322	7.39976	6.3709	7.60901	7.14207	NO
Glyma.01G089900	41.3603	42.9514	53.5904	44.1754	39.6597	42.3663	NO		AT1G26110.1	decapping 5	protein LSM14 (LSM14, RAP55, SCD6)
Glyma.01G090100	3.56822	4.42163	3.06733	2.77017	2.05828	2.71137	NO		AT1G67230.1	little nuclei1	F3F19.25 PROTEIN-RELATED
Glyma.01G091900	1.38177	1.81635	0.17992	4.09628	0.798692	0.383373	NO		ATCG00170.1	DNA-directed RNA polymerase family protein	DNA-directed RNA polymerase / RNA polymerase III
Glyma.01G092100	13.016	13.206	7.45486	8.2445	7.89771	7.05899	NO		AT1G68730.1	Zim17-type zinc finger protein	F24J5.3
Glyma.01G092300	1.5338	1.51078	3.13676	2.04533	7.28038	5.18777	NO
Glyma.01G092400	8.91025	9.10872	10.7433	10.2708	10.0232	10.6625	NO		AT1G68720.1	tRNA arginine adenosine deaminase	tRNA(adenine34) deaminase [EC:3.5.4.33] (tadA)
Glyma.01G092900	2.10957	2.05565	2.78806	2.06031	2.09123	2.17982	NO		AT1G68710.1	ATPase E1-E2 type family protein / haloacid dehalogenase-like hydrolase family protein	PHOSPHOLIPID-TRANSPORTING ATPASE 10-RELATED
Glyma.01G093000	6.08057	6.01335	3.59004	4.38134	3.65819	3.28967	NO		AT5G54890.1	RNA-binding CRS1 / YhbY (CRM) domain-containing protein	CRS2-ASSOCIATED FACTOR 2, MITOCHONDRIAL
Glyma.01G093100	8.52969	9.80874	6.35847	6.18818	5.02929	5.28049	NO		AT1G68690.1	Protein kinase superfamily protein	PROLINE-RICH RECEPTOR-LIKE PROTEIN KINASE PERK8
Glyma.01G093200	6.91542	6.9614	4.36772	3.24369	3.34302	3.92377	NO		AT1G26160.1	Metal-dependent phosphohydrolase	putative hydrolases of HD superfamily (K07023)
Glyma.01G093900	4.4463	3.88123	5.90268	6.00107	4.4766	5.09746	NO		AT1G26170.1	ARM repeat superfamily protein	IMPORTIN-9
Glyma.01G094200	25.4704	27.4179	26.2449	23.3782	18.9344	20.6749	NO		AT3G60240.2	eukaryotic translation initiation factor 4G	EUKARYOTIC TRANSLATION INITIATION FACTOR 4G
Glyma.01G094600	1.50371	1.64676	1.01643	1.48351	0.79708	0.704397	NO
Glyma.01G094800	5.68169	6.60848	3.46599	3.24539	2.77153	3.03329	NO		AT4G17080.1	Histone H3 K4-specific methyltransferase SET7/9 family protein	RADIAL SPOKE HEAD 10 HOMOLOG B2
Glyma.01G094900	3.16994	3.39319	3.10018	3.13278	2.99671	2.89914	NO		AT1G02170.1	metacaspase 1	METACASPASE-2
Glyma.01G095100	13.7265	14.7597	11.5925	12.175	8.36031	9.29365	NO	C3H	AT1G32360.1	Zinc finger (CCCH-type) family protein	PROTEIN TIS11
Glyma.01G095500	0.0572302	0.0514768	1.08193	1.27381	1.24888	1.3374	NO	bHLH	AT1G72210.1	basic helix-loop-helix (bHLH) DNA-binding superfamily protein	TRANSCRIPTION FACTOR BHLH71-RELATED
Glyma.01G095700	1.33658	1.27751	2.08039	1.21089	1.46957	1.59099	NO		AT5G46700.1	Tetraspanin family protein	PROTEIN TORNADO 2
Glyma.01G095900	2.94235	1.49356	1.06602	4.56801	9.26686	1.49584	NO		ATCG00300.1	YCF9	photosystem II PsbZ protein (psbZ)
Glyma.01G096000	75.9175	80.0377	15.3143	17.4621	12.5971	13.5011	NO		AT4G17900.1	PLATZ transcription factor family protein	PLATZ TRANSCRIPTION FACTOR DOMAIN-CONTAINING PROTEIN
Glyma.01G096300	49.7321	48.5053	42.5556	46.6487	36.8909	34.9742	NO		AT4G17890.1	ARF-GAP domain 8	ADP-ribosylation factor GTPase-activating protein 2/3 (ARFGAP2_3)
Glyma.01G096600	2.86716	3.38767	4.26009	3.8049	6.662	6.54007	NO	bHLH	AT1G32640.1	Basic helix-loop-helix (bHLH) DNA-binding family protein	transcription factor MYC2 (MYC2)
Glyma.01G096700	2.4622	1.6787	1.70393	2.39672	2.41942	2.32667	NO		AT1G32900.1	UDP-Glycosyltransferase superfamily protein	NDP-glucose--starch glucosyltransferase / Waxy protein
Glyma.01G096800	1.11321	1.34744	1.18501	1.13053	1.55236	1.51407	NO		AT2G35230.1	VQ motif-containing protein	VQ motif (VQ)
Glyma.01G097000	7.98077	5.18209	13.9402	15.2286	17.7582	16.0651	NO		AT4G17870.1	Polyketide cyclase/dehydrase and lipid transport superfamily protein	ABSCISIC ACID RECEPTOR PYL1-RELATED
Glyma.01G097100	5.17538	4.27275	11.8802	13.5459	18.6328	16.5625	NO		AT5G46800.1	Mitochondrial substrate carrier family protein	MITOCHONDRIAL CARNITINE/ACYLCARNITINE CARRIER-LIKE PROTEIN
Glyma.01G097200	24.591	25.5052	17.228	15.3423	15.1607	16.3621	NO		AT4G37860.1	SPT2 chromatin protein	protein SPT2 (SPTY2D1, SPT2)
Glyma.01G097500	28.3778	28.0635	20.4094	20.8124	11.9293	11.9421	NO		AT3G49640.1	Aldolase-type TIM barrel family protein	tRNA-dihydrouridine synthase 2 [EC:1.3.1.91] (DUS2)
Glyma.01G097700	5.45586	5.00293	5.54493	6.00167	7.31045	6.03166	NO		AT4G37880.1	LisH/CRA/RING-U-box domains-containing protein	REQUIRED FOR MEIOTIC NUCLEAR DIVISION 5 HOMOLOG B (S. CEREVISIAE)
Glyma.01G097900	0.175089	0.180173	2.07068	1.29151	3.09567	4.07989	NO		AT2G22680.1	Zinc finger (C3HC4-type RING finger) family protein	C3H4 TYPE ZINC FINGER PROTEIN-RELATED
Glyma.01G098000	57.7926	45.1571	109.789	94.6739	180.823	151.125	NO		AT5G65670.2	indole-3-acetic acid inducible 9	AUXIN-RESPONSIVE PROTEIN IAA9
Glyma.01G098200	0	0.0998237	1.10877	0.75757	0.517005	0.467778	NO
Glyma.01G098400	1.28061	1.13333	2.78635	2.45242	3.21455	3.32551	NO		AT2G28930.3	protein kinase 1B	Non-specific protein-tyrosine kinase / Cytoplasmic protein tyrosine kinase // Non-specific serine/threonine protein kinase / Threonine-specific protein kinase
Glyma.01G098500	0.400396	0	0.904407	1.45096	1.68912	1.67831	NO
Glyma.01G098700	3.96272	3.87465	12.0982	8.61993	29.8916	25.4212	NO		AT5G02230.2	Haloacid dehalogenase-like hydrolase (HAD) superfamily protein	HAD-hyrolase-like (Hydrolase_like) // Haloacid dehalogenase-like hydrolase (HAD_2)
Glyma.01G099000	0.174365	0.203323	1.07847	0.981375	1.16394	1.42181	NO		AT3G51840.1	acyl-CoA oxidase 4	Acyl-CoA oxidase
Glyma.01G099100	12.807	12.0202	9.44422	10.9928	8.10596	7.83261	NO		AT3G09320.1	DHHC-type zinc finger family protein	PROTEIN S-ACYLTRANSFERASE 16-RELATED
Glyma.01G099200	1.07238	1.4914	0.564128	0.62011	0.345299	0.451724	NO		AT5G03800.1	Pentatricopeptide repeat (PPR) superfamily protein	PPR repeat (PPR)
Glyma.01G099600	16.0519	15.5537	6.11864	7.82165	4.43249	4.60359	NO		AT2G37840.1	Protein kinase superfamily protein	serine/threonine-protein kinase ULK/ATG1 (ULK1_2_3, ATG1)
Glyma.01G099700	8.96046	8.53722	9.00661	10.0133	7.70273	8.64461	NO		AT3G53900.2	uracil phosphoribosyltransferase	uracil phosphoribosyltransferase (upp, UPRT)
Glyma.01G099800	0.972272	1.1227	6.05437	4.67459	13.1424	12.3548	NO		AT3G55610.1	delta 1-pyrroline-5-carboxylate synthase 2	Glutamate-5-semialdehyde dehydrogenase / Glutamyl-gamma-semialdehyde dehydrogenase // Glutamate 5-kinase / Gamma-glutamyl kinase
Glyma.01G100100	13.438	14.7282	10.8508	16.9219	12.9837	11.0452	NO		AT4G09550.1	AtGCP3 interacting protein 1	mitotic-spindle organizing protein 1 (MZT1, GIP1, GIP2)
Glyma.01G100200	8.06008	8.34518	5.48773	6.42515	4.41137	4.0304	NO		AT2G37680.1		Vacuolar import and degradation protein (Vac_ImportDeg)
Glyma.01G100600	7.69191	8.57863	4.45793	5.30491	4.13248	3.76287	NO		AT5G66760.1	succinate dehydrogenase 1-1	SUCCINATE DEHYDROGENASE 2 FLAVOPROTEIN SUBUNIT // SUBFAMILY NOT NAMED
Glyma.01G100900	62.8584	66.9182	34.8482	47.0647	23.1272	22.8873	NO		AT5G41970.1	Metal-dependent protein hydrolase	METAL DEPENDENT HYDROLASE - RELATED
Glyma.01G101000	4.12673	3.88359	5.55484	4.63152	3.97151	4.0514	NO		AT3G55550.1	Concanavalin A-like lectin protein kinase family protein	L-TYPE LECTIN-DOMAIN CONTAINING RECEPTOR KINASE I.1-RELATED
Glyma.01G101600	3.29425	3.38413	0.448166	4.04139	1.43955	0	NO		ATCG01250.1	NADH-Ubiquinone/plastoquinone (complex I) protein	NAD(P)H-quinone oxidoreductase subunit 2 (ndhB)
Glyma.01G101800	4.06277	2.96033	6.78718	5.91426	7.46597	7.999	NO	C2H2	AT2G37740.1	zinc-finger protein 10	TRANSCRIPTIONAL REGULATOR SUPERMAN
Glyma.01G102300	0.102225	0.152042	0.620141	0.76391	4.95986	3.98283	NO		AT5G02090.1		EXPRESSED PROTEIN
Glyma.01G102400	4.68051	4.2513	8.16572	9.72929	11.8875	10.7683	NO		AT3G53850.1	Uncharacterised protein family (UPF0497)	Domain of unknown function (DUF588) (DUF588)
Glyma.01G102600	356.612	376.9	238.362	349.444	303.304	504.772	NO		AT2G37770.2	NAD(P)-linked oxidoreductase superfamily protein	ALDO-KETO REDUCTASE FAMILY 4 MEMBER C10
Glyma.01G102800	3.5633	5.26277	4.14605	3.98559	3.58915	4.22092	NO
Glyma.01G102900	1.00703	0.836531	2.09922	1.89351	1.92607	1.54289	NO		AT2G37770.2	NAD(P)-linked oxidoreductase superfamily protein	3-beta-(or 20-alpha)-hydroxysteroid dehydrogenase / Progesterone reductase // Allyl-alcohol dehydrogenase
Glyma.01G103100	6.46422	5.13112	9.79634	9.51393	8.37047	7.79517	NO		AT1G55510.1	branched-chain alpha-keto acid decarboxylase E1 beta subunit	2-oxoisovalerate dehydrogenase E1 component beta subunit (BCKDHB, bkdA2)
Glyma.01G103200	55.7135	48.2542	23.6017	22.9557	19.249	18.0571	NO		AT3G09350.1	Fes1A	hsp70-interacting protein (HSPBP1)
Glyma.01G103500	9.06174	8.29469	11.626	9.26409	13.5224	11.418	NO	ARF	AT4G23980.1	auxin response factor 9	AUXIN RESPONSE FACTOR 12-RELATED
Glyma.01G104100	0.0513589	0.078501	1.0174	0.557641	4.0817	5.48696	NO		AT1G18870.1	isochorismate synthase 2	Isochorismate synthase / Isochorismate synthetase
Glyma.01G104200	8.29936	9.01691	6.6526	6.1538	5.11191	5.9391	NO	TALE	AT5G02030.1	POX (plant homeobox) family protein	BEL1-LIKE HOMEODOMAIN PROTEIN 8-RELATED
Glyma.01G104600	1.39296	0.939023	2.91232	3.12908	2.07511	1.77684	NO		AT3G56870.1
Glyma.01G104800	1.45495	1.39222	2.03398	2.01546	2.55994	2.59746	NO		AT3G53950.1	glyoxal oxidase-related protein	Galactose oxidase / Beta-galactose oxidase
Glyma.01G105500	18.5846	18.5435	17.6908	21.6938	18.0639	17.5697	NO		AT1G16470.1	proteasome subunit PAB1	20S proteasome subunit alpha 2 (PSMA2)
Glyma.01G105600	19.9576	22.5565	4.37877	7.29942	2.36668	1.58702	NO		AT5G02020.2
Glyma.01G106000	59.6917	56.7763	86.3027	80.8903	73.701	74.4421	NO		AT3G09270.1	glutathione S-transferase TAU 8	GLUTATHIONE S-TRANSFERASE U1-RELATED
Glyma.01G106100	0	0.0721826	1.01928	0.81602	6.37457	6.35539	NO		AT3G09270.1	glutathione S-transferase TAU 8	GLUTATHIONE S-TRANSFERASE U1-RELATED
Glyma.01G106200	18.9341	15.0968	83.4486	71.9179	113.231	112.088	NO		AT3G53990.1	Adenine nucleotide alpha hydrolases-like superfamily protein	Universal stress protein family (Usp)
Glyma.01G106500	43.6485	46.9409	27.0068	26.369	11.49	10.7807	NO		AT3G54000.1
Glyma.01G106600	10.8721	10.5098	10.5737	10.3107	8.74687	8.3497	NO		AT3G54010.1	FKBP-type peptidyl-prolyl cis-trans isomerase family protein	PEPTIDYL-PROLYL CIS-TRANS ISOMERASE PASTICCINO1
Glyma.01G107000	1.04056	0.918775	4.80087	3.18954	4.78381	5.12303	NO		AT5G01030.2	Protein of unknown function (DUF3527)	Domain of unknown function (DUF3527) (DUF3527)
Glyma.01G107100	6.9562	6.33506	7.21146	7.76225	6.61161	7.18763	NO		AT3G09250.1	Nuclear transport factor 2 (NTF2) family protein	UvrB/uvrC motif (UVR) // SnoaL-like domain (SnoaL_3)
Glyma.01G107300	1.08585	0.662512	0.879387	1.70389	2.29837	2.21763	NO		ATCG01130.1	Ycf1 protein	Ycf1 (Ycf1)
Glyma.01G107500	4.25646	3.81444	4.66922	5.01476	3.06359	3.14603	NO	MYB	AT3G09230.1	myb domain protein 1	ATMYB1 PROTEIN
Glyma.01G107700	0.306101	0.119688	0.957446	0.644684	1.01945	1.10387	NO		AT5G05830.1	RING/FYVE/PHD zinc finger superfamily protein	RING/FYVE/PHD ZINC FINGER-CONTAINING PROTEIN
Glyma.01G107900	7.09781	6.44392	4.51597	6.49308	5.90669	5.00939	NO		AT5G59010.2	Protein kinase protein with tetratricopeptide repeat domain	PROTEIN KINASE PROTEIN WITH TETRATRICOPEPTIDE REPEAT DOMAIN
Glyma.01G108000	13.6629	15.0211	10.1694	10.3064	9.64555	9.67472	NO		AT3G54020.1	Arabidopsis Inositol phosphorylceramide synthase 1	SPHINGOMYELIN SYNTHETASE // SUBFAMILY NOT NAMED
Glyma.01G108700	2.05304	2.3754	48.104	30.8784	82.1456	81.0993	NO		AT3G54040.1	PAR1 protein	PAR1 PROTEIN
Glyma.01G109100	12.1606	12.969	13.7102	12.3682	15.7764	15.9351	NO		AT3G09210.1	plastid transcriptionally active 13	RHO-INTERACTING TRANSCRIPTION TERMINATION FACTOR NUSG
Glyma.01G109200	4.08034	3.74607	6.44137	4.94974	6.69182	6.92257	NO		AT5G01090.1	Concanavalin A-like lectin family protein	Legume lectin domain (Lectin_legB)
Glyma.01G109300	79.4961	72.0073	139.777	155.77	146.129	127.952	NO		AT5G62700.1	tubulin beta chain 3	TUBULIN // SUBFAMILY NOT NAMED
Glyma.01G109500	28.1464	40.9797	17.0184	21.1617	35.4318	34.2907	NO		AT2G37970.1	SOUL heme-binding family protein	HEME-BINDING PROTEIN-RELATED
Glyma.01G109600	3.602	5.27906	2.58986	3.70973	3.20966	2.85861	NO		AT2G37975.1	Yos1-like protein	Predicted membrane protein
Glyma.01G109700	10.4581	10.5714	12.3759	10.956	10.6206	11.1706	NO		AT3G54090.1	fructokinase-like 1	FRUCTOKINASE-LIKE 1
Glyma.01G109800	1.47405	1.88871	2.21437	1.7885	3.13033	3.79831	NO		AT3G54100.1	O-fucosyltransferase family protein	O-FUCOSYLTRANSFERASE FAMILY PROTEIN
Glyma.01G110200	12.0927	11.6855	16.611	17.7329	12.9384	12.2553	NO		AT1G76340.1	golgi nucleotide sugar transporter 3	GDP-MANNOSE TRANSPORTER GONST3
Glyma.01G110400	10.2261	10.5367	7.6584	8.14726	4.49058	4.70408	NO		AT3G54110.1	plant uncoupling mitochondrial protein 1	solute carrier family 25 (mitochondrial uncoupling protein), member 8/9 (UCP2_3, SLC25A8_9)
Glyma.01G110500	9.73819	8.46129	7.97305	8.79502	6.41687	6.394	NO		AT3G54120.1	Reticulon family protein	RETICULON-LIKE PROTEIN B12
Glyma.01G110600	15.4324	12.4769	12.9004	15.4362	9.7884	11.7523	NO		AT5G57230.1	Thioredoxin superfamily protein
Glyma.01G110900	14.5775	15.6925	13.708	11.8009	11.8029	11.5477	NO		AT3G54130.1	Josephin family protein	Ataxin-3 (ATXN3, MJD)
Glyma.01G111200	13.379	13.6978	8.45396	9.66915	6.95434	6.69044	NO		AT3G09100.2	mRNA capping enzyme family protein	mRNA-capping enzyme (RNGTT)
Glyma.01G111300	27.0994	28.1442	27.1287	28.0235	22.1662	22.5929	NO		AT3G09090.1	defective in exine formation protein (DEX1)	Lambda-carrageenase / Endo-beta-1,4-carrageenose 2,6,2'-trisulfate-hydrolase
Glyma.01G111500	0.25505	0.33207	0.391633	0.484093	1.2616	1.15598	NO		AT3G09085.1	Protein of unknown function (DUF962)	Protein of unknown function (DUF962) (DUF962)
Glyma.01G111600	0.517823	0.605186	0.609868	0.363182	0.670514	1.12105	NO
Glyma.01G111900	6.58418	8.19706	5.88781	4.88269	4.13269	4.17	NO		AT3G09070.1	Protein of unknown function (DUF740)	Protein of unknown function (DUF740) (DUF740)
Glyma.01G112200	0.590316	0.589548	0.707624	0.610973	0.877074	1.20308	NO		AT5G36930.2	Disease resistance protein (TIR-NBS-LRR class) family	LEUCINE-RICH REPEAT-CONTAINING PROTEIN // SUBFAMILY NOT NAMED
Glyma.01G112600	0.0631146	0.0380543	1.66513	1.02237	5.21665	4.2532	NO		AT2G38080.1	Laccase/Diphenol oxidase family protein	LACCASE-16
Glyma.01G112700	0.46328	0.508012	2.31283	2.1678	8.31262	8.37707	NO	MYB	AT2G38090.1	Duplicated homeodomain-like superfamily protein	DNAJ (HSP40) HOMOLOG, SUBFAMILY A, MEMBER 3A
Glyma.01G112900	10.5093	14.6979	26.9802	16.5351	84.5606	67.0171	NO		AT5G01210.1	HXXXD-type acyl-transferase family protein	Shikimate O-hydroxycinnamoyltransferase // Quinate O-hydroxycinnamoyltransferase / Hydroxycinnamoyl coenzyme A-quinate transferase
Glyma.01G113000	4.51305	3.61272	11.0711	10.5525	18.1215	16.7132	NO		AT5G01220.1	sulfoquinovosyldiacylglycerol 2	sulfoquinovosyltransferase (SQD2)
Glyma.01G113200	0.00416528	0.00503843	0.158018	0.0971967	1.57523	2.02861	NO		AT2G38110.1	glycerol-3-phosphate acyltransferase 6	Glycerol-3-phosphate 1-O-acyltransferase / Glycerol-3-phosphate O-acyltransferase // Glycerol-3-phosphate 2-O-acyltransferase / sn-2-glycerol-3-phosphate O-acyltransferase
Glyma.01G114000	3.21581	1.9058	21.0985	13.3937	23.1815	21.6963	NO		AT2G38120.1	Transmembrane amino acid transporter family protein	AUXIN TRANSPORTER PROTEIN 1-RELATED
Glyma.01G114400	0.313503	0.130479	1.73126	1.43793	3.08136	3.08514	NO		AT3G60470.1	Plant protein of unknown function (DUF247)	Plant protein of unknown function (DUF247)
Glyma.01G114500	10.333	12.3216	4.80262	5.45084	2.85124	3.21836	NO		AT1G61800.1	glucose-6-phosphate/phosphate translocator 2	GLUCOSE-6-PHOSPHATE/PHOSPHATE TRANSLOCATOR 1, CHLOROPLASTIC-RELATED
Glyma.01G114800	9.028	9.47931	17.8132	17.7789	32.233	30.89	NO		AT2G38140.1	plastid-specific ribosomal protein 4	30S RIBOSOMAL PROTEIN S31, CHLOROPLASTIC
Glyma.01G114900	0	0	0.360041	0.109299	1.64015	1.42497	NO		AT2G38150.1	alpha 1,4-glycosyltransferase family protein	lactosylceramide 4-alpha-galactosyltransferase (A4GALT)
Glyma.01G115000	28.4335	30.9827	11.2587	11.1468	9.05741	8.38728	NO		AT5G01260.2	Carbohydrate-binding-like fold	Glucan 1,4-alpha-glucosidase / Lysosomal alpha-glucosidase
Glyma.01G115100	0.538208	2.20952	0	0.050636	0	0	NO		AT2G40060.1	Clathrin light chain protein	CLATHRIN LIGHT CHAIN 2
Glyma.01G115500	3.23454	2.31982	13.9231	11.9408	11.1272	14.0551	NO
Glyma.01G115600	3.35031	3.52199	6.90245	6.24126	6.12144	8.32901	NO		AT3G50190.1	Plant protein of unknown function (DUF247)	Plant protein of unknown function (DUF247)
Glyma.01G115900	6.51938	5.9492	19.2079	18.8628	152.898	147.257	NO		AT3G08940.2	light harvesting complex photosystem II	CHLOROPHYLL A-B BINDING PROTEIN CP29.1, CHLOROPLASTIC-RELATED
Glyma.01G116000	44.3732	48.2659	49.6238	46.3892	57.1029	56.7314	NO		AT3G51880.2	high mobility group B1	high mobility group protein B1 (HMGB1)
Glyma.01G116100	11.2912	12.3321	6.22439	8.67342	6.74601	6.8443	NO		AT5G60540.1	pyridoxine biosynthesis 2	5'-phosphate synthase pdxT subunit (pdxT, pdx2)
Glyma.01G116300	0.964857	0.555916	4.72216	6.03711	5.5696	5.94799	NO		AT1G32780.1	GroES-like zinc-binding dehydrogenase family protein	alcohol dehydrogenase (E1.1.1.1, adh)
Glyma.01G116700	0.234339	0.0727356	2.67253	2.08342	9.28155	5.73632	NO		AT1G32780.1	GroES-like zinc-binding dehydrogenase family protein	alcohol dehydrogenase (E1.1.1.1, adh)
Glyma.01G117800	11.7057	10.7319	14.7129	13.9314	10.1864	11.167	NO		AT5G01310.1	APRATAXIN-like	aprataxin [EC:3.-.-.-] (APTX)
Glyma.01G118000	3.98634	3.5308	6.96926	7.21053	4.07249	2.78015	NO		AT5G01320.1	Thiamine pyrophosphate dependent pyruvate decarboxylase family protein	PYRUVATE DECARBOXYLASE 2
Glyma.01G118200	7.88575	7.85628	12.3152	13.194	11.4963	10.3475	NO		AT5G17620.1		HAUS AUGMIN-LIKE COMPLEX SUBUNIT 7
Glyma.01G118300	0.959166	0.740203	1.67279	1.24678	2.43127	2.77278	NO		AT3G14840.2	Leucine-rich repeat transmembrane protein kinase	Non-specific serine/threonine protein kinase / Threonine-specific protein kinase
Glyma.01G118400	2.6411	2.32318	3.15155	3.13325	4.78138	4.4865	NO		AT3G14840.2	Leucine-rich repeat transmembrane protein kinase	Protein tyrosine kinase (Pkinase_Tyr) // Di-glucose binding within endoplasmic reticulum (Malectin)
Glyma.01G118500	2.39059	2.76394	0.784167	0.688667	0.600415	1.15799	NO
Glyma.01G118600	0.604595	0.618372	0.31126	1.06075	1.15908	0.716768	NO
Glyma.01G118800	5.4401	4.78764	7.76178	7.70282	7.41006	7.77552	NO		AT1G53420.1	Leucine-rich repeat transmembrane protein kinase	Leucine Rich Repeat (LRR_1) // Protein tyrosine kinase (Pkinase_Tyr) // Di-glucose binding within endoplasmic reticulum (Malectin)
Glyma.01G118900	3.45427	2.44311	5.04229	5.72074	7.61796	7.59996	NO		AT3G14840.2	Leucine-rich repeat transmembrane protein kinase	Protein tyrosine kinase (Pkinase_Tyr) // Di-glucose binding within endoplasmic reticulum (Malectin) // Leucine rich repeat (LRR_8)
Glyma.01G119000	2.19156	1.71424	0.864938	0.861533	0.607625	0.848595	NO
Glyma.01G119100	6.04756	7.81979	1.02047	4.52972	2.97642	2.60401	NO
Glyma.01G119300	1.37821	1.36713	8.01039	7.01847	12.0075	11.556	NO		AT5G58590.1	RAN binding protein 1	Ran-binding protein 1 (RANBP1)
Glyma.01G119400	52.3123	52.8712	56.6742	51.1805	40.5372	43.4415	NO		AT3G51800.3	metallopeptidase M24 family protein	PROLIFERATION-ASSOCIATED PROTEIN 2G4
Glyma.01G119500	16.5795	17.6089	9.87586	10.3252	7.5669	8.71903	NO		AT2G38280.1	AMP deaminase, putative / myoadenylate deaminase, putative	Adenosine-phosphate deaminase
Glyma.01G119900	17.5934	16.9486	10.2455	9.67877	8.71855	9.58563	NO		AT2G38270.1	CAX-interacting protein 2	MONOTHIOL GLUTAREDOXIN-S16, CHLOROPLASTIC
Glyma.01G120400	7.06697	6.30518	7.52331	9.91574	10.4218	10.7092	NO		AT5G05580.1	fatty acid desaturase 8	Delta(12)-fatty acid dehydrogenase / Linoleate Delta-12-fatty acid acetylenase (desaturase)
Glyma.01G120800	0.587975	1.28184	1.28804	1.65877	1.27635	1.78648	NO		AT5G01370.1	ALC-interacting protein 1	ALC-INTERACTING PROTEIN 1
Glyma.01G121000	1.70417	2.20012	1.79936	2.01592	1.63685	1.51944	NO	Trihelix	AT2G38250.1	Homeodomain-like superfamily protein	TRIHELIX TRANSCRIPTION FACTOR GT-3A-RELATED
Glyma.01G121300	5.05074	5.64497	8.60763	7.30604	7.9861	8.02008	NO		AT3G08910.1	DNAJ heat shock family protein	HEAT SHOCK PROTEIN 40-LIKE
Glyma.01G121400	15.2951	15.2347	11.8347	11.4406	8.21579	8.70175	NO		AT5G01400.1	HEAT repeat-containing protein	symplekin (SYMPK)
Glyma.01G121700	0.0531145	0	0.800306	0.622126	5.03197	5.97305	NO		AT3G08920.1	Rhodanese/Cell cycle control phosphatase superfamily protein	MATRIX-REMODELING-ASSOCIATED PROTEIN 8
Glyma.01G121800	0	0	0	0	4.59875	0	NO
Glyma.01G122100	16.7108	16.4623	15.6619	15.4691	15.4262	14.1658	NO		AT3G08930.1	LMBR1-like membrane protein	LMBR1-like membrane protein (LMBR1)
Glyma.01G122300	23.0368	24.6439	9.30527	10.5204	5.17599	5.39568	NO		AT1G27090.1	glycine-rich protein	CYTOCHROME P450 SUPERFAMILY PROTEIN
Glyma.01G122800	2.39019	1.98572	1.07462	1.45668	0.458628	0.937709	NO		AT3G51860.1	cation exchanger 3	VACUOLAR CATION/PROTON EXCHANGER 1-RELATED
Glyma.01G123100	33.2592	43.3791	6.00528	8.41808	11.8215	7.89601	NO		AT5G01300.1	PEBP (phosphatidylethanolamine-binding protein) family protein	uncharacterized protein (K06910)
Glyma.01G123300	22.5423	22.8107	20.6035	23.9547	20.4004	19.0053	NO		AT3G51780.1	BCL-2-associated athanogene 4	BAG FAMILY MOLECULAR CHAPERONE REGULATOR 4
Glyma.01G123600	0.634714	0.208325	0.941994	1.15938	0.729094	1.33614	NO	G2-like	AT2G38300.1	myb-like HTH transcriptional regulator family protein	Myb-like DNA-binding domain (Myb_DNA-binding)
Glyma.01G123900	4.04992	3.60776	4.31959	3.29821	2.99784	3.54882	NO		AT3G51770.2	tetratricopeptide repeat (TPR)-containing protein	ETO1-LIKE PROTEIN 2-RELATED
Glyma.01G124000	1.0823	0.877636	0.155948	0.152494	0.214414	0.0965909	NO		AT3G51760.1	Protein of unknown function (DUF688)	Protein of unknown function (DUF688) (DUF688)
Glyma.01G124200	9.50645	10.0534	7.7647	7.43918	6.27719	6.25293	NO		AT5G01590.1		Domain of unknown function (DUF4339) (DUF4339)
Glyma.01G124300	128.014	109.232	83.0109	93.3724	54.4418	56.7482	NO		AT5G58420.1	Ribosomal protein S4 (RPS4A) family protein	30S/40S RIBOSOMAL PROTEIN S4 // SUBFAMILY NOT NAMED
Glyma.01G124400	0.179078	0.490014	0.0990821	0.226113	0.63651	1.73003	NO
Glyma.01G124500	12.3947	10.6188	5.03571	6.72995	3.00531	3.16437	NO		AT5G01600.1	ferretin 1	ferritin heavy chain (FTH1)
Glyma.01G124600	10.3951	12.2556	15.0888	15.7512	17.9589	18.0256	NO		AT3G08890.1	Protein of unknown function, DUF538
Glyma.01G124700	11.1764	9.73674	6.75087	7.12469	4.75633	5.48116	NO		AT2G38310.1	PYR1-like 4	ABSCISIC ACID RECEPTOR PYL4
Glyma.01G124900	55.9732	60.0584	69.7924	70.6355	68.3694	67.1351	NO		AT3G22110.1	20S proteasome alpha subunit C1	20S proteasome subunit alpha 3 (PSMA4)
Glyma.01G125000	11.8159	11.2626	6.59882	8.97002	4.2778	4.92966	NO		AT5G01620.1	TRICHOME BIREFRINGENCE-LIKE 35	PROTEIN TRICHOME BIREFRINGENCE-LIKE 35
Glyma.01G125100	17.4601	20.2076	18.6982	21.5556	20.3523	18.4302	NO		AT3G18880.1	Nucleic acid-binding, OB-fold-like protein	small subunit ribosomal protein S17 (RP-S17, MRPS17, rpsQ)
Glyma.01G125200	0.40028	0.323882	1.41642	1.35784	1.47004	1.76549	NO		AT1G67510.1	Leucine-rich repeat protein kinase family protein	Protein kinase domain (Pkinase) // Leucine rich repeat N-terminal domain (LRRNT_2) // Leucine rich repeat (LRR_8)
Glyma.01G125600	13.0172	14.2988	11.5165	9.61283	7.49793	7.87756	NO		AT3G08780.1
Glyma.01G125800	0.0597777	0.0534883	0.952627	0.518946	4.49099	3.94021	NO		AT3G51740.1	inflorescence meristem receptor-like kinase 2	PROBABLY INACTIVE LEUCINE-RICH REPEAT RECEPTOR-LIKE PROTEIN KINASE IMK2
Glyma.01G125900	31.7161	36.9524	49.392	43.0462	41.2942	47.5898	NO		AT2G38360.1	prenylated RAB acceptor 1.B4	PRA1 FAMILY PROTEIN B1-RELATED
Glyma.01G126000	9.24089	10.9847	6.99721	10.9679	9.61588	8.21013	NO		AT5G01650.1	Tautomerase/MIF superfamily protein	MACROPHAGE MIGRATION INHIBITORY FACTOR FAMILY PROTEIN
Glyma.01G126200	0.216428	0.763642	1.25883	0.980134	4.60345	3.56758	NO		AT3G51660.1	Tautomerase/MIF superfamily protein	LS1-LIKE PROTEIN
Glyma.01G126600	0.0437542	0.175716	0.143197	0.173706	4.17339	6.01366	NO		AT1G58170.1	Disease resistance-responsive (dirigent-like protein) family protein	DIRIGENT PROTEIN 19
Glyma.01G127200	0.407755	0.54063	1.49541	1.33117	18.2187	11.828	NO		AT5G49040.1	Disease resistance-responsive (dirigent-like protein) family protein	DIRIGENT PROTEIN 19
Glyma.01G127300	0.126043	0	0.882316	0.639791	0.527876	2.86902	NO		AT1G29810.1	Transcriptional coactivator/pterin dehydratase	PCD/DCOH-LIKE PROTEIN 2
Glyma.01G127400	2.95293	2.35476	15.4249	16.9312	21.3604	17.8849	NO		AT1G58170.1	Disease resistance-responsive (dirigent-like protein) family protein	DIRIGENT PROTEIN 19
Glyma.01G127500	6.4219	6.14479	5.63063	5.13239	5.55693	6.07735	NO		AT3G51670.1	SEC14 cytosolic factor family protein / phosphoglyceride transfer family protein	PATELLIN-6
Glyma.01G127900	0.925021	0.896001	1.17477	1.90216	1.85373	1.98626	NO		AT5G01710.1	methyltransferases	METHYLTRANSFERASE // SUBFAMILY NOT NAMED
Glyma.01G128100	0.526746	0.827596	2.22611	1.45268	5.84319	6.87723	NO	WRKY	AT2G38470.1	WRKY DNA-binding protein 33	WRKY transcription factor 33 (WRKY33)
Glyma.01G128200	9.86704	10.2323	4.55222	5.49903	3.88398	4.13062	NO		AT5G01720.1	RNI-like superfamily protein	F-box and leucine-rich repeat protein 2/20 (FBXL2_20)
Glyma.01G128300	1.25575	1.62017	0.930546	1.14079	0.684004	0.653908	NO		AT2G38460.1	iron regulated 1	solute carrier family 40 (iron-regulated transporter), member 1 (SLC40A1, FPN1)
Glyma.01G128500	29.788	30.2777	35.5426	25.3929	28.2088	26.9769	NO		AT2G38450.1		Sel1 repeat (Sel1)
Glyma.01G128700	12.115	12.1489	8.62398	9.35328	7.53627	7.50826	NO		AT2G38440.1	SCAR homolog 2	PROTEIN SCAR2-RELATED
Glyma.01G129100	0.0737702	0.0655385	0.181393	0.257579	1.33	0.569321	NO		AT5G01750.2	Protein of unknown function (DUF567)	PROTEIN LURP-ONE-RELATED 1-RELATED
Glyma.01G129400	3.26416	2.26576	36.5086	27.1536	132.979	97.6177	NO		AT2G38400.1	alanine:glyoxylate aminotransferase 3	alanine-glyoxylate transaminase / (R)-3-amino-2-methylpropionate-pyruvate transaminase (AGXT2)
Glyma.01G129600	1.77546	1.73185	0.728074	0.856191	0.185821	0.346442	NO		AT3G14160.1	2-oxoglutarate-dependent dioxygenase family protein	2-OXOGLUTARATE-DEPENDENT DIOXYGENASE FAMILY PROTEIN-RELATED
Glyma.01G129700	12.6968	11.6924	48.8141	55.5535	40.5543	60.8148	NO	bHLH	AT2G40435.1
Glyma.01G130400	2.20891	2.27485	2.75683	2.90363	2.04726	3.55107	NO		AT3G11830.1	TCP-1/cpn60 chaperonin family protein	T-COMPLEX PROTEIN 1 SUBUNIT ETA
Glyma.01G131100	14.7473	8.05348	8.54973	7.54506	3.24165	3.10442	NO		AT2G30970.1	aspartate aminotransferase 1	aspartate aminotransferase, mitochondrial (GOT2)
Glyma.01G131200	0.0213765	0.0476761	0.391002	0.0966658	1.03519	0.767115	NO		AT5G01790.1		EXPRESSED PROTEIN
Glyma.01G131300	4.64518	4.17689	5.49162	6.25882	7.08613	6.83971	NO		AT2G38370.1	Plant protein of unknown function (DUF827)	Weak chloroplast movement under blue light (WEMBL)
Glyma.01G131500	29.2358	32.613	32.3835	32.9872	35.1155	30.3871	NO		AT5G58380.1	SOS3-interacting protein 1	CBL-INTERACTING SERINE/THREONINE-PROTEIN KINASE 20
Glyma.01G131800	1.34438	1.49908	2.89817	2.23101	3.88383	4.11618	NO		AT5G01830.1	ARM repeat superfamily protein	U-BOX DOMAIN-CONTAINING PROTEIN 16
Glyma.01G132000	0.114934	0.360344	0.0285158	0.00622117	2.62843	1.94201	NO		AT3G51630.2	with no lysine (K) kinase 5	SERINE/THREONINE-PROTEIN KINASE WNK WITH NO LYSINE -RELATED // SUBFAMILY NOT NAMED
Glyma.01G132100	0	0	0.630829	0	18.6189	12.8538	NO
Glyma.01G132300	6.87435	6.7581	3.14824	3.29064	3.48749	3.36931	NO		AT5G01850.1	Protein kinase superfamily protein	PROTEIN KINASE ATN1-LIKE PROTEIN
Glyma.01G132400	10.2553	10.8805	10.4599	9.95975	11.1151	11.2977	NO		AT1G29690.1	MAC/Perforin domain-containing protein	MAC/Perforin domain (MACPF)
Glyma.01G132500	19.3306	22.3465	100.211	103.223	467.324	421.852	NO		AT2G38540.1	lipid transfer protein 1	Protease inhibitor/seed storage/LTP family (Tryp_alpha_amyl)
Glyma.01G132600	27.9898	26.1182	50.7445	48.0707	70.7066	62.6404	NO		AT2G38540.1	lipid transfer protein 1	BIFUNCTIONAL INHIBITOR/LIPID-TRANSFER PROTEIN/SEED STORAGE 2S ALBUMIN SUPERFAMILY PROTEIN-RELATED
Glyma.01G132800	2.82677	2.74698	2.24763	2.30422	2.28475	2.11608	NO		AT3G42630.1	Pentatricopeptide repeat (PPR) superfamily protein	PPR repeat (PPR)
Glyma.01G133000	5.26196	5.13378	3.40418	3.12767	1.78776	1.93742	NO	B3	AT4G32010.1	HSI2-like 1	ZINC FINGER CW-TYPE COILED-COIL DOMAIN PROTEIN 3. // SUBFAMILY NOT NAMED
Glyma.01G133300	1.01284	0.686086	3.34999	2.4965	2.14711	2.69933	NO		AT3G56370.1	Leucine-rich repeat protein kinase family protein	Protein kinase domain (Pkinase) // Leucine Rich Repeat (LRR_1) // Leucine rich repeat N-terminal domain (LRRNT_2) // Leucine rich repeat (LRR_8)
Glyma.01G133400	102.939	135.178	86.7667	137.512	77.299	68.4339	NO		AT3G60540.1	Preprotein translocase Sec, Sec61-beta subunit protein	PREPROTEIN TRANSLOCASE SEC, SEC61-BETA SUBUNIT PROTEIN-RELATED
Glyma.01G133500	0.309278	0.322906	1.2165	0.823326	2.82191	2.95014	NO	bHLH	AT4G00050.1	basic helix-loop-helix (bHLH) DNA-binding superfamily protein	TRANSCRIPTION FACTOR UNE10
Glyma.01G133600	2.31912	2.63292	3.15942	2.82817	7.41732	7.06719	NO
Glyma.01G133900	2.59168	2.79914	8.92057	6.26976	16.8147	15.3116	NO		AT3G60550.1	cyclin p3;2	CYCLIN-U2-1-RELATED
Glyma.01G134400	9.99295	10.6316	11.5873	10.1431	9.35536	9.41696	NO				DOUBLE-STRANDED RNA-BINDING ZINC FINGER PROTEIN // SUBFAMILY NOT NAMED
Glyma.01G134500	1.53993	1.89106	1.90277	1.31472	1.36512	1.60281	NO
Glyma.01G134700	0	0	0	0.793222	0.791079	1.79253	NO				Trihydroxypterocarpan dimethylallyltransferase / Glyceollin synthase
Glyma.01G135500	0.0882306	0.250326	0.441994	0.190511	1.10944	0.899235	NO		AT2G45130.1	SPX domain gene 3	SPX DOMAIN-CONTAINING PROTEIN 3
Glyma.01G135900	18.1802	16.2683	15.4574	13.1556	14.8785	14.2817	NO		AT3G60590.3
Glyma.01G136000	32.3466	33.6998	18.8794	28.2967	18.3516	13.9623	NO		AT2G45140.1	plant VAP homolog 12	VESICLE-ASSOCIATED PROTEIN 1-1-RELATED
Glyma.01G136100	21.2904	21.761	17.8668	17.9875	10.773	11.3075	NO		AT3G28730.1	high mobility group	structure-specific recognition protein 1 (SSRP1)
Glyma.01G136300	11.6197	12.2756	10.8528	8.26244	8.7262	8.9364	NO	GRAS	AT4G00150.1	GRAS family transcription factor	SCARECROW-LIKE PROTEIN 22-RELATED
Glyma.01G136400	3.18722	2.4064	7.31036	7.40137	5.1755	4.69268	NO
Glyma.01G136500	5.99994	5.46639	7.61064	6.06627	6.09921	6.95874	NO		AT1G79600.1	Protein kinase superfamily protein	CHAPERONE-ACTIVITY OF BC1 COMPLEX CABC1 -RELATED // SUBFAMILY NOT NAMED
Glyma.01G136800	64.5613	64.4211	1.56172	51.5218	13.1417	3.75964	NO		ATMG00285.1	NADH dehydrogenase 2A	NADH-UBIQUINONE OXIDOREDUCTASE CHAIN 2-RELATED
Glyma.01G137000	2.22626	2.64855	2.6593	2.85323	3.0595	2.75	NO		AT3G60660.1		SPINDLE AND KINETOCHORE-ASSOCIATED PROTEIN 1
Glyma.01G137200	2.17814	2.55656	4.45398	4.12499	4.82013	5.20651	NO	YABBY	AT2G45190.1	Plant-specific transcription factor YABBY family protein	AXIAL REGULATOR YABBY 1-RELATED
Glyma.01G137300	18.3821	16.8104	11.8231	16.5649	10.2049	8.86883	NO		AT2G45200.1	golgi snare 12	golgi SNAP receptor complex member 1 (GOSR1, GOS1)
Glyma.01G137500	2.22304	2.267	2.32248	2.43705	3.37581	3.06649	NO		AT2G45210.1	SAUR-like auxin-responsive protein family	AUXIN-REGULATED PROTEIN-RELATED
Glyma.01G137600	1.87829	1.0428	5.79713	5.28528	4.5071	4.37047	NO		AT3G60720.1	plasmodesmata-located protein 8	CYSTEINE-RICH REPEAT SECRETORY PROTEIN 15
Glyma.01G137700	0.0043401	0.0219827	0.0430012	0.0867897	8.35234	14.1513	NO		AT2G45220.1	Plant invertase/pectin methylesterase inhibitor superfamily	PECTINESTERASE/PECTINESTERASE INHIBITOR 17-RELATED
Glyma.01G137800	10.3227	8.40966	1.54593	15.193	4.89684	0	NO
Glyma.01G138300	25.6551	26.0345	14.9883	18.9019	11.8041	11.171	NO		AT2G45240.1	methionine aminopeptidase 1A	METHIONINE AMINOPEPTIDASE 1
Glyma.01G138800	18.1224	17.7836	17.8064	16.5533	18.5713	18.0174	NO		AT2G45260.1	Plant protein of unknown function (DUF641)	Plant protein of unknown function (DUF641) (DUF641)
Glyma.01G139000	14.4495	14.4736	17.9896	17.6355	13.9162	13.7416	NO		AT3G05100.1	S-adenosyl-L-methionine-dependent methyltransferases superfamily protein
Glyma.01G139100	1.99671	1.99926	1.61095	1.67925	1.44537	1.7023	NO		AT3G56830.1	Protein of unknown function (DUF565)	Protein of unknown function (DUF565) (DUF565)
Glyma.01G139500	7.00604	6.96659	12.6187	12.5979	9.55712	9.27189	NO		AT4G00110.1	UDP-D-glucuronate 4-epimerase 3	UDP-GLUCURONATE 4-EPIMERASE 4
Glyma.01G139600	19.7393	18.0734	33.7164	25.9837	40.0665	35.5293	NO		AT2G45300.1	RNA 3\'-terminal phosphate cyclase/enolpyruvate transferase, alpha/beta	3-phosphoshikimate 1-carboxyvinyltransferase / EPSP synthase
Glyma.01G139700	6.04672	6.06051	4.7824	4.92359	3.30598	3.83901	NO		AT2G22410.1	SLOW GROWTH 1	PPR repeat (PPR) // PPR repeat family (PPR_2)
Glyma.01G139900	9.29013	8.37907	1.55248	1.55372	0.526153	0.410923	NO		AT2G45270.1	glycoprotease 1	TRNA N6-ADENOSINE THREONYLCARBAMOYLTRANSFERASE, MITOCHONDRIAL-RELATED
Glyma.01G140000	14.1604	16.2903	5.97232	5.09852	3.40578	3.9896	NO		AT2G45270.1	glycoprotease 1	Transferred entry: 2.3.1.234
Glyma.01G140100	111.195	121.263	154.786	140.888	151.431	149.887	NO		AT3G16780.1	Ribosomal protein L19e family protein	60S RIBOSOMAL PROTEIN L19 // SUBFAMILY NOT NAMED
Glyma.01G140200	113.496	91.7713	153.433	165.846	61.8849	56.0632	NO		AT4G08900.1	arginase	arginase (E3.5.3.1, rocF, arg)
Glyma.01G140300	4.2581	4.65	3.96229	3.94808	0.813998	0.947614	NO		AT2G22410.1	SLOW GROWTH 1	PPR repeat family (PPR_2)
Glyma.01G140600	7.64066	7.60418	8.75005	8.78053	7.65046	7.3598	NO		AT1G71820.1	SEC6	exocyst complex component 3 (EXOC3, SEC6L1)
Glyma.01G141900	13.9898	14.1412	3.86341	3.52255	6.62404	4.67492	NO		AT2G45380.1		MYELOID LEUKEMIA FACTOR // SUBFAMILY NOT NAMED
Glyma.01G142300	30.8505	27.3233	18.6991	21.3279	15.4631	14.9042	NO		AT3G60800.1	DHHC-type zinc finger family protein	PROTEIN S-ACYLTRANSFERASE 13-RELATED
Glyma.01G142700	12.3385	13.6264	8.54146	7.41078	5.3142	5.72791	NO		AT1G33390.1	RNA helicase family protein	ATP-dependent RNA helicase DHX37/DHR1 [EC:3.6.4.13] (DHX37, DHR1)
Glyma.01G142800	0.754634	0.464374	1.09145	1.29323	1.36674	1.33962	NO		AT2G02380.1	glutathione S-transferase (class zeta) 2	GLUTATHIONE S-TRANSFERASE, GST, SUPERFAMILY, GST DOMAIN CONTAINING // SUBFAMILY NOT NAMED
Glyma.01G142900	1.94082	1.54892	2.2144	1.61033	2.04849	2.12003	NO		AT3G60810.1		Protein of unknown function (DUF1499) (DUF1499)
Glyma.01G143100	26.6519	26.8404	17.5171	18.2183	15.0355	14.6483	NO		AT4G12080.1	AT-hook motif nuclear-localized protein 1	AT HOOK MOTIF DNA-BINDING FAMILY PROTEIN
Glyma.01G143700	17.2795	21.3149	7.36181	7.70766	5.29219	5.0779	NO		AT3G60850.1
Glyma.01G144200	7.84337	7.17171	11.1015	10.9952	8.89045	8.64795	NO		AT3G60860.1	SEC7-like guanine nucleotide exchange family protein	brefeldin A-inhibited guanine nucleotide-exchange protein (ARFGEF, BIG)
Glyma.01G144400	11.2841	10.9954	8.75483	9.82005	5.89776	6.65065	NO		AT2G45430.1	AT-hook motif nuclear-localized protein 22	AT-HOOK MOTIF NUCLEAR LOCALIZED PROTEIN 18-RELATED
Glyma.01G144500	3.81734	3.14129	5.8324	5.92848	4.90872	4.46644	NO		AT1G01950.1	armadillo repeat kinesin 2	ARMADILLO REPEAT-CONTAINING KINESIN-LIKE PROTEIN 2
Glyma.01G144700	6.82031	5.54855	16.7467	18.5314	12.8892	10.5946	NO		AT3G60890.2	protein binding	LITTLE ZIPPER 1 PROTEIN-RELATED
Glyma.01G144800	37.8895	42.7044	29.1744	24.6632	21.3308	23.3507	NO		AT1G01940.1	Cyclophilin-like peptidyl-prolyl cis-trans isomerase family protein	peptidyl-prolyl cis-trans isomerase-like 3 [EC:5.2.1.8] (PPIL3)
Glyma.01G144900	15.5027	16.1089	10.7237	13.7429	7.45765	5.87647	NO		AT2G45480.1	growth-regulating factor 9	GROWTH-REGULATING FACTOR 9
Glyma.01G145000	17.7658	19.5255	28.8427	37.233	38.9642	35.1336	NO		AT5G18800.2	Cox19-like CHCH family protein	NADH dehydrogenase (ubiquinone) 1 alpha subcomplex subunit 8 (NDUFA8)
Glyma.01G145300	8.93273	9.62722	6.72486	11.5423	6.66965	5.79857	NO		AT4G28830.1	S-adenosyl-L-methionine-dependent methyltransferases superfamily protein	Predicted RNA methylase
Glyma.01G145400	9.15418	10.192	18.4984	13.493	17.5591	19.4012	NO		AT4G29060.1	elongation factor Ts family protein	ELONGATION FACTOR TS
Glyma.01G145500	0.358277	0.276313	0.598458	0.907277	1.92462	1.22037	NO
Glyma.01G145600	0.00964112	0.118872	0.127742	0.180578	1.25344	0.956949	NO		AT4G28840.1
Glyma.01G146100	13.5307	12.9996	11.0197	13.2105	11.4402	10.7029	NO		AT4G28880.1	casein kinase I-like 3	CASEIN KINASE 1-LIKE PROTEIN 4
Glyma.01G146300	3.60369	2.97681	2.47292	3.36662	3.24265	3.10047	NO		AT1G67280.1	Glyoxalase/Bleomycin resistance protein/Dioxygenase superfamily protein	LACTOYLGLUTATHIONE LYASE GLYOXALASE I // SUBFAMILY NOT NAMED
Glyma.01G146400	27.0754	26.6636	23.427	22.4791	24.0801	22.9241	NO		AT4G28910.1	novel interactor of JAZ	AFP HOMOLOG 2
Glyma.01G146600	5.5885	5.63482	6.01627	6.32584	6.55748	6.57748	NO		AT2G20050.1	protein serine/threonine phosphatases;protein kinases;catalytics;cAMP-dependent protein kinase regulators;ATP binding;protein serine/threonine phosphatases	cGMP-dependent protein kinase / PKG II
Glyma.01G147000	5.08406	7.54611	3.59652	2.96793	2.04843	1.94329	NO		AT5G04610.1	S-adenosyl-L-methionine-dependent methyltransferases superfamily protein	S-ADENOSYL-L-METHIONINE-DEPENDENT METHYLTRANSFERASES SUPERFAMILY PROTEIN
Glyma.01G147400	8.20903	9.70518	3.86846	3.20278	1.95874	2.49776	NO		AT2G20020.1	RNA-binding CRS1 / YhbY (CRM) domain-containing protein	CRS2-ASSOCIATED FACTOR 1, CHLOROPLASTIC
Glyma.01G147500	2.47211	2.06514	4.13048	3.01609	3.1714	3.49841	NO		AT5G19670.1	Exostosin family protein	EXOSTOSIN FAMILY PROTEIN
Glyma.01G147600	1.90206	2.68183	10.4511	11.1247	17.1227	24.7546	NO	ERF	AT5G11590.1	Integrase-type DNA-binding superfamily protein	EREBP-like factor (EREBP)
Glyma.01G147700	1.13409	0.871932	1.24789	1.29529	2.51679	2.41027	NO		AT5G48790.1	Domain of unknown function (DUF1995)	Domain of unknown function (DUF1995) (DUF1995)
Glyma.01G147800	13.8476	13.9595	7.23698	9.06604	6.34304	6.20336	NO		AT4G19040.1	ENHANCED DISEASE RESISTANCE 2	STEROIDOGENIC ACUTE REGULATORY-LIKE PROTEIN 1
Glyma.01G147900	3.57513	3.40355	3.53151	2.47695	2.20711	2.59599	NO		AT1G32415.1	pentatricopeptide (PPR) repeat-containing protein	PPR repeat (PPR) // PPR repeat (PPR_1) // PPR repeat family (PPR_2)
Glyma.01G148100	9.03485	8.68816	8.06996	8.79354	6.91473	6.76875	NO		AT1G07615.1	GTP-binding protein Obg/CgtA	MITOCHONDRIAL RIBOSOME-ASSOCIATED GTPASE 2
Glyma.01G148300	12.6514	12.0203	13.5381	10.8924	11.4226	10.4047	NO		AT1G32120.1		EPIDIDYMAL MEMBRANE PROTEIN E9-RELATED
Glyma.01G148500	37.9193	40.2884	31.0182	37.898	36.5532	34.2414	NO		AT4G19045.1	Mob1/phocein family protein	MPS ONE BINDER KINASE ACTIVATOR-LIKE MOB // SUBFAMILY NOT NAMED
Glyma.01G148600	56.352	64.9855	20.512	22.3406	8.84525	8.52324	NO	GRF	AT4G37740.1	growth-regulating factor 2	WRC (WRC) // QLQ (QLQ)
Glyma.01G148700	7.38534	4.8153	38.7946	25.7787	59.0336	57.8863	NO		AT2G19640.2	ASH1-related protein 2	SET and MYND domain-containing protein (SMYD)
Glyma.01G148800	7.62001	7.29127	11.1655	10.6173	13.9619	14.5465	NO		AT4G19100.1	Protein of unknown function (DUF3464)	Protein of unknown function (DUF3464) (DUF3464)
Glyma.01G149000	119.114	122.274	45.2458	51.2928	45.1406	39.2284	NO		AT4G19110.1	Protein kinase superfamily protein	male germ cell-associated kinase [EC:2.7.11.22] (MAK)
Glyma.01G149100	351.005	380.936	130.709	171.81	157.232	140.79	NO
Glyma.01G149300	37.324	30.4704	87.9117	88.5258	78.7072	82.4704	NO		AT1G31850.3	S-adenosyl-L-methionine-dependent methyltransferases superfamily protein	METHYLTRANSFERASE PMT21-RELATED
Glyma.01G149400	18.6845	20.9661	16.1439	15.8019	14.7331	15.8589	NO		AT4G19140.1
Glyma.01G149700	34.8238	34.4907	51.7849	44.9348	48.9754	53.4506	NO		AT5G45390.1	CLP protease P4	ATP-DEPENDENT CLP PROTEASE PROTEOLYTIC SUBUNIT // SUBFAMILY NOT NAMED
Glyma.01G149800	2.66546	2.57705	3.90699	3.54636	3.52573	3.59212	NO		AT2G43040.1	tetratricopeptide repeat (TPR)-containing protein	Tetratricopeptide repeat (TPR_2) // Tetratricopeptide repeat (TPR_10)
Glyma.01G149900	10.7087	10.4572	7.96718	9.64276	6.28362	5.86764	NO		AT4G19150.1	Ankyrin repeat family protein	Myotrophin and similar proteins
Glyma.01G150200	25.4541	25.4969	20.2512	20.5618	15.1909	15.2964	NO		AT1G31830.1	Amino acid permease family protein	POLYAMINE TRANSPORTER RMV1
Glyma.01G150300	2.20923	2.70559	1.64615	1.18872	1.19083	1.11811	NO		AT1G31350.1	KAR-UP F-box 1
Glyma.01G150400	67.9389	69.6574	43.9561	46.7188	45.8803	42.5447	NO		AT5G07840.1	Ankyrin repeat family protein	ANKYRIN REPEAT PROTEIN
Glyma.01G150500	12.4149	15.8981	10.0673	8.94689	7.89514	9.00347	NO	Trihelix	AT2G38250.1	Homeodomain-like superfamily protein	PROTEIN Y5F2A.4
Glyma.01G150600	36.1691	47.9561	21.4961	41.0423	34.3074	25.2922	NO				Uncharacterized conserved protein
Glyma.01G150700	21.6397	18.4155	39.8737	34.8671	36.6624	36.0557	NO		AT1G31420.2	Leucine-rich repeat protein kinase family protein	INACTIVE LEUCINE-RICH REPEAT RECEPTOR-LIKE PROTEIN KINASE CORYNE-RELATED
Glyma.01G150800	7.89819	7.80987	4.70146	4.71517	4.76418	5.04914	NO		AT4G34660.1	SH3 domain-containing protein	GUANYL-NUCLEOTIDE EXCHANGE FACTOR // SUBFAMILY NOT NAMED
Glyma.01G150900	1.24945	1.25178	1.07921	0.632774	1.23817	1.367	NO		AT1G31460.1
Glyma.01G151200	0.335653	0.173547	1.1654	0.927719	1.25481	0.844187	NO		AT4G19460.1	UDP-Glycosyltransferase superfamily protein	Phosphatidylinositol alpha-mannosyltransferase / Phosphatidyl-myo-inositol alpha-mannosyltransferase
Glyma.01G151400	3.18146	2.37954	1.99466	1.13122	0.98732	0.513712	NO
Glyma.01G151500	4.32956	4.95936	2.89649	3.48117	2.40362	2.27438	NO		AT1G31500.4	DNAse I-like superfamily protein	CARBON CATABOLITE REPRESSOR PROTEIN 4 HOMOLOG 4-RELATED
Glyma.01G151600	0.800231	0.878089	3.83903	2.76922	4.26016	4.09161	NO		AT4G19420.1	Pectinacetylesterase family protein	PECTINACETYLESTERASE FAMILY PROTEIN
Glyma.01G151700	4.33844	4.41276	7.85562	7.65472	6.89249	7.51157	NO		AT5G45290.1	RING/U-box superfamily protein	RING/U-BOX DOMAIN-CONTAINING PROTEIN
Glyma.01G151800	2.90672	3.14843	2.11492	2.23008	1.91449	1.84109	NO	BES1	AT5G45300.1	beta-amylase 2	BETA-AMYLASE 8
Glyma.01G151900	1.87507	1.52502	0.700257	0.530891	0	0.610509	NO
Glyma.01G152400	82.8799	73.1206	47.6187	65.8481	40.7189	36.4391	NO
Glyma.01G152500	14.6241	14.1199	11.6392	11.2069	7.29781	6.69393	NO		AT5G45310.1
Glyma.01G152600	1.11239	0.523292	1.29138	0.884669	1.87492	1.57513	NO		AT5G45320.1		Late embryogenesis abundant protein (LEA_2)
Glyma.01G152700	1.21137	0.965994	1.16091	2.07986	2.79235	2.28565	NO		AT4G19390.1	Uncharacterised protein family (UPF0114)	Uncharacterized protein family, UPF0114 (UPF0114)
Glyma.01G153000	2.75791	2.67022	3.59543	4.07031	3.71602	5.41686	NO		AT1G31720.1	Protein of unknown function (DUF1218)	Protein of unknown function (DUF1218) (DUF1218)
Glyma.01G153100	4.67316	4.65008	5.68424	4.58671	2.78002	3.10456	NO		AT1G26110.1	decapping 5	Uncharacterized mRNA-associated protein RAP55
Glyma.01G153200	16.6018	15.8089	18.3469	18.1442	18.8761	18.4837	NO		AT1G31730.1	Adaptin family protein	AP-4 complex subunit epsilon-1 (AP4E1)
Glyma.01G153300	8.51767	10.666	11.0444	15.1381	19.2071	25.7075	NO		AT4G19230.1	cytochrome P450, family 707, subfamily A, polypeptide 1	ABSCISIC ACID 8'-HYDROXYLASE 1-RELATED
Glyma.01G153400	1.35802	2.16866	0.0786167	4.55273	1.94139	0.846919	NO		ATCG00380.1	chloroplast ribosomal protein S4	small subunit ribosomal protein S4 (RP-S4, rpsD)
Glyma.01G153500	0.645559	0.878428	0.208961	1.25851	1.55131	0.513588	NO		ATCG00270.1	photosystem II reaction center protein D	photosystem II P680 reaction center D2 protein (psbD)
Glyma.01G153600	4.45167	3.42068	4.68834	4.9064	4.61275	4.66433	NO		AT2G35610.1	xyloglucanase 113	PROLINE-RICH PROTEIN 18
Glyma.01G154100	24.6095	26.767	14.4266	15.2979	10.7457	9.78468	NO		AT5G45360.1	F-box family protein	F-BOX ONLY PROTEIN
Glyma.01G154200	36.6112	42.1981	22.7266	29.8389	17.5465	17.8273	NO		AT2G35605.1	SWIB/MDM2 domain superfamily protein	BRG-1 ASSOCIATED FACTOR 60 BAF60
Glyma.01G154300	37.2151	40.5749	14.3834	14.368	9.41184	9.08723	NO		AT4G19190.1	zinc knuckle (CCHC-type) family protein	CBF1 INTERACTING COREPRESSOR CIR
Glyma.01G154400	1.60852	1.79031	8.78755	8.66685	10.6001	13.5578	NO		AT1G31770.1	ATP-binding cassette 14	ABC TRANSPORTER G FAMILY MEMBER 14
Glyma.01G154500	7.51781	8.91586	6.04016	7.67174	4.71143	5.67967	NO		AT1G31780.1		Uncharacterized conserved protein
Glyma.01G154600	6.95464	7.37188	4.88348	7.62564	4.87951	3.71819	NO		AT4G19185.1	nodulin MtN21 /EamA-like transporter family protein	EamA-like transporter family (EamA)
Glyma.01G154700	9.75812	9.90392	11.3992	11.6202	9.52629	9.80686	NO		AT4G19180.1	GDA1/CD39 nucleoside phosphatase family protein	APYRASE 7-RELATED
Glyma.01G154900	0.30556	0.173216	2.95432	2.31942	8.41757	8.33882	NO		AT4G19170.1	nine-cis-epoxycarotenoid dioxygenase 4	Zeaxanthin 7,8-dioxygenase / Zeaxanthin 7,8(7',8')-cleavage dioxygenase
Glyma.01G155000	1.96876	2.07108	1.12421	1.20628	0.559279	0.781014	NO		AT1G31790.1	Tetratricopeptide repeat (TPR)-like superfamily protein	PENTATRICOPEPTIDE REPEAT-CONTAINING PROTEIN
Glyma.01G155200	9.52187	9.7173	8.65572	8.09875	7.13526	7.091	NO		AT3G45890.1	Protein of unknown function, DUF647	PROTEIN ROOT UVB SENSITIVE 1
Glyma.01G155300	13.7625	11.1805	19.6879	18.1497	13.491	14.3943	NO		AT5G65930.2	kinesin-like calmodulin-binding protein (ZWICHEL)	FERM central domain (FERM_M)
Glyma.01G155400	26.6187	31.1431	10.5064	12.4804	7.43101	9.02582	NO		AT1G14130.1	2-oxoglutarate (2OG) and Fe(II)-dependent oxygenase superfamily protein	2-OXOGLUTARATE (2OG) AND FE(II)-DEPENDENT OXYGENASE-LIKE PROTEIN
Glyma.01G155600	11.4074	11.2913	18.7161	16.921	13.6553	16.1012	NO		AT5G06740.1	Concanavalin A-like lectin protein kinase family protein	Legume lectin domain (Lectin_legB) // Protein tyrosine kinase (Pkinase_Tyr)
Glyma.01G155800	9.55326	9.98187	8.19366	10.592	7.0404	6.41937	NO		AT3G51500.1
Glyma.01G155900	0.222187	0.223002	0.883452	0.659742	1.69274	1.35836	NO		AT2G04160.1	Subtilisin-like serine endopeptidase family protein	PROPROTEIN CONVERTASE SUBTILISIN/KEXIN // SUBFAMILY NOT NAMED
Glyma.01G156000	14.4191	15.8448	6.40755	9.25317	5.50624	5.17445	NO		AT3G51520.1	diacylglycerol acyltransferase family	2-acylglycerol O-acyltransferase 2 (MOGAT2, MGAT2)
Glyma.01G156100	0	5.51791	0	0	0	0	NO		AT4G38170.1	FAR1-related sequence 9
Glyma.01G156200	0.536092	0.325579	9.35195	10.3289	18.0808	18.6753	NO		AT1G76520.1	Auxin efflux carrier family protein	AUXIN EFFLUX CARRIER FAMILY PROTEIN-RELATED
Glyma.01G156400	9.69	9.08003	6.73549	6.25785	5.45031	4.93382	NO		AT2G17410.1	ARID/BRIGHT DNA-binding domain-containing protein	DNA-binding proteins Bright/BRCAA1/RBP1 and related proteins containing BRIGHT domain
Glyma.01G156600	31.1064	33.1094	27.0591	27.7676	20.7838	21.6296	NO		AT2G17420.1	NADPH-dependent thioredoxin reductase A	thioredoxin reductase (NADPH) (trxB)
Glyma.01G156700	8.19386	4.96944	29.0503	24.0381	27.237	26.2764	NO		AT1G76490.1	hydroxy methylglutaryl CoA reductase 1	hydroxymethylglutaryl-CoA reductase (NADPH) (HMGCR)
Glyma.01G156800	11.9932	12.407	7.10576	7.31092	4.11533	4.47035	NO		AT4G36280.1	Histidine kinase-, DNA gyrase B-, and HSP90-like ATPase family protein	ZINC FINGER CW-TYPE COILED-COIL DOMAIN PROTEIN 3. // SUBFAMILY NOT NAMED
Glyma.01G157000	19.0829	15.4693	30.5628	27.5263	29.6543	31.3174	NO		AT4G35470.1	plant intracellular ras group-related LRR 4	LEUCINE-RICH REPEAT-CONTAINING PROTEIN // SUBFAMILY NOT NAMED
Glyma.01G157100	1.98696	2.15637	2.89258	2.55259	2.69967	2.56907	NO		AT2G17270.1	phosphate transporter 3;3	MITOCHONDRIAL PHOSPHATE CARRIER PROTEIN 1, MITOCHONDRIAL
Glyma.01G157300	0.149163	0.104491	0.830143	0.445559	2.35607	1.71182	NO		AT3G51490.2	tonoplast monosaccharide transporter3	MONOSACCHARIDE-SENSING PROTEIN 2
Glyma.01G157400	14.8261	15.8391	4.20135	5.91422	2.63508	2.32914	NO		AT1G76410.1	RING/U-box superfamily protein	RING FINGER DOMAIN-CONTAINING // SUBFAMILY NOT NAMED
Glyma.01G157500	2.11401	2.28692	2.09187	1.26436	4.27181	4.42458	NO		AT2G17480.1	Seven transmembrane MLO family protein	MLO-LIKE PROTEIN 10-RELATED
Glyma.01G157600	5.51763	5.14394	9.38493	9.19834	9.07075	8.40544	NO		AT1G42960.1		CHLOROPLAST INNER MEMBRANE LOCALIZED PROTEIN
Glyma.01G157700	0.0376655	0.0448963	0.0238139	0.0253755	0.628533	1.1267	NO		AT5G65980.1	Auxin efflux carrier family protein	uncharacterized protein (K07088)
Glyma.01G157800	9.62881	9.63583	8.99268	8.45131	7.83552	8.10445	NO		AT2G17520.1	Endoribonuclease/protein kinase IRE1-like	serine/threonine-protein kinase/endoribonuclease IRE1 (ERN1)
Glyma.01G157900	2.3213	1.93045	9.87885	8.8711	13.4652	12.6178	NO		AT3G51480.1	glutamate receptor 3.6	IONOTROPIC GLUTAMATE RECEPTOR // SUBFAMILY NOT NAMED
Glyma.01G158100	1.61836	2.15646	1.33885	1.5538	0.981993	1.0928	NO		AT2G17525.1	Pentatricopeptide repeat (PPR) superfamily protein	PPR repeat (PPR) // PPR repeat (PPR_1) // PPR repeat family (PPR_2)
Glyma.01G158200	12.1208	12.4625	12.6313	10.0657	12.4786	12.827	NO		AT4G35500.1	Protein kinase superfamily protein	serine/threonine-protein kinase SRPK3 [EC:2.7.11.1] (SRPK3, STK23)
Glyma.01G158300	14.7421	17.1173	8.08683	7.58307	6.56625	6.78202	NO		AT4G35510.1
Glyma.01G158400	24.2198	25.465	7.83433	8.43125	3.37734	3.37504	NO		AT4G35520.1	MUTL protein homolog 3	DNA mismatch repair protein MLH3 (MLH3)
Glyma.01G158500	27.8688	27.4341	20.6387	25.0759	14.6353	16.2117	NO		AT4G35530.1	phosphatidylinositolglycan-related	phosphatidylinositol glycan, class H (PIGH, GPI15)
Glyma.01G158600	0.98895	1.17817	2.38654	1.86459	2.81471	2.47367	NO		AT2G17550.1		Domain of unknown function (DUF4378) (DUF4378) // DUF761-associated sequence motif (VARLMGL)
Glyma.01G158800	3.00202	2.83856	4.6395	4.64455	5.05523	4.81988	NO		AT5G66005.3	Expressed protein	nucleoside-triphosphatase (NTPCR)
Glyma.01G159000	17.0632	18.7988	15.6918	15.9703	10.7719	11.4327	NO		AT3G06540.1	Rab escort protein	RAB PROTEINS GERANYLGERANYLTRANSFERASE COMPONENT A
Glyma.01G159100	1.45262	1.31712	1.97617	1.68795	1.27865	1.65005	NO		AT4G13650.1	Pentatricopeptide repeat (PPR) superfamily protein	PPR repeat (PPR) // PPR repeat family (PPR_2)
Glyma.01G159200	1.72579	1.83472	2.15995	2.12251	1.76855	1.88451	NO	Nin-like	AT4G35590.1	RWP-RK domain-containing protein	PROTEIN RKD5
Glyma.01G159400	6.85051	6.16608	13.4038	11.2485	9.39826	10.2952	NO		AT3G51460.1	Phosphoinositide phosphatase family protein	Phosphatidylinositol-3,4-bisphosphate 4-phosphatase / Phosphoinositide 4-phosphatase
Glyma.01G159500	44.5173	41.2656	61.94	57.8008	51.2155	49.6305	NO		AT2G17200.1	ubiquitin family protein	ubiquilin (UBQLN, DSK2)
Glyma.01G159600	6.04043	6.04609	4.37342	4.43977	2.35929	2.68132	NO		AT2G17580.1	Polynucleotide adenylyltransferase family protein	POLYNUCLEOTIDE ADENYLYLTRANSFERASE FAMILY PROTEIN
Glyma.01G159700	0.262149	0.214851	1.91149	1.50662	7.61191	8.7282	NO		AT1G20610.1	Cyclin B2;3	CYCLIN-B2-3-RELATED
Glyma.01G159800	35.588	33.6013	53.4547	48.8459	36.2139	40.4011	NO		AT4G35630.1	phosphoserine aminotransferase	phosphoserine aminotransferase (serC, PSAT1)
Glyma.01G159900	17.8877	17.4673	21.7099	20.3557	17.4844	18.9398	NO		AT5G66030.1	Golgi-localized GRIP domain-containing protein	E3 ubiquitin ligase involved in syntaxin degradation // Rab5 GTPase effector Rabaptin-5 // Uncharacterized coiled-coil protein
Glyma.01G160000	1.33474	1.62006	1.6963	1.35644	0.585582	0.805989	NO		AT4G35640.1	serine acetyltransferase 3;2	SERINE ACETYLTRANSFERASE 2-RELATED
Glyma.01G160300	0.834084	0.547165	4.99472	4.65933	9.86938	10.078	NO		AT1G80740.1	chromomethylase 1	DNA (CYTOSINE-5)-METHYLTRANSFERASE CMT1-RELATED
Glyma.01G160500	1.7357	1.09772	2.54982	1.89594	1.42012	1.16821	NO		AT4G35690.1	Arabidopsis protein of unknown function (DUF241)	Arabidopsis protein of unknown function (DUF241)
Glyma.01G160700	1.38705	0.952819	1.49304	1.44999	0.918403	0.683926	NO		AT4G35690.1	Arabidopsis protein of unknown function (DUF241)	Arabidopsis protein of unknown function (DUF241)
Glyma.01G160800	2.97969	2.2962	3.50259	4.07901	2.10831	1.83291	NO		AT4G35690.1	Arabidopsis protein of unknown function (DUF241)	Arabidopsis protein of unknown function (DUF241)
Glyma.01G160900	1.49728	1.11914	2.54627	2.36491	1.89385	1.37083	NO		AT4G35690.1	Arabidopsis protein of unknown function (DUF241)	Arabidopsis protein of unknown function (DUF241)
Glyma.01G161100	1.14611	1.8151	10.775	8.41709	24.4925	30.6937	NO		AT1G47670.1	Transmembrane amino acid transporter family protein	AMINO ACID TRANSPORTER // SUBFAMILY NOT NAMED
Glyma.01G161200	44.8674	30.0389	43.5603	48.2176	39.3302	43.3084	NO		AT4G35750.1	SEC14 cytosolic factor family protein / phosphoglyceride transfer family protein	GANGLIOSIDE INDUCED DIFFERENTIATION ASSOCIATED PROTEIN 2-RELATED // SUBFAMILY NOT NAMED
Glyma.01G161400	23.9194	24.155	20.1732	18.1995	13.2482	14.893	NO		AT4G35760.1	NAD(P)H dehydrogenase (quinone)s	THIOL-DISULFIDE OXIDOREDUCTASE LTO1
Glyma.01G161500	13.4578	15.9415	4.99375	5.4676	4.99147	6.1627	NO		AT4G35770.1	Rhodanese/Cell cycle control phosphatase superfamily protein	Thiosulfate sulfurtransferase / Thiosulfate thiotransferase
Glyma.01G161600	9.54434	8.71635	10.0292	12.1334	10.6821	10.4104	NO		AT4G35780.1	ACT-like protein tyrosine kinase family protein	SERINE-THREONINE PROTEIN KINASE // SUBFAMILY NOT NAMED
Glyma.01G161700	16.4145	17.0583	13.3277	12.5377	11.6737	14.2231	NO		AT5G66050.1	Wound-responsive family protein	hypothetical protein (K08999)
Glyma.01G161800	9.45446	9.54067	4.72704	4.31792	3.9088	3.31828	NO		AT5G66055.2	ankyrin repeat protein	ANKYRIN REPEAT DOMAIN-CONTAINING PROTEIN, CHLOROPLASTIC
Glyma.01G161900	10.3748	10.8416	14.3003	11.4874	16.0976	15.9364	NO		AT5G66055.1	ankyrin repeat protein	ANKYRIN REPEAT DOMAIN-CONTAINING PROTEIN, CHLOROPLASTIC
Glyma.01G162000	38.365	34.4008	46.6112	47.0204	34.1616	33.0226	NO		AT4G35785.2	RNA-binding (RRM/RBD/RNP motifs) family protein	Alternative splicing factor SRp20/9G8 (RRM superfamily) // Nuclear cap-binding protein complex, subunit CBP20 (RRM superfamily)
Glyma.01G162100	6.80796	5.9732	10.901	11.195	8.47498	8.25066	NO		AT4G35790.2	phospholipase D delta	PHOSPHOLIPASE D DELTA
Glyma.01G162200	19.6161	21.0015	16.1756	15.3597	11.5816	12.4844	NO		AT4G35800.1	RNA polymerase II large subunit	DNA-directed RNA polymerase II subunit RPB1 (RPB1, POLR2A)
Glyma.01G162300	5.10991	5.35223	5.05299	4.30273	5.02021	4.7444	NO		AT2G17705.1
Glyma.01G162500	0.163354	0.610712	0.286603	0.191605	5.28055	5.367	NO		AT2G17710.1
Glyma.01G162600	0.0989972	0.0601629	0.613901	0.450475	0.828344	1.05028	NO	G2-like	AT5G59570.1	Homeodomain-like superfamily protein	Myb-like DNA-binding domain
Glyma.01G162700	49.0224	47.3011	81.7453	88.2549	82.3678	79.3264	NO		AT5G66060.1	2-oxoglutarate (2OG) and Fe(II)-dependent oxygenase superfamily protein	2-OXOGLUTARATE (2OG) AND FE(II)-DEPENDENT OXYGENASE SUPERFAMILY PROTEIN
Glyma.01G162800	86.3807	86.2414	116.75	105.356	84.9007	92.1979	NO		AT4G35830.1	aconitase 1	aconitate hydratase (ACO, acnA)
Glyma.01G162900	11.5997	11.5701	7.43815	10.4083	8.40933	9.05421	NO		AT4G35840.1	RING/U-box superfamily protein	RING FINGER DOMAIN-CONTAINING // SUBFAMILY NOT NAMED
Glyma.01G163000	32.6435	33.6158	30.7659	30.6101	27.6101	27.702	NO		AT2G17760.1	Eukaryotic aspartyl protease family protein	ASPARTYL PROTEASE FAMILY PROTEIN
Glyma.01G163100	0.100951	0.232481	0.571581	0.331603	3.51497	2.55888	NO		AT5G42180.1	Peroxidase superfamily protein	PEROXIDASE 64
Glyma.01G163200	6.46365	5.76163	5.42205	5.60151	5.58854	4.77905	NO		AT1G63855.3	Putative methyltransferase family protein	METHYLTRANSFERASE-LIKE PROTEIN 23
Glyma.01G163300	10.5846	9.0876	18.6974	16.9881	16.4089	17.7186	NO		AT4G35890.1	winged-helix DNA-binding transcription factor family protein	LA-RELATED PROTEIN 1B-RELATED
Glyma.01G163700	4.42234	5.26622	2.19297	3.75074	2.44981	2.30846	NO		AT4G35905.1		Trm112p-like protein (Trm112p)
Glyma.01G163800	7.54932	7.60294	9.42087	6.95557	6.49187	7.39489	NO		AT3G51320.1	Pentatricopeptide repeat (PPR) superfamily protein	PPR repeat (PPR) // PPR repeat (PPR_1) // PPR repeat family (PPR_2)
Glyma.01G163900	124.377	140.896	72.5269	106.575	99.9494	89.2377	NO		AT1G75950.1	S phase kinase-associated protein 1	S-phase kinase-associated protein 1 (SKP1, CBF3D)
Glyma.01G164000	20.4008	16.0947	33.4876	31.3338	30.7092	34.8525	NO		AT4G35920.2	PLAC8 family protein	PROTEIN MID1-COMPLEMENTING ACTIVITY 1-RELATED
Glyma.01G164100	23.705	23.8191	22.9088	23.2875	19.3778	19.8864	NO		AT2G17790.1	VPS35 homolog A	vacuolar protein sorting-associated protein 35 (VPS35)
Glyma.01G164200	21.1599	19.9866	26.4535	32.0731	25.2563	24.3201	NO		AT3G51300.1	RHO-related protein from plants 1	RAC-LIKE GTP-BINDING PROTEIN ARAC1-RELATED
Glyma.01G164300	16.5074	15.0798	35.0036	30.5132	49.2887	45.632	NO		AT5G66120.2	3-dehydroquinate synthase, putative	3-dehydroquinate synthase / Dehydroquinate synthase
Glyma.01G164400	1.5258	1.35123	2.05123	2.13518	1.7952	2.02802	NO		AT2G24960.1		Myb/SANT-like DNA-binding domain (Myb_DNA-bind_3)
Glyma.01G164500	6.24006	5.94541	4.25854	3.74223	1.7131	1.64908	NO		AT3G51290.2	Protein of unknown function (DUF630) ;Protein of unknown function (DUF632)	Protein of unknown function (DUF630) (DUF630)
Glyma.01G164800	2.68	2.40092	3.84401	2.92694	5.93207	5.87524	NO		AT2G17820.1	histidine kinase 1	HISTIDINE KINASE 1
Glyma.01G164900	6.14413	5.12791	8.57001	8.39769	7.04638	8.19219	NO		AT2G17840.1	Senescence/dehydration-associated protein-related	Senescence-associated protein (Senescence)
Glyma.01G165100	24.708	23.6598	33.3996	34.613	28.2546	28.7793	NO		AT4G38630.1	regulatory particle non-ATPase 10	26S proteasome regulatory subunit N10 (PSMD4, RPN10)
Glyma.01G165200	0.778466	0.335594	1.88006	1.86281	2.88291	2.1639	NO		AT1G11000.1	Seven transmembrane MLO family protein	mlo protein (MLO)
Glyma.01G165300	32.406	33.8867	13.797	18.3689	10.4842	8.36222	NO		AT2G17850.1	Rhodanese/Cell cycle control phosphatase superfamily protein	RHODANESE-LIKE DOMAIN-CONTAINING PROTEIN 14, CHLOROPLASTIC
Glyma.01G165400	9.52666	10.8541	12.8053	12.4506	27.3245	27.0043	NO		AT4G38660.1	Pathogenesis-related thaumatin superfamily protein	PATHOGENESIS-RELATED THAUMATIN FAMILY PROTEIN
Glyma.01G165600	58.6182	72.5925	6.62154	8.04647	1.49628	1.86026	NO		AT4G36010.2	Pathogenesis-related thaumatin superfamily protein	Thaumatin family (Thaumatin)
Glyma.01G165900	0.412991	0.330796	1.11767	1.10445	1.80228	1.85234	NO		AT5G66200.1	armadillo repeat only 2	ARMADILLO REPEAT ONLY 2 PROTEIN
Glyma.01G166000	4.1825	5.1903	4.02532	5.48405	6.73103	6.89974	NO		AT4G36040.1	Chaperone DnaJ-domain superfamily protein	DNAJ HOMOLOG SUBFAMILY C MEMBER
Glyma.01G166100	1.13416	1.17748	3.11912	3.13217	4.99819	5.21371	NO		AT2G17890.1	calcium-dependent protein kinase 16	CALCIUM-DEPENDENT PROTEIN KINASE 16-RELATED
Glyma.01G166300	0.0070981	0	0.883306	0.569534	4.72655	4.8151	NO		AT5G66230.1	Chalcone-flavanone isomerase family protein	CHALCONE-FLAVANONE ISOMERASE FAMILY PROTEIN
Glyma.01G166400	11.8941	12.5018	9.21234	9.30968	6.19451	6.54736	NO		AT2G17930.1	Phosphatidylinositol 3- and 4-kinase family protein with FAT domain	transformation/transcription domain-associated protein (TRRAP)
Glyma.01G166600	3.42508	3.57369	3.46347	3.49386	3.33945	2.79427	NO		AT5G45600.2	YEATS family protein	YEATS domain-containing protein 4 (YEATS4, GAS41, YAF9)
Glyma.01G166700	11.1021	10.5873	11.4766	12.1525	13.2338	12.5173	NO		AT2G17990.1		KINECTIN-RELATED PROTEIN
Glyma.01G167300	146.123	161.076	137.022	149.373	127.242	138.746	NO		AT4G36130.1	Ribosomal protein L2 family	large subunit ribosomal protein L8e (RP-L8e, RPL8)
Glyma.01G167400	3.27934	3.97377	0.575318	0.565536	0.180758	0.165307	NO		AT1G19860.1	Zinc finger C-x8-C-x5-C-x3-H type family protein	ZINC FINGER CCCH DOMAIN-CONTAINING PROTEIN 45-RELATED
Glyma.01G167500	23.4548	23.8858	45.7558	47.5083	46.6823	47.1425	NO		AT3G51160.1	NAD(P)-binding Rossmann-fold superfamily protein	GDP-mannose 4,6-dehydratase / Guanosine diphosphomannose oxidoreductase
Glyma.01G167600	14.5474	14.834	15.2731	13.8238	11.8797	14.3677	NO		AT5G66290.1
Glyma.01G167800	6.32127	7.76481	4.36709	5.86791	3.55563	4.43442	NO
Glyma.01G167900	0.534544	0.867983	1.46837	1.33448	1.84182	1.9027	NO	NAC	AT2G18060.1	vascular related NAC-domain protein 1	NAC DOMAIN CONTAINING PROTEIN 76-RELATED
Glyma.01G168000	29.4332	35.5326	28.8701	45.1125	50.6924	47.1086	NO		AT1G75630.1	vacuolar H+-pumping ATPase 16 kDa proteolipid subunit 4	V-TYPE PROTON ATPASE PROTEOLIPID SUBUNIT // SUBFAMILY NOT NAMED
Glyma.01G168100	1.41458	1.25186	3.325	3.10284	2.30823	2.94106	NO		AT4G36180.1	Leucine-rich receptor-like protein kinase family protein	F10A5.16
Glyma.01G168200	6.12893	4.34523	7.19893	7.0348	4.56193	4.73897	NO		AT3G51150.2	ATP binding microtubule motor family protein	ATP BINDING MICROTUBULE MOTOR FAMILY PROTEIN
Glyma.01G168500	9.85044	9.80795	9.29544	9.87899	23.9502	22.6558	NO	DBB	AT4G38960.3	B-box type zinc finger family protein	B-BOX TYPE ZINC FINGER-CONTAINING PROTEIN
Glyma.01G168600	8.08215	7.94638	7.48155	6.66011	8.66443	9.06742	NO		AT3G51130.1		UPF0183 PROTEIN
Glyma.01G168900	15.1785	16.8407	12.056	10.3561	9.34464	10.5395	NO		AT3G51120.1	DNA binding;zinc ion binding;nucleic acid binding;nucleic acid binding	PHD FINGER, SWIB/MDM2 AND GYF DOMAIN-CONTAINING PROTEIN
Glyma.01G169000	35.3765	32.9272	27.3844	24.8999	21.9555	23.2555	NO		AT3G51120.1	DNA binding;zinc ion binding;nucleic acid binding;nucleic acid binding	PHD FINGER, SWIB/MDM2 AND GYF DOMAIN-CONTAINING PROTEIN
Glyma.01G169100	7.57805	8.21326	6.10805	5.96717	6.71516	7.12951	NO		AT4G36210.3	Protein of unknown function (DUF726)	Protein of unknown function (DUF726) (DUF726)
Glyma.01G169200	0.178007	0.147679	0.280934	0.201805	1.11067	1.15419	NO		AT4G36220.1	ferulic acid 5-hydroxylase 1	ferulate-5-hydroxylase (CYP84A, F5H)
Glyma.01G169300	0	0	1.18814	0.544766	1.74428	0.657232	NO
Glyma.01G169400	6.52972	6.02103	6.84929	5.50083	5.84979	5.79196	NO	GATA	AT5G66320.2	GATA transcription factor 5	GATA TRANSCRIPTION FACTOR 3
Glyma.01G169700	25.4606	27.7377	35.3509	28.8197	40.0775	40.5823	NO		AT1G75440.1	ubiquitin-conjugating enzyme 16	ubiquitin-conjugating enzyme E2 W (UBE2W, UBC16)
Glyma.01G169800	19.9353	20.2122	11.0302	15.3739	11.0328	11.6159	NO		AT4G36400.1	FAD-linked oxidases family protein	D-2-hydroxyglutarate dehydrogenase (AtD-2HGDH)
Glyma.01G169900	5.6545	4.84855	7.23115	6.17866	7.15711	7.65209	NO		AT4G36390.1	Methylthiotransferase	tRNA-2-methylthio-N(6)-dimethylallyladenosine synthase / tRNA-i6A37 methylthiotransferase
Glyma.01G170100	5.68219	5.82907	4.00937	4.86588	3.04521	3.27186	NO		AT5G66360.2	Ribosomal RNA adenine dimethylase family protein	18S rRNA (adenine1779-N6/adenine1780-N6)-dimethyltransferase [EC:2.1.1.183] (DIM1)
Glyma.01G170200	6.75475	4.86491	17.9422	16.2403	20.3896	23.4478	NO		AT4G36360.1	beta-galactosidase 3	BETA-GALACTOSIDASE 3
Glyma.01G170300	2.26719	1.88241	3.27115	3.26078	6.65655	5.71613	NO		AT3G51030.1	thioredoxin H-type 1	THIOREDOXIN H1
Glyma.01G170400	16.9252	18.4171	10.9365	15.0002	10.5139	10.3874	NO		AT3G51040.2	RTE1-homolog	PROTEIN RTE1-HOMOLOG
Glyma.01G170600	25.5155	23.3517	26.9596	27.8724	23.4994	24.4497	NO		AT3G51050.1	FG-GAP repeat-containing protein	FG-GAP REPEAT-CONTAINING PROTEIN
Glyma.01G170700	1.0583	1.22962	0.556889	0.497146	0.691949	0.535617	NO	SRS	AT5G66350.1	Lateral root primordium (LRP) protein-related	PROTEIN SHI RELATED SEQUENCE 1-RELATED
Glyma.01G170900	40.5974	46.6275	41.8971	39.2879	31.1822	35.8906	NO		AT1G77370.1	Glutaredoxin family protein	GLUTAREDOXIN-C3
Glyma.01G171000	2.21641	2.67287	2.84928	2.5533	2.26749	2.72089	NO		AT5G35450.1	Disease resistance protein (CC-NBS-LRR class) family	LEUCINE-RICH REPEAT-CONTAINING PROTEIN // SUBFAMILY NOT NAMED
Glyma.01G171100	0.121217	0.93376	0.6931	0.284148	8.63227	6.74928	NO		AT5G66390.1	Peroxidase superfamily protein	PEROXIDASE 36-RELATED
Glyma.01G171300	0.11665	0.156362	3.4391	2.93749	2.55598	2.84099	NO		AT2G18193.1	P-loop containing nucleoside triphosphate hydrolases superfamily protein	BCS1 AAA-TYPE ATPASE // SUBFAMILY NOT NAMED
Glyma.01G171400	1.0017	1.29366	8.15118	6.07578	12.9282	11.5944	NO		AT5G17760.1	P-loop containing nucleoside triphosphate hydrolases superfamily protein	AAA DOMAIN-CONTAINING PROTEIN-RELATED
Glyma.01G171800	9.47937	11.1559	3.53658	5.43741	3.79274	3.01076	NO		AT5G66450.1	Phosphatidic acid phosphatase (PAP2) family protein	LIPID PHOSPHATE PHOSPHATASE EPSILON 1, CHLOROPLASTIC-RELATED
Glyma.01G171900	1.81685	2.13042	10.5627	7.3744	22.4429	20.5739	NO		AT5G66460.1	Glycosyl hydrolase superfamily protein	MANNAN ENDO-1,4-BETA-MANNOSIDASE 3-RELATED
Glyma.01G172000	54.4951	62.2974	11.2017	10.1015	3.77389	3.77625	NO		AT3G50910.1
Glyma.01G172100	3.06391	1.57517	3.26696	3.33771	1.72197	1.09176	NO		AT2G18210.1
Glyma.01G172200	2.29602	2.71946	5.88672	4.66992	5.87136	7.00019	NO		AT1G75310.1	auxin-like 1 protein	AUXILLIN, ISOFORM A
Glyma.01G172300	39.0623	41.7651	40.5674	48.6166	41.6842	36.8944	NO		AT1G19580.1	gamma carbonic anhydrase 1	DYNACTIN SUBUNIT P25 // SUBFAMILY NOT NAMED
Glyma.01G172400	7.05589	7.38071	10.8284	12.1423	18.0345	17.8247	NO		AT3G53620.1	pyrophosphorylase 4	INORGANIC PYROPHOSPHATASE-LIKE PROTEIN
Glyma.01G172600	0.639818	0.950027	6.10658	5.17186	25.9624	29.1394	NO		AT4G39230.1	NmrA-like negative transcriptional regulator family protein	2'-hydroxyisoflavone reductase
Glyma.01G172700	0.0858416	0.309572	0.48664	0.425649	5.65561	5.60349	NO		AT1G75280.1	NmrA-like negative transcriptional regulator family protein	NAD DEPENDENT EPIMERASE/DEHYDRATASE // SUBFAMILY NOT NAMED
Glyma.01G172900	0	0.0279287	0.373649	0.352716	3.0729	2.25969	NO		AT1G75280.1	NmrA-like negative transcriptional regulator family protein	2'-hydroxyisoflavone reductase
Glyma.01G173000	14.8054	15.309	5.35402	7.3641	3.91565	3.7261	NO		AT2G18245.1	alpha/beta-Hydrolases superfamily protein	Pantetheine-phosphate adenylyltransferase / PPAT
Glyma.01G173300	9.30814	8.88466	24.3953	20.2642	38.9255	40.117	NO		AT5G66530.1	Galactose mutarotase-like superfamily protein	ALDOSE 1-EPIMERASE FAMILY PROTEIN
Glyma.01G173400	6.00421	6.85336	3.5128	3.60686	4.2192	4.34556	NO		AT5G48330.1	Regulator of chromosome condensation (RCC1) family protein	RCC1 DOMAIN-CONTAINING PROTEIN 1
Glyma.01G173500	0.0164114	0.0207827	1.92811	1.16057	3.08065	3.21659	NO		AT5G03260.1	laccase 11	LACCASE-11
Glyma.01G173600	0.02822	0.0440949	1.73719	1.31529	3.16572	3.4111	NO		AT5G03260.1	laccase 11	LACCASE-11
Glyma.01G173700	9.22512	8.65689	10.7378	11.6485	11.1711	10.9278	NO		AT2G18280.2	tubby like protein 2	TUBBY-LIKE F-BOX PROTEIN 11-RELATED
Glyma.01G174000	13.1332	13.2652	14.012	13.4378	7.41172	8.4231	NO		AT2G18330.1	AAA-type ATPase family protein	AAA-TYPE ATPASE FAMILY PROTEIN-RELATED
Glyma.01G174100	4.95196	6.17935	1.10099	1.12101	0.531643	0.331286	NO		AT4G36600.1	Late embryogenesis abundant (LEA) protein	COLD-REGULATED PROTEIN 15B
Glyma.01G174200	0.146889	0.136507	0.729054	0.703471	1.21676	1.05604	NO	ZF-HD	AT2G18350.1	homeobox protein 24	ZINC-FINGER HOMEODOMAIN PROTEIN 6
Glyma.01G174700	52.3566	64.2827	40.8226	52.8123	34.8345	34.6655	NO		AT4G36660.1	Protein of unknown function (DUF1195)	Protein of unknown function (DUF1195) (DUF1195)
Glyma.01G174800	156.202	142.642	104.698	148.082	96.1752	97.4659	NO
Glyma.01G174900	11.6113	12.3838	6.59167	7.58172	6.3111	6.33152	NO		AT4G36650.1	plant-specific TFIIB-related protein	TRANSCRIPTION INITIATION FACTOR IIB-RELATED // SUBFAMILY NOT NAMED
Glyma.01G175100	132.298	146.345	60.5235	71.3139	37.8979	38.1045	NO		AT3G50670.1	U1 small nuclear ribonucleoprotein-70K	U1 SMALL NUCLEAR RIBONUCLEOPROTEIN 70 KDA
Glyma.01G175300	5.72783	5.35339	10.7576	9.73874	10.112	11.0776	NO		AT5G66750.1	chromatin remodeling 1	ATP-dependent DNA helicase (HELLS, DDM1)
Glyma.01G175400	6.56402	6.27691	4.85182	5.25341	4.1941	3.59997	NO		AT1G20460.1
Glyma.01G175600	25.3052	24.1687	47.4992	50.3582	50.5637	52.594	NO		AT5G66760.1	succinate dehydrogenase 1-1	succinate dehydrogenase (ubiquinone) flavoprotein subunit (SDHA, SDH1)
Glyma.01G175700	142.169	126.396	130.141	149.595	136.985	126.619	NO
Glyma.01G175800	0.820237	0.528761	1.81159	1.66432	3.39782	3.31777	NO
Glyma.01G175900	13.4968	14.0072	16.2958	18.3985	21.4418	18.655	NO		AT3G50845.1	Protein of unknown function (DUF59)	Uncharacterized conserved protein
Glyma.01G176000	18.5354	18.7489	12.1271	11.1687	7.75752	8.58485	NO		AT4G36630.1	Vacuolar sorting protein 39	VAM6/VPS39-LIKE PROTEIN
Glyma.01G176200	13.6471	14.4157	6.83223	10.8954	3.66033	3.58147	NO		AT2G21640.1
Glyma.01G176300	3.22502	4.44408	6.77621	6.62338	6.78121	5.90135	NO		AT2G18390.1	ADP-ribosylation factor family protein	ADP-ribosylation factor-like protein 2 (ARL2)
Glyma.01G176400	12.6746	11.882	11.0815	10.8103	5.99289	7.00501	NO		AT1G63810.1		U3 small nucleolar RNA-associated protein 22 (UTP22, NOL6)
Glyma.01G176600	18.9044	20.6742	17.7022	17.9121	19.0073	19.9008	NO	C2H2	AT5G66730.1	C2H2-like zinc finger protein	C2H2 AND C2HC ZINC FINGER-CONTAINING PROTEIN
Glyma.01G176700	6.89831	6.38325	4.12639	3.6437	2.39447	3.3303	NO		AT5G39350.1	Tetratricopeptide repeat (TPR)-like superfamily protein	PPR repeat (PPR) // PPR repeat family (PPR_2)
Glyma.01G176800	59.2398	58.0876	89.1979	82.4975	80.7287	84.289	NO		AT2G33840.1	Tyrosyl-tRNA synthetase, class Ib, bacterial/mitochondrial	tyrosyl-tRNA synthetase (YARS, tyrS)
Glyma.01G176900	9.12592	10.5096	10.0377	10.8891	8.63717	8.55537	NO		AT4G38150.1	Pentatricopeptide repeat (PPR) superfamily protein	PPR repeat (PPR) // PPR repeat family (PPR_2)
Glyma.01G177000	2.0763	2.666	0.35492	0.411907	0.0644445	0.0671542	NO		AT2G18540.1	RmlC-like cupins superfamily protein	CUPIN FAMILY PROTEIN
Glyma.01G177200	0.0494576	0.113124	0.83909	0.455331	1.33649	1.49441	NO	GRAS	AT4G36710.1	GRAS family transcription factor	SCARECROW-LIKE PROTEIN 15
Glyma.01G177300	32.4993	32.9221	16.7541	22.8665	13.7192	11.0757	NO		AT4G36720.1	HVA22-like protein K	HVA22-LIKE PROTEIN K
Glyma.01G177600	1.32313	1.46224	3.88151	3.87169	8.51132	8.84705	NO		AT4G36750.1	Quinone reductase family protein	MINOR ALLERGEN
Glyma.01G177700	40.3431	38.2009	36.3797	41.4433	36.3922	35.6172	NO		AT4G36760.1	aminopeptidase P1	Xaa-Pro aminopeptidase [EC:3.4.11.9] (pepP)
Glyma.01G177900	1.10906	1.68889	1.02238	1.0079	2.42658	3.47963	NO		AT3G50740.1	UDP-glucosyl transferase 72E1	coniferyl-alcohol glucosyltransferase (UGT72E)
Glyma.01G178000	62.4928	57.4506	70.8111	90.6604	59.1802	69.1062	NO	BES1	AT1G75080.2	Brassinosteroid signalling positive regulator (BZR1) family protein	brassinosteroid resistant 1/2 (BZR1_2)
Glyma.01G178100	3.04188	3.39593	6.89348	7.21199	4.29559	6.09912	NO		AT4G36790.1	Major facilitator superfamily protein	Sugar transporter/spinster transmembrane protein
Glyma.01G178200	95.8904	105.036	118.846	113.445	120.64	116.826	NO		AT4G36800.2	RUB1 conjugating enzyme 1	ubiquitin-conjugating enzyme E2 M (UBE2M, UBC12)
Glyma.01G178400	3.83836	3.55298	4.18414	4.33535	3.93194	4.31188	NO		AT2G18630.1	Protein of unknown function (DUF677)	Protein of unknown function (DUF677) (DUF677)
Glyma.01G178500	3.80047	3.63223	11.4976	8.69382	16.2863	14.9601	NO		AT2G23790.1	Protein of unknown function (DUF607)	Uncharacterized conserved protein
Glyma.01G178600	38.7246	32.8036	22.6569	25.1517	23.3436	19.9982	NO		AT2G23780.1	RING/U-box superfamily protein	RING ZINC FINGER PROTEIN-RELATED
Glyma.01G178700	1.53007	1.78175	4.14736	3.14908	5.46277	5.87962	NO		AT3G50760.1	galacturonosyltransferase-like 2	GLYCOSYLTRANSFERASE 8 DOMAIN-CONTAINING PROTEIN // SUBFAMILY NOT NAMED
Glyma.01G178800	2.61852	2.60585	3.46112	5.02348	1.90195	2.33014	NO		AT4G36850.1	PQ-loop repeat family protein / transmembrane family protein	PQ-LOOP REPEAT FAMILY PROTEIN / TRANSMEMBRANE FAMILY PROTEIN
Glyma.01G179000	0.185627	0.0997619	1.97622	1.21813	2.09973	1.71339	NO		AT2G23770.1	protein kinase family protein / peptidoglycan-binding LysM domain-containing protein	LYSM DOMAIN RECEPTOR-LIKE KINASE 4
Glyma.01G179300	5.08153	4.40856	12.5149	12.1818	8.72655	8.30372	NO		AT3G11130.1	Clathrin, heavy chain	clathrin heavy chain (CLTC)
Glyma.01G179400	0.0996178	0.149427	0.736139	0.662262	3.56707	3.11525	NO		AT3G26300.1	cytochrome P450, family 71, subfamily B, polypeptide 34	Premnaspirodiene oxygenase / Hyoscymus muticus premnaspirodiene oxygenase
Glyma.01G179700	0.0948864	0.0744165	0.750411	0.662117	1.70154	1.56772	NO		AT3G26300.1	cytochrome P450, family 71, subfamily B, polypeptide 34	Premnaspirodiene oxygenase / Hyoscymus muticus premnaspirodiene oxygenase
Glyma.01G179800	11.6282	9.81743	8.77403	9.66847	8.4868	8.28445	NO		AT4G36860.1	LIM domain-containing protein	PROTEIN DA1-RELATED 1-RELATED
Glyma.01G180000	19.8239	19.1771	14.1152	14.8892	11.889	9.74823	NO		AT3G50780.1
Glyma.01G180100	8.37638	7.1145	9.35136	9.46091	6.55711	6.89235	NO		AT2G23740.2	nucleic acid binding;sequence-specific DNA binding transcription factors;zinc ion binding	HISTONE-LYSINE N-METHYLTRANSFERASE SUVR5
Glyma.01G180200	0.445681	0.425337	1.04555	1.12056	2.05358	1.77074	NO		AT5G66600.3	Protein of unknown function, DUF547	Protein of unknown function, DUF547 (DUF547) // Leucine-zipper of ternary complex factor MIP1 (Lzipper-MIP1)
Glyma.01G180400	3.89426	6.40253	6.90591	6.69097	8.38183	12.1017	NO		AT5G66590.1	CAP (Cysteine-rich secretory proteins, Antigen 5, and Pathogenesis-related 1 protein) superfamily protein	Cysteine-rich secretory protein family (CAP) // Domain of unknown function (DUF4228) (DUF4228)
Glyma.01G180500	1.11109	1.03154	2.42727	4.67305	4.49355	3.45216	NO		AT2G23690.1		Domain of unknown function (DUF4228) (DUF4228)
Glyma.01G180600	1.2217	1.36117	1.41462	1.06956	1.05754	1.16842	NO		AT2G29760.1	Tetratricopeptide repeat (TPR)-like superfamily protein	PPR repeat (PPR) // PPR repeat family (PPR_2)
Glyma.01G180700	1.9749	1.55194	3.48872	3.73961	5.48044	5.70365	NO		AT3G50810.1	Uncharacterised protein family (UPF0497)	Domain of unknown function (DUF588) (DUF588)
Glyma.01G180800	1.82553	1.91236	16.6194	16.0941	94.8004	82.0303	NO		AT3G50820.1	photosystem II subunit O-2	photosystem II oxygen-evolving enhancer protein 1 (psbO)
Glyma.01G180900	1.40154	1.15221	1.40051	1.39015	2.37816	2.14909	NO
Glyma.01G181000	13.4408	19.5622	12.7448	16.2336	9.43039	10.1949	NO
Glyma.01G181200	23.3997	22.7639	25.4935	25.137	21.5562	21.8707	NO		AT4G37210.1	Tetratricopeptide repeat (TPR)-like superfamily protein	nuclear autoantigenic sperm protein (NASP)
Glyma.01G181500	10.5977	9.98773	12.4407	12.344	9.43152	10.3925	NO		AT4G37130.1	hydroxyproline-rich glycoprotein family protein	nucleoporin p58/p45 (NUPL1, NUP49)
Glyma.01G181700	0.253528	0.0230657	0.605977	0.66886	1.70698	1.98854	NO		AT2G23530.1	Zinc-finger domain of monoamine-oxidase A repressor R1	ZINC-FINGER DOMAIN OF MONOAMINE-OXIDASE A REPRESSOR R1
Glyma.01G181800	1.05865	0.971976	1.73714	1.54552	2.32639	2.34886	NO		AT4G31940.1	cytochrome P450, family 82, subfamily C, polypeptide 4	CYTOCHROME P450 82C2-RELATED
Glyma.01G181900	1.0785	1.38941	0.206424	0.353219	0.0687057	0.0722366	NO		AT4G31940.1	cytochrome P450, family 82, subfamily C, polypeptide 4	CYTOCHROME P450 82C2-RELATED
Glyma.01G182000	9.46058	9.81914	8.13613	7.5469	6.03368	6.2542	NO		AT2G23460.1	extra-large G-protein 1	EXTRA-LARGE GUANINE NUCLEOTIDE-BINDING PROTEIN 1
Glyma.01G182200	35.3119	32.4378	22.3051	21.2626	7.7665	5.13605	NO		AT5G66985.1
Glyma.01G182300	17.9156	19.9723	11.3266	12.1584	7.70215	7.77801	NO		AT4G37090.1
Glyma.01G182400	7.7428	8.51443	5.67471	6.1497	4.71494	5.38523	NO		AT2G23450.1	Protein kinase superfamily protein	EGF-like domain (EGF) // Protein tyrosine kinase (Pkinase_Tyr)
Glyma.01G182500	30.9267	31.9746	28.8383	30.0123	27.7362	25.7854	NO		AT4G37200.1	Thioredoxin superfamily protein	THIOREDOXIN-LIKE PROTEIN HCF164, CHLOROPLASTIC
Glyma.01G182600	1.19818	1.61425	2.67811	3.04463	7.28264	7.86424	NO		AT2G23670.1	homolog of Synechocystis YCF37
Glyma.01G182700	0.590548	0.341308	0.713613	0.825362	3.28915	2.97052	NO		AT4G37150.1	methyl esterase 9	ALPHA-HYDROXYNITRILE LYASE-RELATED
Glyma.01G183000	8.80511	8.36019	5.57307	5.95388	4.18166	4.46517	NO	Dof	AT5G65590.1	Dof-type zinc finger DNA-binding family protein	Dof domain, zinc finger (zf-Dof)
Glyma.01G183100	90.4852	83.565	190.171	157.79	164.662	163.771	NO		AT5G66920.1	SKU5 similar 17	MULTI-COPPER OXIDASE // SUBFAMILY NOT NAMED
Glyma.01G183200	11.3508	13.1326	5.24739	4.9358	6.94619	3.71876	NO		AT2G23640.1	Reticulan like protein B13	RETICULON-LIKE PROTEIN B13
Glyma.01G183300	4.8881	5.45069	17.8555	14.5079	24.5849	28.0255	NO		AT5G66900.1	Disease resistance protein (CC-NBS-LRR class) family	NB-ARC domain (NB-ARC) // Arabidopsis broad-spectrum mildew resistance protein RPW8 (RPW8)
Glyma.01G183400	5.63907	5.90198	6.40892	7.04952	6.84843	6.68786	NO		AT5G66900.1	Disease resistance protein (CC-NBS-LRR class) family	NB-ARC domain (NB-ARC) // Arabidopsis broad-spectrum mildew resistance protein RPW8 (RPW8)
Glyma.01G183500	28.3029	30.3223	23.3958	25.4733	18.7155	18.9064	NO		AT5G66880.1	sucrose nonfermenting 1(SNF1)-related protein kinase 2.3	SERINE/THREONINE KINASE // SUBFAMILY NOT NAMED
Glyma.01G183600	29.1174	34.8537	15.0728	16.8416	10.8723	11.8251	NO		AT3G19080.1	SWIB complex BAF60b domain-containing protein	PROTEIN K03B8.4-RELATED
Glyma.01G183700	3.27552	2.91033	4.09377	4.25128	4.91788	4.44412	NO	G2-like	AT4G37180.1	Homeodomain-like superfamily protein	MYB FAMILY TRANSCRIPTION FACTOR // SUBFAMILY NOT NAMED
Glyma.01G183800	8.6838	8.76304	4.82306	5.3961	3.4912	3.61811	NO		AT4G37190.1		TUBULIN-RELATED PROTEIN
Glyma.01G183900	1.42211	1.43548	1.48358	1.24576	1.00243	1.11709	NO	LBD	AT5G66870.1	ASYMMETRIC LEAVES 2-like 1	Protein of unknown function DUF260 (DUF260)
Glyma.01G184300	1.28321	0.959729	2.37866	2.28445	2.34418	2.59684	NO		AT3G50530.1	CDPK-related kinase	SERINE/THREONINE-PROTEIN KINASE // SUBFAMILY NOT NAMED
Glyma.01G184400	12.9363	12.4491	10.6782	10.422	8.92173	9.54969	NO		AT5G66840.1	SAP domain-containing protein	SAP DOMAIN-CONTAINING PROTEIN
Glyma.01G184600	0.9268	1.32544	0.701215	0.808627	0.264428	0.350556	NO		AT4G37080.3	Protein of unknown function, DUF547	Protein of unknown function, DUF547 (DUF547) // Leucine-zipper of ternary complex factor MIP1 (Lzipper-MIP1)
Glyma.01G184700	5.80396	6.57771	4.58576	4.09607	4.21161	4.09863	NO		AT5G66820.1		RW1 PROTEIN HOMOLOG
Glyma.01G184900	0	0	0.243882	0.264608	1.16469	0.277919	NO		AT2G23440.1
Glyma.01G185100	2.66148	2.72257	2.23813	1.91401	1.428	1.61975	NO		AT5G66815.1		C-TERMINALLY ENCODED PEPTIDE 1
Glyma.01G185200	11.885	11.1962	8.46071	8.53323	6.87367	6.61624	NO		AT3G50620.1	P-loop containing nucleoside triphosphate hydrolases superfamily protein	Sulfotransferase domain (Sulfotransfer_1)
Glyma.01G185300	12.4659	12.5902	14.7865	13.8718	15.0686	14.6271	NO		AT4G37040.1	methionine aminopeptidase 1D	METHIONINE AMINOPEPTIDASE 1D, MITOCHONDRIAL
Glyma.01G185400	2.53559	2.32322	3.55952	3.47897	2.21403	2.1613	NO		AT1G49620.1	Cyclin-dependent kinase inhibitor family protein	CYCLIN-DEPENDENT KINASE INHIBITOR 6
Glyma.01G185500	0.201921	0.20073	3.12138	2.16361	3.56974	3.07907	NO		AT5G66800.1		EMB
Glyma.01G185600	0.397232	0.722152	0.479983	0.564162	0.611303	1.31037	NO		AT2G15680.1	Calcium-binding EF-hand family protein	EF-HAND CALCIUM-BINDING DOMAIN CONTAINING PROTEIN // SUBFAMILY NOT NAMED
Glyma.01G185700	14.48	11.8571	19.0558	20.7496	22.9268	21.324	NO		AT4G37020.1		translation initiation factor 4A (EIF4A)
Glyma.01G185800	11.3421	11.5901	7.14169	7.42819	12.0189	13.0103	NO	HSF	AT4G36990.1	heat shock factor 4	HEAT STRESS TRANSCRIPTION FACTOR B-1
Glyma.01G185900	12.5278	13.7577	14.466	14.7053	18.0405	17.673	NO		AT4G33985.1	Protein of unknown function (DUF1685)	Protein of unknown function (DUF1685) (DUF1685)
Glyma.01G186000	42.5902	46.9523	34.0279	37.148	26.9737	28.2246	NO		AT4G36980.4		splicing factor, arginine/serine-rich 16 (SFRS16)
Glyma.01G186100	16.5492	19.1626	14.5437	15.7714	14.39	15.4691	NO		AT5G67020.1
Glyma.01G186300	0.89832	0.747465	5.02763	3.93605	4.77708	4.14862	NO		AT1G45207.2	Remorin family protein	Remorin, C-terminal region (Remorin_C)
Glyma.01G186400	29.5832	32.3223	23.4608	25.4188	19.7876	20.9163	NO		AT4G36960.1	RNA-binding (RRM/RBD/RNP motifs) family protein	RNA-binding protein Musashi (MSI)
Glyma.01G186700	2.31617	2.84655	11.7552	7.92312	15.2303	11.1244	NO	bHLH	AT5G67060.1	basic helix-loop-helix (bHLH) DNA-binding superfamily protein	TRANSCRIPTION FACTOR HEC2
Glyma.01G186800	54.6956	53.9395	99.262	92.2658	90.9053	83.9092	NO		AT5G67070.1	ralf-like 34	PROTEIN RALF-LIKE 26-RELATED
Glyma.01G187200	0.545368	0.431428	2.13871	2.26235	2.11156	2.17006	NO		AT4G36945.1	PLC-like phosphodiesterases superfamily protein	F14J22.5 PROTEIN-RELATED
Glyma.01G187300	2.83282	2.58836	4.63256	4.03442	4.8078	4.01955	NO		AT4G02630.1	Protein kinase superfamily protein	Non-specific serine/threonine protein kinase / Threonine-specific protein kinase
Glyma.01G187400	7.05278	5.78336	15.5146	15.225	11.6919	12.5866	NO		AT5G67100.1	DNA-directed DNA polymerases	DNA polymerase alpha subunit A (POLA1)
Glyma.01G187600	9.54306	8.62302	11.6615	11.2708	7.60472	8.14354	NO	bHLH	AT4G36930.1	basic helix-loop-helix (bHLH) DNA-binding superfamily protein	STEROL REGULATORY ELEMENT-BINDING PROTEIN // SUBFAMILY NOT NAMED
Glyma.01G187700	0.115551	0.17075	2.15893	1.52431	15.1186	13.1003	NO		AT4G34050.1	S-adenosyl-L-methionine-dependent methyltransferases superfamily protein	O-METHYLTRANSFERASE-RELATED // SUBFAMILY NOT NAMED
Glyma.01G187800	3.89242	4.31183	3.19708	3.0608	3.02507	3.06313	NO		AT5G67140.1	F-box/RNI-like superfamily protein	F-box-like (F-box-like)
Glyma.01G187900	10.0011	8.56789	5.06297	5.60251	2.60509	2.56576	NO		AT5G67130.1	PLC-like phosphodiesterases superfamily protein
Glyma.01G188000	6.80753	5.45396	10.2032	9.54925	7.97347	8.62671	NO		AT2G23380.1	SET domain-containing protein	HISTONE-LYSINE N-METHYLTRANSFERASE E(Z)
Glyma.01G188100	10.0598	9.43095	10.9323	9.41828	9.74416	9.7264	NO		AT4G34090.1
Glyma.01G188200	4.12158	3.62643	6.64386	5.79052	6.17218	6.40929	NO		AT2G23360.1	Plant protein of unknown function (DUF869)	FILAMENT-LIKE PLANT PROTEIN 7
Glyma.01G188400	5.86641	6.38635	7.47381	8.78291	7.40756	8.43451	NO	AP2	AT4G36920.2	Integrase-type DNA-binding superfamily protein	FLORAL HOMEOTIC PROTEIN APETALA 2
Glyma.01G188500	27.8942	33.2497	17.9029	14.1494	11.1823	12.8675	NO		AT4G36910.1	Cystathionine beta-synthase (CBS) family protein	INOSINE-5-MONOPHOSPHATE DEHYDROGENASE RELATED // SUBFAMILY NOT NAMED
Glyma.01G188600	12.6966	14.4618	7.27205	7.44148	6.44875	5.44294	NO	ERF	AT5G67190.1	DREB and EAR motif protein 2	ETHYLENE-RESPONSIVE TRANSCRIPTION FACTOR ERF008-RELATED
Glyma.01G188700	14.5662	14.6274	9.29388	11.7918	8.0938	8.4784	NO		AT2G42240.1	RNA-binding (RRM/RBD/RNP motifs) family protein	RNA binding protein (contains RRM repeats)
Glyma.01G188900	15.7896	15.6713	10.0921	14.0841	13.777	11.4661	NO		AT3G57870.1	sumo conjugation enzyme 1	ubiquitin-conjugating enzyme E2 I (UBE2I, UBC9)
Glyma.01G189000	0.0589046	0.0334055	0.43279	0.257772	1.89039	1.82839	NO		AT5G67210.1	Protein of unknown function (DUF579)	PROTEIN IRREGULAR XYLEM 15-RELATED
Glyma.01G189100	18.8683	24.4794	8.31851	9.14763	8.45175	9.00486	NO	WRKY	AT2G23320.1	WRKY DNA-binding protein 15	WRKY TRANSCRIPTION FACTOR 15-RELATED
Glyma.01G189200	10.1373	10.8646	7.71693	6.35889	7.61871	7.54822	NO		AT5G67230.1	Nucleotide-diphospho-sugar transferases superfamily protein	BETA-1,4-XYLOSYLTRANSFERASE IRX14-RELATED
Glyma.01G189400	13.562	14.138	18.0817	15.6417	13.4788	13.4173	NO		AT4G39220.1	Rer1 family protein	PROTEIN RER1C
Glyma.01G189500	5.97239	4.29609	15.1513	13.3759	13.4919	14.1561	NO		AT3G19420.1	PTEN 2	Phosphatidylinositol-3,4,5-trisphosphate 3-phosphatase / Phosphatidylinositol-3,4,5-trisphosphate 3-phosphohydrolase
Glyma.01G189600	13.56	14.8788	8.48302	7.95476	4.71677	4.98888	NO		AT5G67250.1	SKP1/ASK1-interacting protein 2	F-BOX PROTEIN SKIP2
Glyma.01G189700	0.0812894	0.112777	0.839386	0.552964	1.32379	1.39126	NO		AT5G67260.1	CYCLIN D3;2	CYCLIN-D3-2-RELATED
Glyma.01G189800	0.161277	0.070905	0.497416	0.527157	1.21772	1.44663	NO		AT3G62290.3	ADP-ribosylation factor A1E	ADP RIBOSYLATION FACTOR-RELATED // SUBFAMILY NOT NAMED
Glyma.01G190000	0.298131	0.165591	3.01776	2.86243	6.6943	5.9343	NO		AT5G67270.1	end binding protein 1C	microtubule-associated protein, RP/EB family (MAPRE)
Glyma.01G190100	22.2568	23.5393	21.303	19.9909	31.2349	27.3016	NO	MYB	AT4G37260.1	myb domain protein 73	MYB TRANSCRIPTION FACTOR
Glyma.01G190300	4.16793	4.44009	1.84022	3.12877	4.22615	3.04515	NO		AT4G37300.1	maternal effect embryo arrest 59
Glyma.01G190500	32.5763	38.0339	33.6472	37.554	26.7812	31.2032	NO		AT2G15000.1
Glyma.01G190700	6.47324	6.5648	6.96825	8.12955	6.7696	6.57854	NO		AT2G23150.1	natural resistance-associated macrophage protein 3	natural resistance-associated macrophage protein (SLC11A, NRAMP)
Glyma.01G190800	8.98159	9.20389	6.43493	6.30061	5.07185	5.23916	NO		AT5G43100.1	Eukaryotic aspartyl protease family protein	ASPARTYL PROTEASES // SUBFAMILY NOT NAMED
Glyma.01G190900	5.65118	4.2465	63.6256	43.6926	97.2811	99.7429	NO		AT4G37450.1	arabinogalactan protein 18	LYSINE-RICH ARABINOGALACTAN PROTEIN 17-RELATED
Glyma.01G191100	8.80349	8.72322	10.0067	10.1168	8.48358	8.8511	NO		AT4G37460.1	Tetratricopeptide repeat (TPR)-like superfamily protein	TETRATRICOPEPTIDE REPEAT PROTEIN, TPR // SUBFAMILY NOT NAMED
Glyma.01G191300	5.94189	5.59651	2.19953	2.94756	2.12691	1.84592	NO		AT4G33920.1	Protein phosphatase 2C family protein	PROTEIN PHOSPHATASE 2C 63-RELATED
Glyma.01G191400	0.0937039	0.0391703	1.47432	1.0234	2.59114	2.41317	NO		AT5G67350.1
Glyma.01G191500	2.12612	2.28039	2.09958	1.87672	1.86967	2.06149	NO		AT4G37480.1	Chaperone DnaJ-domain superfamily protein	CHAPERONE DNAJ-DOMAIN CONTAINING PROTEIN-RELATED
Glyma.01G191600	0.325657	0.248306	0.279269	0.328592	5.02565	4.50246	NO		AT5G67370.1	Protein of unknown function (DUF1230)	GB
Glyma.01G191800	4.41425	4.56718	6.73157	5.95327	5.2306	5.40531	NO		AT2G23093.1	Major facilitator superfamily protein	MAJOR FACILITATOR PROTEIN
Glyma.01G191900	3.09327	3.28799	3.02563	3.08705	4.72	5.3088	NO		AT4G24230.6	acyl-CoA-binding domain 3	PROTEIN ACBP-7
Glyma.01G192000	38.8119	52.5027	28.9226	46.0864	42.5102	37.7967	NO		AT2G23090.1	Uncharacterised protein family SERF	4F5 protein family (4F5) // Zinc-binding (zf-met2)
Glyma.01G192100	11.9668	10.8679	14.0516	14.8802	9.03302	9.733	NO		AT5G67380.1	casein kinase alpha 1	casein kinase II subunit alpha (CSNK2A)
Glyma.01G192200	2.69114	2.56439	6.52795	5.36236	8.48458	9.18363	NO		AT4G37510.1	Ribonuclease III family protein	RIBONUCLEASE III // SUBFAMILY NOT NAMED
Glyma.01G192300	0.00456344	0.0161861	0.244798	0.223742	1.28722	1.19019	NO		AT5G67385.1	Phototropic-responsive NPH3 family protein	BTB/POZ domain (BTB) // NPH3 family (NPH3)
Glyma.01G192500	4.29201	3.38578	7.65697	7.9139	10.8599	10.6317	NO		AT4G37530.1	Peroxidase superfamily protein	PEROXIDASE 35-RELATED
Glyma.01G192600	9.91196	10.6706	14.1601	14.9299	15.8717	15.8575	NO	LBD	AT3G49940.1	LOB domain-containing protein 38	LOB DOMAIN-CONTAINING PROTEIN 37-RELATED
Glyma.01G192800	2.6216	6.0704	0.606923	0	0	0	NO
Glyma.01G193100	0.517467	0.899938	1.71618	1.74739	2.10832	2.1262	NO		AT5G67460.1	O-Glycosyl hydrolases family 17 protein	GB
Glyma.01G193200	14.5005	17.7753	18.7388	17.5213	13.1097	14.3636	NO		AT5G67470.1	formin homolog 6	FORMIN-RELATED // SUBFAMILY NOT NAMED
Glyma.01G193500	1.14879	0.988215	1.94789	1.90939	2.65569	3.01651	NO		AT1G64960.1	ARM repeat superfamily protein	condensin-2 complex subunit G2 (NCAPG2, LUZP5)
Glyma.01G193600	8.54907	9.7154	9.27682	8.99954	7.10937	8.01909	NO		AT4G37640.1	calcium ATPase 2	CALCIUM-TRANSPORTING ATPASE 2, PLASMA MEMBRANE-TYPE-RELATED
Glyma.01G193700	32.4729	29.7801	63.5838	58.8862	54.7982	53.7532	NO		AT5G67500.1	voltage dependent anion channel 2	MITOCHONDRIAL OUTER MEMBRANE PROTEIN PORIN 2-RELATED
Glyma.01G193800	89.2156	104.301	84.0623	115.461	79.672	74.7488	NO		AT3G49910.1	Translation protein SH3-like family protein	large subunit ribosomal protein L26e (RP-L26e, RPL26)
Glyma.01G194100	24.938	27.8915	14.745	12.9445	9.41995	10.7598	NO		AT5G67530.1	plant U-box 49	peptidyl-prolyl cis-trans isomerase-like 2 (PPIL2, CYC4, CHP60)
Glyma.01G194200	2.17984	2.08576	3.65384	3.84703	3.60992	4.08287	NO	GRAS	AT4G37650.1	GRAS family transcription factor	PROTEIN SHORT-ROOT
Glyma.01G194300	3.86996	3.83689	3.30018	3.87204	3.13341	3.12092	NO		AT3G49880.1	glycosyl hydrolase family protein 43	Galactan 1,3-beta-galactosidase
Glyma.01G194500	12.6368	11.2828	39.2809	34.1091	49.5765	45.2783	NO		AT3G49870.1	ADP-ribosylation factor-like A1C	ADP-ribosylation factor-like protein 8 (ARL8)
Glyma.01G194600	9.03153	10.749	8.89501	8.67495	6.72175	6.2989	NO	MYB_related	AT5G67580.2	Homeodomain-like/winged-helix DNA-binding family protein	TELOMERE REPEAT-BINDING FACTOR 2-RELATED
Glyma.01G194700	10.6164	11.3925	6.27471	5.6693	6.65454	6.82559	NO		AT2G22910.1	N-acetyl-l-glutamate synthase 1	amino-acid N-acetyltransferase (argAB)
Glyma.01G194800	5.93581	5.9399	5.54837	6.13335	4.09883	4.33881	NO		AT5G67610.1	Uncharacterized conserved protein (DUF2215)	Uncharacterized conserved protein (DUF2215) (DUF2215)
Glyma.01G194900	9.80591	10.0617	6.22441	7.0812	5.08655	5.54662	NO		AT4G37680.1	heptahelical protein 4	ADIPONECTIN RECEPTOR PROTEIN
Glyma.01G195000	0.520572	0.660893	4.00877	2.07496	7.21812	6.74922	NO		AT2G22900.1	Galactosyl transferase GMA12/MNN10 family protein	GLYCOSYLTRANSFERASE 6-RELATED
Glyma.01G195100	1.44984	1.80472	2.54275	2.96531	3.14722	2.60038	NO		AT5G67640.1
Glyma.01G195200	6.31574	5.61378	8.85333	8.40064	8.2178	10.2098	NO		AT3G49810.1	ARM repeat superfamily protein	U-BOX DOMAIN-CONTAINING PROTEIN 30-RELATED
Glyma.01G195300	0.0562869	0.0397987	0.737297	0.733734	5.4505	6.67098	NO		AT2G22880.1	VQ motif-containing protein	VQ motif (VQ)
Glyma.01G195400	21.2199	21.5309	20.838	20.9259	22.1661	21.4948	NO		AT3G49800.1	BSD domain-containing protein	BSD DOMAIN-CONTAINING PROTEIN
Glyma.01G195500	3.9443	3.77387	3.54947	4.53318	2.63359	2.15325	NO		AT5G65890.1	ACT domain repeat 1	ACR1
Glyma.01G195600	2.61572	2.51173	2.34171	2.5446	1.92806	1.82517	NO		AT1G10150.1	Carbohydrate-binding protein
Glyma.01G195700	3.75562	4.3375	2.20082	2.41448	1.52206	1.0121	NO		AT3G49780.1	phytosulfokine 4 precursor	GROWTH FACTOR PROTEIN-RELATED
Glyma.01G195900	0.425088	0.375072	1.00935	0.840123	1.29877	1.44333	NO	AP2	AT4G37750.1	Integrase-type DNA-binding superfamily protein	AP2-like factor, ANT lineage (OVM, ANT)
Glyma.01G196000	10.2829	11.4101	16.4439	12.4375	13.8919	14.4187	NO		AT3G49750.1	receptor like protein 44	Leucine Rich Repeat (LRR_1)
Glyma.01G196200	1.11052	0.713489	1.43427	1.03309	1.90048	1.7265	NO	MYB	AT3G49690.1	myb domain protein 84	TRANSCRIPTION FACTOR RAX1-RELATED
Glyma.01G196300	10.0364	9.0057	14.3714	14.7442	14.752	14.6555	NO		AT3G49680.1	branched-chain aminotransferase 3	Methionine transaminase / Methionine-oxo-acid transaminase
Glyma.01G196400	3.47781	3.93894	0.845889	0.805209	0.563331	0.575613	NO		AT5G65770.2	little nuclei4	NUCLEAR MATRIX CONSTITUENT PROTEIN 1-LIKE PROTEIN-RELATED
Glyma.01G196600	0.230281	0.295484	0.89633	0.754848	3.38964	2.62626	NO	HD-ZIP	AT4G37790.1	Homeobox-leucine zipper protein family	HOMEOBOX-LEUCINE ZIPPER PROTEIN HAT9
Glyma.01G197000	8.23457	13.0626	0.907774	1.12035	0.350239	0.0535288	NO
Glyma.01G197100	46.1412	55.8089	31.758	29.9613	22.6868	22.4169	NO		AT5G65720.1	nitrogen fixation S (NIFS)-like 1	cysteine desulfurase (iscS, NFS1)
Glyma.01G197200	11.6261	12.8354	2.69406	2.23069	1.29143	0.937522	NO
Glyma.01G197500	0.909135	0.882383	7.27094	5.55785	12.133	9.01843	NO		AT1G50010.1	tubulin alpha-2 chain	TUBULIN ALPHA-2 CHAIN-RELATED
Glyma.01G197600	1.16867	1.36077	1.41543	1.34213	1.53963	1.99318	NO		AT5G65710.1	HAESA-like 2	LRR RECEPTOR-LIKE SERINE/THREONINE-PROTEIN KINASE HSL2
Glyma.01G197800	16.6553	14.0662	28.4788	23.8399	23.2434	24.7232	NO		AT5G65700.2	Leucine-rich receptor-like protein kinase family protein	Protein kinase domain (Pkinase) // Leucine Rich Repeat (LRR_1) // Leucine rich repeat N-terminal domain (LRRNT_2)
Glyma.01G198100	0.074675	0.0583301	3.45776	2.07423	18.3821	13.6877	NO	bHLH	AT4G37850.1	basic helix-loop-helix (bHLH) DNA-binding superfamily protein	MYC // SUBFAMILY NOT NAMED
Glyma.01G198200	6.83826	5.17134	6.14369	5.73428	8.09684	8.92897	NO
Glyma.01G198300	2.09169	1.00874	0.15704	2.24882	0.730067	0.370744	NO
Glyma.01G198400	8.66287	5.73597	6.98663	10.0692	11.1838	2.73287	NO
Glyma.01G198500	6.38235	5.59268	16.2629	12.7603	32.7162	32.4564	NO		AT2G35260.1		CAAX protease self-immunity (Abi)
Glyma.01G198600	28.6857	31.0043	4.27486	5.94628	2.90417	2.21097	NO		AT4G17830.1	Peptidase M20/M25/M40 family protein	Acetylornithine deacetylase / N-acetylornithinase
Glyma.01G198900	4.52239	4.03511	4.39985	3.54054	2.58299	2.91734	NO		AT4G17950.1	AT hook motif DNA-binding family protein	AT HOOK MOTIF DNA-BINDING FAMILY PROTEIN
Glyma.01G199000	2.43972	2.14943	1.81515	2.29173	1.66675	1.99412	NO		AT5G46630.1	Clathrin adaptor complexes medium subunit family protein	AP-2 complex subunit mu-1 (AP2M1)
Glyma.01G199100	21.6377	23.0908	18.9477	22.5537	20.2863	20.2864	NO		AT4G17960.1
Glyma.01G199200	1.33736	0.973497	0.744327	0.785939	0.612548	0.587962	NO	LSD	AT1G32540.2	lsd one like 1	PROTEIN LOL1
Glyma.01G199300	2.47637	2.52867	1.54217	1.81106	1.54712	1.14826	NO
Glyma.01G199600	3.40068	3.54788	5.34335	5.22332	4.64513	5.15542	NO		AT2G35350.1	poltergeist like 1	PROTEIN PHOSPHATASE 2C 29
Glyma.01G199700	0.935121	0.552824	8.62664	9.85798	38.0601	34.0438	NO		AT2G35370.1	glycine decarboxylase complex H	GLYCINE CLEAVAGE SYSTEM H PROTEIN 3, MITOCHONDRIAL
Glyma.01G199900	15.7161	23.7833	14.9419	20.1587	16.1574	16.907	NO		AT1G32460.1
Glyma.01G200000	12.8997	12.0417	11.535	14.0798	10.8745	9.81474	NO		AT5G64816.1
Glyma.01G200200	3.24337	2.99727	5.03344	4.17708	5.56176	6.01994	NO		AT1G32440.1	plastidial pyruvate kinase 3	PLASTIDIAL PYRUVATE KINASE 3, CHLOROPLASTIC
Glyma.01G200500	6.696	7.76809	7.56247	9.49053	10.3045	12.8077	NO		AT4G18010.1	myo-inositol polyphosphate 5-phosphatase 2	TYPE I INOSITOL 1,4,5-TRISPHOSPHATE 5-PHOSPHATASE 2
Glyma.01G200700	14.7749	14.81	18.5494	19.6677	16.6691	16.003	NO		AT1G32400.1	tobamovirus multiplication 2A	TETRASPANIN // SUBFAMILY NOT NAMED
Glyma.01G200800	3.3949	3.7648	4.88662	4.58915	13.5211	14.7518	NO	ARR-B	AT4G18020.1	CheY-like two-component responsive regulator family protein	TWO-COMPONENT RESPONSE REGULATOR-LIKE APRR2
Glyma.01G200900	8.042	9.21199	4.82498	4.54085	4.03161	4.24319	NO		AT5G46560.1		INNER NUCLEAR MEMBRANE PROTEIN MAN1 LEM DOMAIN CONTAINING PROTEIN
Glyma.01G201000	41.5142	46.8789	30.0421	37.7122	57.6678	52.8532	NO		AT1G32990.1	plastid ribosomal protein l11	large subunit ribosomal protein L11 (RP-L11, MRPL11, rplK)
Glyma.01G201100	14.1816	14.9232	10.8338	12.803	11.5887	10.4218	NO		AT1G32410.5	Vacuolar protein sorting 55 (VPS55) family protein	LEPTIN RECEPTOR-RELATED // SUBFAMILY NOT NAMED
Glyma.01G201200	91.3053	129.088	75.9959	55.6876	64.8979	72.029	NO		AT3G59840.1		formate acetyltransferase activating enzyme [EC:1.97.1.4]
Glyma.01G201300	4.56326	4.93118	3.19306	3.41837	2.21915	2.80845	NO		AT5G18070.1	phosphoglucosamine mutase-related	Phosphoacetylglucosamine mutase / N-acetylglucosamine-phosphate mutase
Glyma.01G201400	7.69922	6.24493	6.26319	5.1126	4.32402	4.9236	NO		AT5G18070.1	phosphoglucosamine mutase-related	Phosphoglucomutase/phosphomannomutase, C-terminal domain (PGM_PMM_IV) // Phosphoglucomutase/phosphomannomutase, alpha/beta/alpha domain III (PGM_PMM_III)
Glyma.01G202000	15.8169	15.0529	33.5943	42.4128	27.0358	32.2351	NO		AT2G38740.1	Haloacid dehalogenase-like hydrolase (HAD) superfamily protein	Sugar-terminal-phosphatase / Xylitol-5-phosphatase
Glyma.01G202200	1.19409	1.05782	1.79137	1.52071	1.48231	2.09241	NO		AT2G45760.1	BON association protein 2	BON1-ASSOCIATED PROTEIN 1-RELATED
Glyma.01G202400	0.773823	0.751721	0.750428	1.11365	1.17991	0.991471	NO		AT2G44610.1	Ras-related small GTP-binding family protein	GTPase Rab5/YPT51 and related small G protein superfamily GTPases
Glyma.01G202500	349.181	370.64	271.109	282.345	255.897	257.927	NO		AT2G44610.1	Ras-related small GTP-binding family protein	Ras-related protein Rab-6A (RAB6A)
Glyma.01G202600	35.8116	36.3435	23.2001	22.006	18.2288	18.9672	NO		AT5G47010.1	RNA helicase, putative	regulator of nonsense transcripts 1 (UPF1, RENT1)
Glyma.01G202700	1.07594	1.5413	0.598741	0.61281	0.473848	0.597127	NO		AT2G22740.2	SU(VAR)3-9 homolog 6	HISTONE-LYSINE N-METHYLTRANSFERASE, H3 LYSINE-9 SPECIFIC SUVH5-RELATED
Glyma.01G202800	8.15826	7.99974	11.1244	9.2174	9.20712	8.39829	NO		AT4G38180.1	FAR1-related sequence 5
Glyma.01G202900	5.06175	4.5326	6.38957	5.67407	5.31562	5.67817	NO	FAR1	AT1G10240.1	FAR1-related sequence 11	FAR1 DNA-binding domain (FAR1) // MULE transposase domain (MULE)
Glyma.01G203000	5.62018	5.56057	10.3767	9.12192	9.60275	10.5289	NO		AT5G47020.1
Glyma.01G203100	3.27857	3.11266	2.42965	1.95106	2.20415	2.10568	NO		AT5G47040.1	lon protease 2	ATP-dependent Lon protease (lon)
Glyma.01G203200	19.9887	21.1923	18.7311	14.5415	15.4346	15.5948	NO		AT5G47060.1	Protein of unknown function (DUF581)	zinc-finger of the FCS-type, C2-C2 (zf-FLZ)
Glyma.01G203300	8.34688	7.77739	9.5517	8.04495	10.0025	9.06107	NO		AT1G32740.1	SBP (S-ribonuclease binding protein) family protein	INHIBITOR OF APOPTOSIS // SUBFAMILY NOT NAMED
Glyma.01G203400	1.5357	1.80359	2.36101	2.33174	3.54059	3.10409	NO		AT4G17090.1	chloroplast beta-amylase	beta-amylase (E3.2.1.2)
Glyma.01G203500	4.92264	5.65836	3.55623	3.09225	5.3019	5.631	NO		AT5G47070.1	Protein kinase superfamily protein	PROTEIN KINASE FAMILY PROTEIN
Glyma.01G203600	48.0419	49.7946	64.7503	72.3657	57.0754	59.9984	NO		AT3G10950.1	Zinc-binding ribosomal protein family protein	large subunit ribosomal protein L37Ae (RP-L37Ae, RPL37A)
Glyma.01G203700	7.0388	10.5877	4.43877	6.11326	3.88008	4.60869	NO
Glyma.01G203800	50.9046	57.2925	31.9021	38.6008	25.3419	25.8374	NO		AT4G17640.1	casein kinase II beta chain 2	casein kinase II subunit beta (CSNK2B)
Glyma.01G204000	23.424	23.078	17.5507	17.3574	15.4874	16.0907	NO		AT4G17620.1	glycine-rich protein	RAT1-interacting protein (RAI1, DOM3Z)
Glyma.01G204200	9.17279	8.70483	13.5249	13.7484	16.1368	16.4791	NO		AT4G33950.1	Protein kinase superfamily protein	SERINE/THREONINE KINASE // SUBFAMILY NOT NAMED
Glyma.01G204300	14.3102	14.0931	22.0897	20.5419	19.7929	19.8008	NO		AT4G17070.1	peptidyl-prolyl cis-trans isomerases	Peptidylprolyl isomerase / Rotamase
Glyma.01G204400	0.219358	0.364241	3.43293	1.81661	12.2277	10.2264	NO		AT1G74950.1	TIFY domain/Divergent CCT motif family protein	PROTEIN TIFY 10A-RELATED
Glyma.01G204500	10.1741	9.93789	3.50032	3.2392	2.5678	2.66345	NO		AT5G41150.1	Restriction endonuclease, type II-like superfamily protein	DNA REPAIR ENDONUCLEASE XPF
Glyma.01G204800	0.0306713	0.340305	1.26421	0.867139	10.9028	6.52039	NO		AT4G17030.1	expansin-like B1	EXPANSIN-LIKE B1
Glyma.01G204900	4.68983	5.22108	3.36625	3.37211	2.55947	2.78735	NO		AT2G22740.2	SU(VAR)3-9 homolog 6	HISTONE-LYSINE N-METHYLTRANSFERASE, H3 LYSINE-9 SPECIFIC SUVH5-RELATED
Glyma.01G205100	1.68789	1.70983	1.75221	1.42353	3.36656	2.8512	NO	GATA	AT4G17570.3	GATA transcription factor 26	GATA TRANSCRIPTION FACTOR 26-RELATED
Glyma.01G205200	56.5765	58.4	57.5056	59.4847	66.8698	63.3101	NO		AT5G47120.1	BAX inhibitor 1	BAX INHIBITOR 1
Glyma.01G205300	2.73261	3.52737	1.28375	1.40085	0.810245	0.646382	NO		AT5G47180.2	Plant VAMP (vesicle-associated membrane protein) family protein	VESICLE-ASSOCIATED PROTEIN 2-1
Glyma.01G205400	15.0841	16.8657	24.794	30.0479	45.6191	40.9428	NO		AT4G17560.1	Ribosomal protein L19 family protein	50S RIBOSOMAL PROTEIN L19-1, CHLOROPLASTIC-RELATED
Glyma.01G205500	0.102662	0	0.606525	0.210032	1.17825	1.07197	NO		AT4G17540.1
Glyma.01G205600	3.09003	2.79113	2.97611	3.28735	1.89208	1.8994	NO		AT4G17540.1
Glyma.01G205700	1.95287	1.84317	2.33212	3.04656	5.02569	4.74322	NO		AT2G35660.1	FAD/NAD(P)-binding oxidoreductase family protein	CTF2A LIKE OXIDOREDUCTASE-RELATED
Glyma.01G205800	27.1777	32.4622	20.225	24.0694	19.1691	18.864	NO		AT2G35658.1
Glyma.01G205900	4.93809	4.21197	25.7372	19.4818	49.6396	45.7047	NO		AT4G16820.1	alpha/beta-Hydrolases superfamily protein	PHOSPHOLIPASE A1-IBETA2, CHLOROPLASTIC
Glyma.01G206000	11.8056	10.992	11.1445	10.4385	9.07753	9.66376	NO		AT4G16845.1	VEFS-Box of polycomb protein	POLYCOMB GROUP PROTEIN
Glyma.01G206100	0.78481	0.332198	2.69168	2.66362	2.54686	2.4188	NO		AT4G16807.1		GENOMIC DNA, CHROMOSOME 3, TAC CLONE:K17E7
Glyma.01G206200	24.589	25.2653	28.1689	24.6568	18.3145	18.4365	NO		AT4G17510.1	ubiquitin C-terminal hydrolase 3	ubiquitin carboxyl-terminal hydrolase L3 [EC:3.4.19.12] (UCHL3, YUH1)
Glyma.01G206600	0.200894	0.282191	0.415845	0.442725	1.01719	1.37777	NO	ERF	AT4G17500.1	ethylene responsive element binding factor 1	ETHYLENE-RESPONSIVE TRANSCRIPTION FACTOR 15-RELATED
Glyma.01G206700	3.25799	2.45524	2.29615	1.92701	6.34645	6.04678	NO	ERF	AT5G47230.1	ethylene responsive element binding factor 5	AP2 domain (AP2)
Glyma.01G206800	3.32454	3.79961	1.10829	1.01536	0.920844	0.700269	NO		AT5G47240.1	nudix hydrolase homolog 8	NUDIX HYDROLASE 8
Glyma.01G206900	1.60078	1.83694	0.411119	0.380394	0.320764	0.281318	NO		AT5G47240.1	nudix hydrolase homolog 8	NUDIX HYDROLASE 8
Glyma.01G207000	3.2448	3.55178	4.71891	5.29086	5.56186	5.03124	NO		AT5G47310.1	PPPDE putative thiol peptidase family protein	Uncharacterized conserved protein
Glyma.01G207100	0.92083	1.40189	0.374175	0.338293	0.26844	0.206285	NO		AT5G53110.1	RING/U-box superfamily protein
Glyma.01G207200	4.93691	4.01168	5.32512	7.01778	7.23149	5.84563	NO		AT3G60340.2	alpha/beta-Hydrolases superfamily protein	palmitoyl-protein thioesterase (PPT)
Glyma.01G207300	21.2303	20.9032	30.7609	43.0192	26.3254	33.7667	NO	HD-ZIP	AT5G47370.1	Homeobox-leucine zipper protein 4 (HB-4) / HD-ZIP protein	HOMEOBOX-LEUCINE ZIPPER PROTEIN HAT1-RELATED
Glyma.01G207400	14.5642	14.716	12.1799	11.0287	8.80475	10.2049	NO		AT2G39810.1	ubiquitin-protein ligases	E3 ubiquitin-protein ligase HOS1 [EC:6.3.2.19] (HOS1)
Glyma.01G207500	7.91337	8.14205	15.2169	13.265	18.0985	16.3082	NO		AT4G16760.1	acyl-CoA oxidase 1	acyl-CoA oxidase (E1.3.3.6, ACOX1, ACOX3)
Glyma.01G207700	242.916	270.077	238.627	310.046	212.587	209.229	NO		AT4G16720.1	Ribosomal protein L23/L15e family protein	large subunit ribosomal protein L15e (RP-L15e, RPL15)
Glyma.01G207800	6.02425	6.34431	5.089	5.61643	5.3395	5.174	NO		AT4G16700.1	phosphatidylserine decarboxylase 1	Phosphatidylserine decarboxylase
Glyma.01G208100	43.3734	46.1278	34.9119	30.7319	23.5416	24.9106	NO		AT1G09620.1	ATP binding;leucine-tRNA ligases;aminoacyl-tRNA ligases;nucleotide binding;ATP binding;aminoacyl-tRNA ligases	Leucine--tRNA ligase / Leucyl-tRNA synthetase
Glyma.01G208200	96.6609	76.2831	176.07	179.468	336.573	283.743	NO		AT5G47450.1	tonoplast intrinsic protein 2;3	AQUAPORIN TIP2-3-RELATED
Glyma.01G208300	0.808517	0.376946	1.14509	1.11495	1.09887	1.28371	NO		AT5G47380.1	Protein of unknown function, DUF547	Protein of unknown function, DUF547 (DUF547) // Leucine-zipper of ternary complex factor MIP1 (Lzipper-MIP1)
Glyma.01G208400	45.1739	41.8418	52.5529	54.2146	43.7764	41.1634	NO		AT1G51160.2	SNARE-like superfamily protein	TRAFFICKING PROTEIN PARTICLE COMPLEX SUBUNIT 1
Glyma.01G208600	27.1739	27.1718	30.1432	27.4242	23.3873	26.0796	NO		AT4G17330.1	G2484-1 protein	G2484-1 PROTEIN
Glyma.01G208700	4.19306	4.40107	5.79426	5.39498	4.31271	4.63206	NO		AT4G16650.1	O-fucosyltransferase family protein	GDP-fucose protein O-fucosyltransferase (O-FucT)
Glyma.01G208900	0.989237	1.34026	0.812706	0.734641	0.42945	0.695618	NO		AT5G47460.1	Pentatricopeptide repeat (PPR) superfamily protein	PPR repeat (PPR) // PPR repeat family (PPR_2)
Glyma.01G209200	20.068	20.3382	21.348	20.4164	19.3979	20.9397	NO		AT5G47490.1	RGPR-related	RGPR-RELATED
Glyma.01G209300	18.8818	20.1004	14.2928	13.7327	9.20337	9.90153	NO		AT5G47490.1	RGPR-related	RGPR-RELATED
Glyma.01G209400	703.6	1108.82	550.794	702.881	530.609	544.643	NO		AT4G29390.1	Ribosomal protein S30 family protein	small subunit ribosomal protein S30e (RP-S30e, RPS30)
Glyma.01G209500	6.706	7.09316	2.21546	2.08418	2.6111	2.86469	NO		AT5G47500.1	Pectin lyase-like superfamily protein	PECTINESTERASE 68-RELATED
Glyma.01G209800	25.4204	25.3894	17.1608	18.5504	10.8579	11.6513	NO		AT2G35720.1	DNAJ heat shock N-terminal domain-containing protein	DnaJ homolog subfamily C member 11 (DNAJC11)
Glyma.01G210000	2.94827	1.57901	1.60398	1.78078	1.574	0.859812	NO
Glyma.01G210200	11.4756	13.597	4.3821	8.5782	6.76064	4.63069	NO		AT4G16520.2	Ubiquitin-like superfamily protein	MICROTUBULE-ASSOCIATED PROTEINS 1A/1B LIGHT CHAIN 3-RELATED // SUBFAMILY NOT NAMED
Glyma.01G210400	0.499305	0.472038	1.11505	0.583315	1.06457	0.701715	NO		AT4G17260.1	Lactate/malate dehydrogenase family protein	L-lactate dehydrogenase (LDH, ldh)
Glyma.01G210600	26.9321	24.8893	25.8976	25.4587	19.7399	21.3521	NO		AT4G22540.1	OSBP(oxysterol binding protein)-related protein 2A	OXYSTEROL-BINDING PROTEIN-RELATED PROTEIN 2A-RELATED
Glyma.01G210700	1.86713	1.98404	1.73226	1.94401	1.87158	1.39248	NO		AT1G62520.1
Glyma.01G210800	6.28843	6.03265	19.6074	16.6002	25.0474	27.9086	NO		AT4G22570.1	adenine phosphoribosyl transferase 3	adenine phosphoribosyltransferase (APRT, apt)
Glyma.01G211000	10.4025	8.41633	19.0142	16.7707	14.0001	9.40611	NO		AT1G12240.1	Glycosyl hydrolases family 32 protein	ACID BETA-FRUCTOFURANOSIDASE 3, VACUOLAR-RELATED
Glyma.01G211200	212.089	213.036	125.178	110.648	76.9942	69.3747	NO		AT4G12400.2	stress-inducible protein, putative	Tetratricopeptide repeat (TPR_1) // Tetratricopeptide repeat (TPR_8) // TPR repeat (TPR_11)
Glyma.01G211300	8.47432	9.20344	1.49369	1.90013	1.14673	0.81505	NO		AT1G62770.1	Plant invertase/pectin methylesterase inhibitor superfamily protein	F23N19.14-RELATED
Glyma.01G211400	1.10957	0.96065	0.313032	0.558458	0.612239	0.423	NO		AT1G62780.1
Glyma.01G211600	2.94157	4.42778	0	0	1.16501	0	NO
Glyma.01G211700	45.2928	51.9434	46.3761	47.964	44.5779	41.4951	NO		AT1G12310.1	Calcium-binding EF-hand family protein	CALCIUM-BINDING PROTEIN CML14-RELATED
Glyma.01G211900	11.4069	12.2267	2.61261	3.60181	2.63046	2.93004	NO		AT4G22730.1	Leucine-rich repeat protein kinase family protein	Leucine Rich Repeat (LRR_1) // Protein tyrosine kinase (Pkinase_Tyr) // Leucine rich repeat N-terminal domain (LRRNT_2)
Glyma.01G212000	16.3378	17.7596	4.96177	4.7109	3.2675	2.98194	NO		AT4G12130.1	Glycine cleavage T-protein family	TRANSFERASE CAF17, MITOCHONDRIAL-RELATED
Glyma.01G212100	5.86839	8.45608	2.62266	2.91705	2.98697	4.00246	NO		AT3G60780.1	Protein of unknown function (DUF1442)	F5O11.5
Glyma.01G212200	9.58187	9.37796	3.93727	3.96504	4.45602	4.57851	NO		AT1G12360.1	Sec1/munc18-like (SM) proteins superfamily	syntaxin-binding protein 1 (STXBP1, MUNC18-1)
Glyma.01G212300	0.111551	0.339504	0.445231	0.848349	1.10979	0.810673	NO		AT1G12370.2	photolyase 1	DEOXYRIBODIPYRIMIDINE PHOTOLYASE
Glyma.01G212400	1.12586	1.43459	3.36744	2.23133	2.84906	2.51386	NO		AT1G62870.1		F16P17.2 PROTEIN
Glyma.01G212500	0.222941	0.241354	1.07521	0.956142	1.6025	1.42135	NO		AT4G22758.1
Glyma.01G212700	1.0585	0.875058	1.29021	1.50814	1.64157	1.9627	NO		AT1G12390.1	Cornichon family protein	PROTEIN CORNICHON HOMOLOG 3-RELATED
Glyma.01G212800	11.9765	14.7825	19.3793	15.2569	19.7396	22.525	NO		AT1G12420.1	ACT domain repeat 8	ACT domain (ACT_6)
Glyma.01G212900	8.02254	8.80927	4.88052	5.08342	3.54214	4.60132	NO		AT4G12060.1	Double Clp-N motif protein	ATP-DEPENDENT CLP PROTEASE // SUBFAMILY NOT NAMED
[truncated: 32,992 more rows]

## Sheet: S5
Table S5: Genes that are up-regulated by PBZ at 24 HAI and down-regulated at 36 HAI.
Gene_ID	12C	12P	24C	24P	36C	36P	Annotation (Phytozome 11.0)	Brief description (Phytomine, Phytozome 12)
Glyma.12G231900	15.935	12.3848	2.51993	29.0394	13.3479	4.0145	ATPase, F0 complex, subunit B/B\', bacterial/chloroplast	F-type H+-transporting ATPase subunit b (ATPF0B, atpF)
Glyma.06G229000	6.99921	6.60161	1.36723	19.6704	10.2935	2.60414	ATP synthase subunit C family protein	ATP SYNTHASE LIPID-BINDING PROTEIN, MITOCHONDRIAL
Glyma.12G232000	5.28496	3.97503	0.763827	10.991	5.45561	1.48204	ATP synthase subunit alpha	F-type H+-transporting ATPase subunit alpha (ATPF1A, atpA)
Glyma.20G048700	197.965	217.998	17.669	249.951	77.2853	13.3267	plastid-encoded CLP P	ATP-DEPENDENT CLP PROTEASE PROTEOLYTIC SUBUNIT 1
Glyma.09G171300	12.1893	9.93741	1.11979	17.7341	7.44573	1.38623		CYTOCHROME B6-F COMPLEX SUBUNIT 8
Glyma.01G058600	7.51895	8.62379	0.64102	13.8592	9.38653	1.21038	photosynthetic electron transfer B	cytochrome b6 (petB)
Glyma.13G068600	6.33525	5.44091	0.385605	10.2904	3.32798	0.779836	NADH:ubiquinone/plastoquinone oxidoreductase, chain 3 protein	NAD(P)H-quinone oxidoreductase subunit 3 (ndhC)
Glyma.01G201600	20.0135	17.9952	2.01885	34.3347	13.3499	2.92942	Tetratricopeptide repeat (TPR)-like superfamily protein	PHOTOSYSTEM I ASSEMBLY PROTEIN YCF3
Glyma.U016600	9.23019	6.76614	1.51019	33.2581	26.1307	4.0805	Photosystem I, PsaA/PsaB protein	photosystem I P700 chlorophyll a apoprotein A1 (psaA)
Glyma.09G090100	4.55781	4.23798	0.825697	17.5901	14.048	3.31411	Photosystem I, PsaA/PsaB protein	photosystem I P700 chlorophyll a apoprotein A2 (psaB)
Glyma.05G074900	4.36598	3.6878	1.71243	13.6679	13.5586	5.52557	photosystem II reaction center protein C	PHOTOSYSTEM II CP43 CHLOROPHYLL APOPROTEIN
Glyma.11G114700	4.83074	5.65968	0.77664	15.7389	16.9201	6.31904	photosystem II reaction center protein C	PHOTOSYSTEM II CP43 CHLOROPHYLL APOPROTEIN
Glyma.08G281300	2.72725	4.3306	1.01943	13.9043	10.2836	2.74178	photosystem II reaction center protein B	photosystem II CP47 chlorophyll apoprotein (psbB)
Glyma.05G073600	25.2338	20.7269	0.705506	49.8263	33.3386	3.4852	photosystem II reaction center protein A	photosystem II P680 reaction center D1 protein (psbA)
Glyma.04G095000	1.36432	1.49182	0.372011	3.61699	3.9586	1.10203	photosystem II reaction center protein D	photosystem II P680 reaction center D2 protein (psbD)
Glyma.06G217900	5.12224	4.50927	0.510848	7.7819	9.32758	2.47713	photosystem II reaction center protein D	PHOTOSYSTEM II D2 PROTEIN
Glyma.12G232700	11.3875	8.10818	0.970396	24.9945	20.0629	2.38263	photosystem II reaction center protein E	photosystem II cytochrome b559 subunit alpha (psbE)
Glyma.10G078900	41.0299	48.1369	4.0802	61.3457	18.397	4.6152	ribosomal protein L2	large subunit ribosomal protein L2 (RP-L2, MRPL2, rplB)
Glyma.12G232100	18.6547	18.7239	2.26634	34.8763	11.3422	2.78844	ribosomal protein L20	large subunit ribosomal protein L20 (RP-L20, MRPL20, rplT)
Glyma.U009000	3.81069	3.73436	0.869866	13.4987	6.02062	2.01363	ribosomal protein L23	60S RIBOSOMAL PROTEIN L23A // SUBFAMILY NOT NAMED
Glyma.12G232300	2.5144	2.23443	0.451743	4.08761	1.93282	0.350716	ribosomal protein L33	50S RIBOSOMAL PROTEIN L33, CHLOROPLASTIC
Glyma.14G213500	88.4852	80.8256	6.8061	90.8843	30.3088	8.09723	ribosomal protein S12B	small subunit ribosomal protein S12 (RP-S12, MRPS12, rpsL)
Glyma.03G031100	11.2709	9.3447	2.72223	22.3575	9.60157	2.77399	ribosomal protein S2	small subunit ribosomal protein S2 (RP-S2, MRPS2, rpsB)
Glyma.12G061600	33.1015	28.4362	3.4589	121.935	83.0645	11.9264	ribulose-bisphosphate carboxylases	ribulose-bisphosphate carboxylase large chain (rbcL)
Glyma.01G076000	36.4045	42.8925	11.7109	102.401	35.8467	9.52277	DNA-directed RNA polymerase family protein	DNA-directed RNA polymerase subunit beta (rpoB)
Glyma.16G065300	3.20435	2.63337	0.618308	6.48643	2.03141	0.726795	Chloroplast Ycf2;ATPase, AAA type, core	Ycf1 (Ycf1)
Glyma.04G145900	147.87	142.746	12.6639	140.265	30.7988	8.89984	Plant mitochondrial ATPase, F0 complex, subunit 8 protein	ATP SYNTHASE PROTEIN YMF19
Glyma.05G091900	24.3375	24.5354	2.87209	30.8031	8.76784	1.77939	ribosomal protein L5	60S RIBOSOMAL PROTEIN L11-RELATED // SUBFAMILY NOT NAMED
Glyma.05G092000	34.8029	31.9508	2.82711	34.025	8.60864	2.26295	Di-haem cytochrome, transmembrane;Cytochrome b/b6, C-terminal	ubiquinol-cytochrome c reductase cytochrome b subunit (CYTB, petB)
Glyma.05G092300	94.3635	89.8448	8.35667	113.184	42.4798	10.3888	ATP synthase subunit 1	ATP SYNTHASE SUBUNIT ALPHA, MITOCHONDRIAL
Glyma.06G028200	33.6833	33.7345	3.64944	16.2735	5.89438	2.67806	purple acid phosphatase 12	FE(3+)-ZN(2+) PURPLE ACID PHOSPHATASE 12
Glyma.07G122200	68.9448	71.1772	4.64283	65.7083	17.5884	3.82057	Di-haem cytochrome, transmembrane;Cytochrome b/b6, C-terminal	ubiquinol-cytochrome c reductase cytochrome b subunit (CYTB, petB)
Glyma.08G300900	9.19083	11.963	0.658595	8.39982	2.73912	0.807951	open reading frame 204	Mitovirus RNA-dependent RNA polymerase (Mitovir_RNA_pol)
Glyma.08G301000	57.2885	53.6986	2.87501	43.1181	10.1142	2.19275	NADH dehydrogenase 6	NADH-ubiquinone oxidoreductase chain 6 (ND6)
Glyma.09G058100	11.9819	10.7982	3.1121	25.2796	10.6638	2.53483	ribosomal protein S12A	small subunit ribosomal protein S12 (RP-S12, MRPS12, rpsL)
Glyma.09G214500	6.33273	9.97509	6.04519	20.1924	21.4234	8.3411	acyl-CoA-binding protein 6	diazepam-binding inhibitor (GABA receptor modulator, acyl-CoA-binding protein) (DBI, ACBP)
Glyma.10G098500	40.5799	39.7466	4.65974	39.0295	10.2488	3.99599	NADH dehydrogenase subunit 4	NADH-ubiquinone oxidoreductase chain 4 (ND4)
Glyma.11G235100	133.562	102.408	15.9996	65.3966	27.7482	13.5936	NADH dehydrogenase 3	NADH-UBIQUINONE OXIDOREDUCTASE CHAIN 3
Glyma.12G155300	78.8662	82.5018	5.82054	63.3621	16.6111	5.10111	cytochrome c oxidase subunit 3	cytochrome c oxidase subunit 3 (COX3)
Glyma.13G245200	44.0474	32.5229	5.46992	62.1654	26.7034	8.67025	ribosomal protein S7	small subunit ribosomal protein S7 (RP-S7, MRPS7, rpsG)
Glyma.14G103300	81.8206	79.1868	6.57985	61.8654	14.8992	3.78099	NADH dehydrogenase subunit 7	NADH DEHYDROGENASE [UBIQUINONE] IRON-SULFUR PROTEIN 2, MITOCHONDRIAL
Glyma.16G133700	182.894	164.47	11.0747	140.825	30.7039	7.92627	ATPase, F0 complex, subunit A protein	F-type H+-transporting ATPase subunit a (ATPeF0A, MTATP6, ATP6)
Glyma.17G185500	26.0096	27.6874	2.46845	25.39	6.05576	1.54131	ribosomal protein S10	small subunit ribosomal protein S10 (RP-S10, MRPS10, rpsJ)
Glyma.17G185600	36.0279	37.84	2.47672	30.3551	8.00929	2.47841	hydrogen ion transporting ATP synthases, rotational mechanism;zinc ion binding	ATP SYNTHASE PROTEIN MI25
Glyma.17G185800	108.834	105.411	5.23577	78.9407	17.2039	4.70147	NADH dehydrogenase 5B
Glyma.17G186100	81.3938	63.2344	6.39788	64.9855	17.4988	4.57535	NADH dehydrogenase subunit 4L	NADH-UBIQUINONE OXIDOREDUCTASE CHAIN 4L
Glyma.18G033200	0.931922	2.17619	2.51536	5.04038	5.23037	1.38609	Bifunctional inhibitor/lipid-transfer protein/seed storage 2S albumin superfamily protein	Probable lipid transfer (LTP_2)
Glyma.U009100	4.75128	3.56517	1.68814	11.0188	3.98449	1.57347	structural constituent of ribosome	small subunit ribosomal protein S3 (RP-S3, rpsC)
Glyma.20G008400	29.7503	23.9374	9.8472	21.0541	5.1714	2.24022
Glyma.01G163400	20198.9	18761.3	658.726	15735.8	5653.6	952.737
Glyma.05G084400	391.065	408.199	9.42871	221.022	86.6158	12.0014
Glyma.05G084500	27.1012	16.7074	4.78626	58.7533	23.2754	5.98799
Glyma.05G092200	314.863	468.185	41.3749	249.831	75.5474	36.4551
Glyma.05G182100	160.607	191.322	27.6134	55.3373	9.73843	4.86726
Glyma.06G224900	3.6575	3.99032	0.4805	6.16562	2.22249	0.338673
Glyma.07G079100	661.015	589.338	21.5385	521.412	163.248	23.2858
Glyma.08G269900	1832.59	1590.54	47.0019	1407.56	467.425	69.1358
Glyma.09G164000	13428.9	10800.9	502.144	11250.3	3773.36	653.067
Glyma.11G218300	8786.55	7368.89	263.556	7492.63	2339.59	391.731
Glyma.13G011200	45.4004	50.5533	0.626531	20.9696	5.22431	0.823029
Glyma.14G038100	1449.23	2269.2	17.5871	938.574	158.004	12.2041
Glyma.14G158500	75.8851	63.1694	11.8261	140.171	69.0707	16.8423
Glyma.17G134000	35.8651	36.2505	2.54961	28.7238	6.61693	2.08456

## Sheet: S6
Table S6: Similarity of the protein products of nuclear genes that are up-regulated at 24 HAI and down-regulated at 36 HAI (Table S5) with organelle-encoded proteins.
# BLASTP of the proteins encoded by the genes from Table S5 against chloroplast-encoded proteins. Predicted subcellular localization information is also included.
							subcellular localization prediction (wolfpsort)	subcellular localization prediction (BUSCA)
Gmax.protein.id (query)	Gmax.chloroplast.protein.id (Reference Sequence: NC_007942)	gene_name	Description	% sequence_similarity	% Query_coverage	E-value	localization	GOids	GOterms
Glyma.01G058600.1.p	lcl|NC_007942.1_prot_YP_538795.1_51	petB	cytochrome b6	97.39	99	6e-77	plasma membrane	GO:0031090	C:organelle membrane
Glyma.01G076000.1.p	lcl|NC_007942.1_prot_YP_538764.1_21	rpoC1	RNA polymerase beta' subunit	97.14	99	2e-41	cytosol	GO:0005634	C:nucleus
Glyma.01G201600.1.p	lcl|NC_007942.1_prot_YP_538754.1_11	ycf3	photosystem I assembly protein Ycf3	88.89	100	1e-75	nucleus	GO:0005634	C:nucleus
Glyma.03G031100.1.p	lcl|NC_007942.1_prot_YP_538766.1_23	rps2	ribosomal protein S2	98.41	89	2e-89	cytosol	GO:0009507	C:chloroplast
Glyma.04G095000.1.p	lcl|NC_007942.1_prot_YP_538760.1_17	psbD	photosystem II protein D2	94.63	100	7e-101	vacuole	GO:0031090	C:organelle membrane
Glyma.05G073600.1.p	lcl|NC_007942.1_prot_YP_538745.1_2	psbA	photosystem II protein D1	78.16	79	4e-38	cytosol	GO:0031090	C:organelle membrane
Glyma.05G074900.1.p	lcl|NC_007942.1_prot_YP_538759.1_16	psbC	photosystem II 44kDa protein	100	84	1e-33	chloroplast	GO:0031090	C:organelle membrane
Glyma.06G217900.1.p	lcl|NC_007942.1_prot_YP_538760.1_17	psbD	photosystem II protein D2	100	89	4e-104	plasma membrane	GO:0012505	C:endomembrane system
Glyma.06G229000.1.p	lcl|NC_007942.1_prot_YP_538768.1_25	atpH	ATP synthase CF0 C subunit	93.55	97	8e-34	chloroplast	GO:0031090	C:organelle membrane
Glyma.08G281300.1.p	lcl|NC_007942.1_prot_YP_538791.1_47	psbB	photosystem II 47kDa protein	94.62	87	9e-56	nucleus	GO:0009507	C:chloroplast
Glyma.09G090100.1.p	lcl|NC_007942.1_prot_YP_538756.1_13	psaB	photosystem I P700 chlorophyll a apoprotein A2	88.89	93	1e-103	Endoplasmic reticulum	GO:0031090	C:organelle membrane
Glyma.09G171300.1.p	lcl|NC_007942.1_prot_YP_538762.1_19	petN	cytochrome b6/f complex subunit VIII	89.66	100	5e-13	-	GO:0012505	C:endomembrane system
Glyma.10G078900.1.p	lcl|NC_007942.1_prot_YP_538827.1_83	rpl2	ribosomal protein L2	92.16	98	4e-62	cytosol	GO:0009507	C:chloroplast
Glyma.11G114700.1.p	lcl|NC_007942.1_prot_YP_538759.1_16	psbC	photosystem II 44kDa protein	99.06	79	3e-69	vacuole	GO:0031090	C:organelle membrane
Glyma.12G061600.1.p	lcl|NC_007942.1_prot_YP_538747.1_4	rbcL	ribulose-1,5-bisphosphate carboxylase/oxygenase large subunit	90.14	99	2e-81	chloroplast	GO:0005737	C:cytoplasm
Glyma.12G231900.1.p	lcl|NC_007942.1_prot_YP_538769.1_26	atpF	ATP synthase CF0 B subunit	100	100	3e-89	cytosol_nucleus	GO:0009507	C:chloroplast
Glyma.12G232000.1.p	lcl|NC_007942.1_prot_YP_538770.1_27	atpA	ATP synthase CF1 alpha subunit	100	100	0	cytosol	GO:0005634	C:nucleus
Glyma.12G232100.1.p	lcl|NC_007942.1_prot_YP_538787.1_44	rpl20	ribosomal protein L20	100	100	3e-91	cytosol	GO:0009507	C:chloroplast
Glyma.12G232300.1.p	lcl|NC_007942.1_prot_YP_538785.1_42	rpl33	ribosomal protein L33	100	100	4e-45	cytosol	GO:0009507	C:chloroplast
Glyma.12G232700.1.p	lcl|NC_007942.1_prot_YP_538781.1_38	psbE	photosystem II protein V	98.77	68	2e-55	golgi	GO:0012505	C:endomembrane system
Glyma.13G068600.1.p	lcl|NC_007942.1_prot_YP_538750.1_7	ndhC	NADH dehydrogenase subunit 3	100	100	3e-81	vacuole	GO:0031090	C:organelle membrane
Glyma.14G213500.1.p	lcl|NC_007942.1_prot_YP_538788.1_45	rps12	ribosomal protein S12	100	83	3e-23	chloroplast	GO:0005615	C:extracellular space
Glyma.16G065300.1.p	lcl|NC_007942.1_prot_YP_538825.1_81	ycf2	Ycf2	97.11	80	0	nucleus	GO:0005615	C:extracellular space
Glyma.20G048700.1.p	lcl|NC_007942.1_prot_YP_538790.1_46	clpP	ATP-dependent Clp protease proteolytic subunit	98.18	95	9e-34	cytosol	GO:0005634	C:nucleus
Glyma.U009000.1.p	lcl|NC_007942.1_prot_YP_538826.1_82	rpl23	ribosomal protein L23	100	100	2e-67	cytosol	GO:0009507	C:chloroplast
Glyma.U016600.1.p	lcl|NC_007942.1_prot_YP_538755.1_12	psaA	photosystem I P700 chlorophyll a apoprotein A1	96.69	98	2e-76	extracellular	GO:0031090	C:organelle membrane
# BLASTP of the proteins encoded by the genes from Table S5 against mitochondria-encoded proteins. Predicted subcellular localization information is also included.
							subcellular localization prediction (wolfpsort)	subcellular localization prediction (BUSCA)
Gmax.protein.id (query)	Gmax.mitochondrial.protein.id (Genbank accession number: JX463295)	gene_name	Description	% sequence_similarity	% Query_coverage	E-value	localization	GOids	GOterms
Glyma.04G145900.1.p	lcl|JX463295.1_prot_AFR34329.1_82	atp8	ATPase subunit 8	91.09	79	9e-60	nucleus	GO:0012505	C:endomembrane system
Glyma.05G091900.1.p	lcl|JX463295.1_prot_AFR34300.1_7	rp15	ribosomal protein subunit L5	71.35	76	4e-79	cytosol	GO:0005634	C:nucleus
Glyma.05G092000.1.p	lcl|JX463295.1_prot_AFR34302.1_9	cob	apocytochrome b	91.29	99	0	plasma membrane	GO:0031090	C:organelle membrane
Glyma.05G092200.1.p	lcl|JX463295.1_prot_AFR34378.1_79	orf172-3	hypothetical protein	96.4	95	1e-73	peroxisome	GO:0009507	C:chloroplast
Glyma.05G092300.1.p	lcl|JX463295.1_prot_AFR34327.1_78	atp1-3	ATPase subunit 1	92.59	95	9e-175	chloroplast	GO:0005615	C:extracellular space
Glyma.07G122200.1.p	lcl|JX463295.1_prot_AFR34302.1_9	cob	apocytochrome b	97.08	99	1e-108	plasma membrane	GO:0031090	C:organelle membrane
Glyma.08G300900.1.p	lcl|JX463295.1_prot_AFR34348.1_33	orf189	hypothetical protein	100	71	4e-141	cytosol	GO:0012505	C:endomembrane system
Glyma.08G301000.1.p	lcl|JX463295.1_prot_AFR34314.1_32	nad6	NADH dehydrogenase subunit 6	100	99	3e-161	plasma membrane	GO:0012505	C:endomembrane system
Glyma.10G098500.1.p	lcl|JX463295.1_prot_AFR34311.1_28	nad4	NADH dehydrogenase subunit 4	92.86	64	1e-97	plasma membrane	GO:0012505	C:endomembrane system
Glyma.11G235100.1.p	lcl|JX463295.1_prot_AFR34303.1_15	nad3	NADH dehydrogenase subunit 3	92.59	60	4e-50	cytosol	GO:0012505	C:endomembrane system
Glyma.12G155300.1.p	lcl|JX463295.1_prot_AFR34298.1_5	cox3	cytochrome c oxidase subunit III	100	99	0	vacuole	GO:0031090	C:organelle membrane
Glyma.14G103300.1.p	lcl|JX463295.1_prot_AFR34316.1_37	nad7	NADH dehydrogenase subunit 7	84.31	100	5e-112	peroxisome	GO:0005634	C:nucleus
Glyma.16G133700.1.p	lcl|JX463295.1_prot_AFR34328.1_80	atp6-2	ATPase subunit 6	95.89	99	2e-46	extracellular	GO:0031090	C:organelle membrane
Glyma.17G185500.1.p	lcl|JX463295.1_prot_AFR34307.1_18	rps10	ribosomal protein S10	95.59	76	5e-43	mitochondria	GO:0009507	C:chloroplast
Glyma.17G185600.1.p	lcl|JX463295.1_prot_AFR34305.1_17	atp4	ATPase subunit 4	96.92	99	2e-134	nucleus	GO:0031090	C:organelle membrane
Glyma.17G185800.1.p	lcl|JX463295.1_prot_AFR34299.1_53	nad5	NADH dehydrogenase subunit 5	83.1	55	5e-67	cytosol	GO:0012505	C:endomembrane system
Glyma.17G186100.1.p	lcl|JX463295.1_prot_AFR34331.1_45	nad4L-2	NADH dehydrogenase subunit 4L	100	66	8e-58	chloroplast	GO:0031090	C:organelle membrane

## Sheet: S7
Table S7: Enrichment analysis of Gene Ontology (GO) terms among differentially expressed genes.
			Up-regulated (24 HAI)		Down-regulated (36 HAI)
GO term	Level	Description	FDR	Num	FDR	Num
GO:0006412	P	translation	1e-10	30
GO:0006091	P	generation of precursor metabolites and energy	1.6e-08	14	1.8e-07	12
GO:0015979	P	photosynthesis	1.6e-08	13	2.3e-06	10
GO:0044249	P	cellular biosynthetic process	5.5e-05	51
GO:0010467	P	gene expression	5.5e-05	46
GO:0009058	P	biosynthetic process	0.00012	52
GO:0006807	P	nitrogen compound metabolic process	0.00013	56
GO:0044237	P	cellular metabolic process	0.0078	77
GO:0008152	P	metabolic process	0.032	101
GO:0009987	P	cellular process	0.05	85
GO:0005840	C	ribosome	2.1e-13	29
GO:0032991	C	macromolecular complex	3.6e-12	50
GO:0009579	C	thylakoid	6e-09	11	0.00015	7
GO:0044444	C	cytoplasmic part	2e-07	30
GO:0044424	C	intracellular part	1.7e-06	54
GO:0005622	C	intracellular	2.3e-06	55
GO:0005623	C	cell	5.9e-06	55
GO:0043226	C	organelle	0.0002	39
GO:0005198	F	structural molecule activity	8.6e-13	29

## Sheet: S8
Table S8: Enrichment of KEGG pathways among differentially expressed genes.
Databases: KEGG PATHWAY
Statistical test method: hypergeometric test / Fisher's exact test
FDR correction method: Benjamini and Hochberg
24_down
Term	Database	ID	Input number	Background number	P-Value	Corrected P-Value	Input	Hyperlink
Plant hormone signal transduction	KEGG PATHWAY	gmx04075	16	618	8.42e-10	2.95e-08	Glyma.15G236200.1.p|Glyma.03G158600.1.p|Glyma.13G197600.1.p|Glyma.17G043700.1.p|Glyma.08G292400.1.p|Glyma.11G038600.1.p|Glyma.15G012800.1.p|Glyma.15G172500.1.p|Glyma.04G025500.1.p|Glyma.02G131700.1.p|Glyma.19G161100.1.p|Glyma.18G130900.1.p|Glyma.09G066500.1.p|Glyma.03G158700.1.p|Glyma.01G078200.1.p|Glyma.10G270500.1.p	http://www.genome.jp/kegg-bin/show_pathway?gmx04075/gmx:547965%09red/gmx:100783436%09red/gmx:100803764%09red/gmx:100217340%09red/gmx:100787436%09red/gmx:100306332%09red/gmx:100811879%09red/gmx:100777024%09red/gmx:100305926%09red/gmx:100306655%09red/gmx:100809479%09red/gmx:100810013%09red/gmx:100794795%09red/gmx:100527828%09red/gmx:100812974%09red
Linoleic acid metabolism	KEGG PATHWAY	gmx00591	4	48	3.22e-05	0.000563396	Glyma.07G006900.1.p|Glyma.04G105900.1.p|Glyma.07G034800.1.p|Glyma.13G347800.1.p	http://www.genome.jp/kegg-bin/show_pathway?gmx00591/gmx:547860%09red/gmx:547856%09red/gmx:100127399%09red/gmx:100101853%09red
Phenylpropanoid biosynthesis	KEGG PATHWAY	gmx00940	7	332	0.000186555	0.00217647	Glyma.15G270900.1.p|Glyma.17G061400.1.p|Glyma.18G113100.1.p|Glyma.06G275900.1.p|Glyma.03G039800.1.p|Glyma.08G162700.1.p|Glyma.15G271000.1.p	http://www.genome.jp/kegg-bin/show_pathway?gmx00940/gmx:100803503%09red/gmx:100811432%09red/gmx:100804620%09red/gmx:100783037%09red/gmx:100792775%09red/gmx:100778626%09red
Biosynthesis of secondary metabolites	KEGG PATHWAY	gmx01110	15	2026	0.00484168	0.0423647	Glyma.15G270900.1.p|Glyma.17G061400.1.p|Glyma.18G113100.1.p|Glyma.03G039800.1.p|Glyma.06G275900.1.p|Glyma.04G020200.1.p|Glyma.02G029900.1.p|Glyma.13G183000.1.p|Glyma.08G176300.1.p|Glyma.08G162700.1.p|Glyma.03G028000.1.p|Glyma.17G158100.1.p|Glyma.03G092800.1.p|Glyma.05G108900.1.p|Glyma.15G271000.1.p	http://www.genome.jp/kegg-bin/show_pathway?gmx01110/gmx:100803503%09red/gmx:100806069%09red/gmx:100811432%09red/gmx:100790271%09red/gmx:100805391%09red/gmx:100814399%09red/gmx:100783037%09red/gmx:547994%09red/gmx:100792775%09red/gmx:548088%09red/gmx:100791928%09red/gmx:100804620%09red/gmx:100778626%09red/gmx:100798184%09red
24_up
Term	Database	ID	Input number	Background number	P-Value	Corrected P-Value	Input	Hyperlink
Ribosome	KEGG PATHWAY	gmx03010	34	595	3.83e-26	1.38e-24	Glyma.12G003600.1.p|Glyma.10G078900.1.p|Glyma.19G053400.1.p|Glyma.12G232100.1.p|Glyma.11G019500.1.p|Glyma.13G221500.1.p|Glyma.05G156100.1.p|Glyma.05G052400.1.p|Glyma.19G051900.1.p|Glyma.09G038100.1.p|Glyma.10G179000.1.p|Glyma.03G031100.1.p|Glyma.17G185500.1.p|Glyma.02G221500.1.p|Glyma.U009000.1.p|Glyma.17G206500.1.p|Glyma.09G058100.1.p|Glyma.10G160300.1.p|Glyma.18G078500.1.p|Glyma.13G245200.1.p|G…	http://www.genome.jp/kegg-bin/show_pathway?gmx03010/gmx:547745%09red/gmx:3989255%09red/gmx:3989263%09red/gmx:100795924%09red/gmx:3989337%09red/gmx:3989321%09red/gmx:3989320%09red/gmx:3989319%09red/gmx:100816536%09red/gmx:100499937%09red/gmx:3989336%09red/gmx:100777189%09red/gmx:100499673%09red/gmx:100810363%09red/gmx:15308532%09red/gmx:100813093%09red/gmx:100776305%09red/gmx:3989335%09red/gmx:100…
Photosynthesis	KEGG PATHWAY	gmx00195	20	120	3.14e-24	4.56e-23	Glyma.05G073600.1.p|Glyma.09G171300.1.p|Glyma.19G054200.1.p|Glyma.08G363500.1.p|Glyma.U016600.1.p|Glyma.01G058600.1.p|Glyma.05G074900.1.p|Glyma.12G231900.1.p|Glyma.09G090100.1.p|Glyma.06G217900.1.p|Glyma.08G281300.1.p|Glyma.13G088500.1.p|Glyma.04G095000.1.p|Glyma.12G232000.1.p|Glyma.11G114700.1.p|Glyma.02G184000.1.p|Glyma.12G232700.1.p|Glyma.06G229000.1.p|Glyma.12G232900.1.p|Glyma.09G171400.1.p	http://www.genome.jp/kegg-bin/show_pathway?gmx00195/gmx:3989284%09red/gmx:3989296%09red/gmx:3989295%09red/gmx:3989281%09red/gmx:3989283%09red/gmx:3989313%09red/gmx:3989266%09red/gmx:3989267%09red/gmx:3989298%09red/gmx:3989323%09red/gmx:3989289%09red/gmx:3989288%09red/gmx:3989327%09red/gmx:3989273%09red/gmx:3989297%09red/gmx:3989259%09red/gmx:3989360%09red/gmx:3989309%09red
Oxidative phosphorylation	KEGG PATHWAY	gmx00190	24	237	3.8e-24	4.56e-23	Glyma.16G133700.1.p|Glyma.12G155300.1.p|Glyma.13G068600.1.p|Glyma.05G092300.1.p|Glyma.18G262700.1.p|Glyma.17G186100.1.p|Glyma.16G089800.1.p|Glyma.08G301000.1.p|Glyma.12G231900.1.p|Glyma.03G094400.1.p|Glyma.18G155700.1.p|Glyma.07G122200.1.p|Glyma.08G050600.1.p|Glyma.05G092000.1.p|Glyma.17G185800.1.p|Glyma.10G098500.1.p|Glyma.02G184000.1.p|Glyma.19G054200.1.p|Glyma.14G103300.1.p|Glyma.01G136900.1.p…	http://www.genome.jp/kegg-bin/show_pathway?gmx00190/gmx:15308633%09red/gmx:15308528%09red/gmx:15308563%09red/gmx:15308561%09red/gmx:15308540%09red/gmx:100527042%09red/gmx:100797098%09red/gmx:15308533%09red/gmx:3989355%09red/gmx:15308534%09red/gmx:15308625%09red/gmx:15308624%09red/gmx:15308603%09red/gmx:3989277%09red/gmx:3989276%09red/gmx:3989273%09red/gmx:3989278%09red/gmx:3989297%09red/gmx:39892…
Metabolic pathways	KEGG PATHWAY	gmx01100	55	3553	1.31e-15	1.18e-14	Glyma.07G122200.1.p|Glyma.18G155700.1.p|Glyma.19G033900.1.p|Glyma.U016600.1.p|Glyma.13G068600.1.p|Glyma.05G092300.1.p|Glyma.18G262700.1.p|Glyma.04G095000.1.p|Glyma.16G133700.1.p|Glyma.17G186100.1.p|Glyma.09G164200.1.p|Glyma.15G248500.1.p|Glyma.13G109800.1.p|Glyma.12G061600.1.p|Glyma.09G171400.1.p|Glyma.09G171300.1.p|Glyma.12G155300.1.p|Glyma.05G074900.1.p|Glyma.16G089800.1.p|Glyma.08G250000.1.p|G…	http://www.genome.jp/kegg-bin/show_pathway?gmx01100/gmx:100812491%09red/gmx:3989288%09red/gmx:3989266%09red/gmx:3989267%09red/gmx:15308528%09red/gmx:3989360%09red/gmx:3989323%09red/gmx:15308563%09red/gmx:100776541%09red/gmx:15308561%09red/gmx:15308540%09red/gmx:100527042%09red/gmx:3989309%09red/gmx:100500417%09red/gmx:3989284%09red/gmx:3989281%09red/gmx:3989283%09red/gmx:100797098%09red/gmx:39892…
Brassinosteroid biosynthesis	KEGG PATHWAY	gmx00905	6	21	2.24e-09	1.61e-08	Glyma.19G033900.1.p|Glyma.13G052900.1.p|Glyma.08G250000.1.p|Glyma.11G067700.1.p|Glyma.14G059900.1.p|Glyma.18G272300.1.p	http://www.genome.jp/kegg-bin/show_pathway?gmx00905/gmx:100775886%09red/gmx:100818290%09red/gmx:100779967%09red/gmx:100789515%09red/gmx:100805958%09red
RNA polymerase	KEGG PATHWAY	gmx03020	5	73	2.97e-05	0.000178225	Glyma.02G221400.1.p|Glyma.09G164200.1.p|Glyma.01G076000.1.p|Glyma.16G212700.1.p|Glyma.04G150600.1.p	http://www.genome.jp/kegg-bin/show_pathway?gmx03020/gmx:3989293%09red/gmx:100500417%09red/gmx:3989292%09red
Pyrimidine metabolism	KEGG PATHWAY	gmx00240	6	217	0.000576479	0.00296475	Glyma.04G150600.1.p|Glyma.16G212700.1.p|Glyma.01G076000.1.p|Glyma.09G164200.1.p|Glyma.02G221400.1.p|Glyma.05G124300.1.p	http://www.genome.jp/kegg-bin/show_pathway?gmx00240/gmx:100778329%09red/gmx:3989293%09red/gmx:100500417%09red/gmx:3989292%09red
Purine metabolism	KEGG PATHWAY	gmx00230	6	284	0.00220598	0.00992692	Glyma.04G150600.1.p|Glyma.16G212700.1.p|Glyma.01G076000.1.p|Glyma.09G164200.1.p|Glyma.02G221400.1.p|Glyma.05G124300.1.p	http://www.genome.jp/kegg-bin/show_pathway?gmx00230/gmx:100778329%09red/gmx:3989293%09red/gmx:100500417%09red/gmx:3989292%09red
Nucleotide excision repair	KEGG PATHWAY	gmx03420	4	122	0.00268251	0.01073	Glyma.12G142900.1.p|Glyma.05G124300.1.p|Glyma.05G239900.1.p|Glyma.04G246800.1.p	http://www.genome.jp/kegg-bin/show_pathway?gmx03420/gmx:100778329%09red/gmx:100798331%09red/gmx:100527035%09red/gmx:100795164%09red
Glutathione metabolism	KEGG PATHWAY	gmx00480	4	158	0.00653132	0.0235127	Glyma.08G118700.1.p|Glyma.15G251500.1.p|Glyma.08G175200.1.p|Glyma.15G252200.1.p	http://www.genome.jp/kegg-bin/show_pathway?gmx00480/gmx:547936%09red/gmx:100791741%09red/gmx:547925%09red/gmx:547580%09red
Spliceosome	KEGG PATHWAY	gmx03040	5	311	0.0150553	0.0492718	Glyma.19G195100.1.p|Glyma.18G132700.1.p|Glyma.10G186300.1.p|Glyma.20G084000.1.p|Glyma.19G154600.1.p	http://www.genome.jp/kegg-bin/show_pathway?gmx03040/gmx:100817663%09red/gmx:100793721%09red/gmx:100500203%09red/gmx:100799718%09red/gmx:100499965%09red
36_down
Term	Database	ID	Input number	Background number	P-Value	Corrected P-Value	Input	Hyperlink
Photosynthesis	KEGG PATHWAY	gmx00195	16	120	3.28e-20	1.05e-18	Glyma.05G073600.1.p|Glyma.09G171300.1.p|Glyma.U016600.1.p|Glyma.11G114700.1.p|Glyma.05G074900.1.p|Glyma.12G231900.1.p|Glyma.09G090100.1.p|Glyma.06G217900.1.p|Glyma.08G281300.1.p|Glyma.13G028200.1.p|Glyma.01G058600.1.p|Glyma.12G232000.1.p|Glyma.12G232700.1.p|Glyma.06G229000.1.p|Glyma.15G114600.1.p|Glyma.04G095000.1.p	http://www.genome.jp/kegg-bin/show_pathway?gmx00195/gmx:3989284%09red/gmx:3989297%09red/gmx:3989283%09red/gmx:3989313%09red/gmx:3989266%09red/gmx:3989267%09red/gmx:3989298%09red/gmx:3989323%09red/gmx:3989289%09red/gmx:3989327%09red/gmx:3989296%09red/gmx:3989259%09red/gmx:3989328%09red
Oxidative phosphorylation	KEGG PATHWAY	gmx00190	15	237	1.48e-14	2.37e-13	Glyma.07G122200.1.p|Glyma.16G133700.1.p|Glyma.14G103300.1.p|Glyma.12G155300.1.p|Glyma.13G068600.1.p|Glyma.05G092300.1.p|Glyma.05G092000.1.p|Glyma.12G231900.1.p|Glyma.17G186100.1.p|Glyma.08G301000.1.p|Glyma.11G235100.1.p|Glyma.10G098500.1.p|Glyma.12G232000.1.p|Glyma.06G229000.1.p|Glyma.17G185800.1.p	http://www.genome.jp/kegg-bin/show_pathway?gmx00190/gmx:3989297%09red/gmx:3989296%09red/gmx:15308533%09red/gmx:15308597%09red/gmx:100797098%09red/gmx:15308625%09red/gmx:15308624%09red/gmx:15308528%09red/gmx:3989298%09red/gmx:15308603%09red/gmx:15308563%09red/gmx:3989276%09red/gmx:15308540%09red/gmx:15308566%09red/gmx:15308561%09red
Protein processing in endoplasmic reticulum	KEGG PATHWAY	gmx04141	17	375	4.46e-14	4.76e-13	Glyma.07G043600.1.p|Glyma.16G206200.1.p|Glyma.07G200700.1.p|Glyma.08G069000.1.p|Glyma.17G224900.1.p|Glyma.14G099900.1.p|Glyma.08G068700.1.p|Glyma.06G157800.1.p|Glyma.08G068800.1.p|Glyma.14G063700.1.p|Glyma.10G176400.1.p|Glyma.02G205600.1.p|Glyma.01G106800.1.p|Glyma.16G012000.1.p|Glyma.07G200000.1.p|Glyma.14G063800.1.p|Glyma.07G200300.1.p	http://www.genome.jp/kegg-bin/show_pathway?gmx04141/gmx:100790356%09red/gmx:100526870%09red/gmx:100527912%09red/gmx:100791705%09red/gmx:100813195%09red/gmx:547971%09red/gmx:100500319%09red/gmx:100526893%09red/gmx:100780308%09red/gmx:100803161%09red/gmx:100500503%09red/gmx:100527855%09red/gmx:100789931%09red/gmx:100500475%09red/gmx:100799280%09red/gmx:100779969%09red
Metabolic pathways	KEGG PATHWAY	gmx01100	44	3553	8.5e-14	6.8e-13	Glyma.16G133700.1.p|Glyma.U016600.1.p|Glyma.13G068600.1.p|Glyma.05G092300.1.p|Glyma.04G061100.1.p|Glyma.01G076000.1.p|Glyma.17G186100.1.p|Glyma.17G252200.1.p|Glyma.13G028200.1.p|Glyma.01G003900.1.p|Glyma.03G055100.1.p|Glyma.12G061600.1.p|Glyma.09G171300.1.p|Glyma.11G030800.1.p|Glyma.12G155300.1.p|Glyma.05G056300.1.p|Glyma.05G074900.1.p|Glyma.08G301000.1.p|Glyma.12G231900.1.p|Glyma.11G114700.1.p|G…	http://www.genome.jp/kegg-bin/show_pathway?gmx01100/gmx:100790279%09red/gmx:100776332%09red/gmx:3989266%09red/gmx:3989267%09red/gmx:15308528%09red/gmx:3989323%09red/gmx:15308563%09red/gmx:15308561%09red/gmx:15308540%09red/gmx:100803637%09red/gmx:3989328%09red/gmx:3989259%09red/gmx:3989284%09red/gmx:732626%09red/gmx:3989283%09red/gmx:100797098%09red/gmx:3989289%09red/gmx:100791095%09red/gmx:153085…
Cutin, suberine and wax biosynthesis	KEGG PATHWAY	gmx00073	4	52	4.23e-05	0.00026648	Glyma.19G096100.1.p|Glyma.10G189900.1.p|Glyma.03G101200.1.p|Glyma.16G053300.1.p	http://www.genome.jp/kegg-bin/show_pathway?gmx00073/gmx:100805835%09red/gmx:547497%09red/gmx:100792433%09red/gmx:100804504%09red
Ribosome	KEGG PATHWAY	gmx03010	10	595	5e-05	0.00026648	Glyma.09G058100.1.p|Glyma.U009100.1.p|Glyma.10G078900.1.p|Glyma.12G232100.1.p|Glyma.03G031100.1.p|Glyma.17G185500.1.p|Glyma.13G245200.1.p|Glyma.U009000.1.p|Glyma.12G232300.1.p|Glyma.14G213500.1.p	http://www.genome.jp/kegg-bin/show_pathway?gmx03010/gmx:3989294%09red/gmx:3989255%09red/gmx:3989321%09red/gmx:15308532%09red/gmx:100776305%09red/gmx:3989256%09red/gmx:100526915%09red/gmx:3989254%09red/gmx:100306140%09red/gmx:3989319%09red
Plant hormone signal transduction	KEGG PATHWAY	gmx04075	9	618	0.000336818	0.00153974	Glyma.15G236200.1.p|Glyma.08G207900.1.p|Glyma.01G037500.1.p|Glyma.15G012800.1.p|Glyma.10G270500.1.p|Glyma.03G158700.1.p|Glyma.20G120800.1.p|Glyma.17G165300.1.p|Glyma.02G027400.1.p	http://www.genome.jp/kegg-bin/show_pathway?gmx04075/gmx:547784%09red/gmx:100787436%09red/gmx:100811879%09red/gmx:100777024%09red/gmx:100793397%09red/gmx:100810013%09red/gmx:100779307%09red/gmx:100779833%09red/gmx:100787696%09red
Biosynthesis of secondary metabolites	KEGG PATHWAY	gmx01110	15	2026	0.00460603	0.016377	Glyma.17G252200.1.p|Glyma.11G027700.1.p|Glyma.02G001500.1.p|Glyma.03G101200.1.p|Glyma.04G220600.1.p|Glyma.04G061100.1.p|Glyma.07G193500.1.p|Glyma.17G158100.1.p|Glyma.05G108900.1.p|Glyma.13G072100.1.p|Glyma.01G003900.1.p|Glyma.03G055100.1.p|Glyma.10G001800.1.p|Glyma.06G145300.1.p|Glyma.02G015800.1.p	http://www.genome.jp/kegg-bin/show_pathway?gmx01110/gmx:100797395%09red/gmx:100801121%09red/gmx:100790271%09red/gmx:547705%09red/gmx:100790279%09red/gmx:100813552%09red/gmx:100803637%09red/gmx:100801148%09red/gmx:732626%09red/gmx:100803874%09red/gmx:100791024%09red/gmx:100791095%09red/gmx:100805835%09red/gmx:100791928%09red/gmx:100776332%09red
36_up
Term	Database	ID	Input number	Background number	P-Value	Corrected P-Value	Input	Hyperlink
Brassinosteroid biosynthesis	KEGG PATHWAY	gmx00905	8	21	5.53e-16	8.85e-15	Glyma.02G256800.1.p|Glyma.19G033900.1.p|Glyma.13G052900.1.p|Glyma.08G250000.1.p|Glyma.01G175500.1.p|Glyma.11G067700.1.p|Glyma.14G059900.1.p|Glyma.18G272300.1.p	http://www.genome.jp/kegg-bin/show_pathway?gmx00905/gmx:100775886%09red/gmx:100802498%09red/gmx:100779967%09red/gmx:100789515%09red/gmx:100818290%09red/gmx:100781291%09red/gmx:100805958%09red
Biosynthesis of secondary metabolites	KEGG PATHWAY	gmx01110	22	2026	3.87e-11	3.09e-10	Glyma.01G175500.1.p|Glyma.16G039600.1.p|Glyma.13G109800.1.p|Glyma.19G033900.1.p|Glyma.03G187500.1.p|Glyma.04G010900.1.p|Glyma.12G053800.1.p|Glyma.03G187000.1.p|Glyma.17G052900.1.p|Glyma.08G250000.1.p|Glyma.14G059900.1.p|Glyma.19G187000.1.p|Glyma.13G052900.1.p|Glyma.18G055400.1.p|Glyma.18G177000.1.p|Glyma.11G067700.1.p|Glyma.02G256800.1.p|Glyma.02G104300.1.p|Glyma.18G272300.1.p|Glyma.07G236100.1.p…	http://www.genome.jp/kegg-bin/show_pathway?gmx01110/gmx:100803105%09red/gmx:100781291%09red/gmx:100817622%09red/gmx:100779967%09red/gmx:100789515%09red/gmx:100816056%09red/gmx:100775886%09red/gmx:100802498%09red/gmx:100815146%09red/gmx:100776894%09red/gmx:100796758%09red/gmx:100820340%09red/gmx:100802029%09red/gmx:100778817%09red/gmx:100775549%09red/gmx:100812491%09red/gmx:100782035%09red/gmx:100…
Phenylpropanoid biosynthesis	KEGG PATHWAY	gmx00940	6	332	4.96e-05	0.000264347	Glyma.17G052900.1.p|Glyma.16G039600.1.p|Glyma.18G055400.1.p|Glyma.18G177000.1.p|Glyma.12G053800.1.p|Glyma.03G007700.1.p	http://www.genome.jp/kegg-bin/show_pathway?gmx00940/gmx:100812491%09red/gmx:100817622%09red/gmx:100816056%09red/gmx:100775549%09red/gmx:778162%09red/gmx:100820340%09red
Metabolic pathways	KEGG PATHWAY	gmx01100	14	3553	0.00788269	0.0252246	Glyma.17G052900.1.p|Glyma.01G175500.1.p|Glyma.13G052900.1.p|Glyma.16G039600.1.p|Glyma.02G104300.1.p|Glyma.18G055400.1.p|Glyma.18G177000.1.p|Glyma.08G250000.1.p|Glyma.11G067700.1.p|Glyma.18G272300.1.p|Glyma.13G109800.1.p|Glyma.12G053800.1.p|Glyma.03G007700.1.p|Glyma.19G033900.1.p	http://www.genome.jp/kegg-bin/show_pathway?gmx01100/gmx:100812491%09red/gmx:100817622%09red/gmx:100816056%09red/gmx:100789515%09red/gmx:100802498%09red/gmx:100815146%09red/gmx:100796758%09red/gmx:100820340%09red/gmx:100779967%09red/gmx:100775549%09red/gmx:100818290%09red/gmx:778162%09red/gmx:100805958%09red

## Sheet: S10
Table S10: Genes encoding differentially expressed cell-wall remodeling enzymes. Expression of these genes are shown in log2(RPKM+1).
Gene	12C	12P	24C	24P	36C	36P	Annotation	Abbreviation (used in Figure 5A)
Glyma.17G242400	0.584022	1.44239	0.289096	0.42118	0.639821	0.601839	alpha-amylase-like	AMY
Glyma.19G124600	0.165572	0.224595	1.92656	1.17085	4.61257	4.47625	alpha-L-arabinofuranosidase 1	ARAF
Glyma.02G072400	5.18045	3.972	7.64197	6.80482	7.54396	7.48501	arabinogalactan protein 14	AGP
Glyma.12G053800	2.05938	1.78847	3.39915	3.59219	2.98992	3.98141	beta glucosidase 15	BGLU
Glyma.15G270900	0.5247	0.302635	4.58549	3.46496	6.36397	6.23068	beta glucosidase 17	BGLU
Glyma.15G271000	0.708437	0.742264	6.842	5.33735	9.54206	9.2235	beta glucosidase 17	BGLU
Glyma.09G038600	0.4498	0.415107	3.17721	2.05847	4.93262	4.84621	beta-xylosidase 1	BXL1
Glyma.15G143700	0.153957	0.196806	2.75715	1.71398	4.76645	4.74596	beta-xylosidase 1	BXL1
Glyma.12G150900	0.219966	0.0359331	2.38275	1.47988	3.05	2.5021	expansin 12	EXP
Glyma.19G024200	0.0709244	0.0351088	1.14096	0.643038	1.93154	1.326	expansin A15	EXP
Glyma.02G235900	0.414411	0.343464	1.01784	0.799647	1.17586	0.551887	expansin A8	EXP
Glyma.11G038300	0.225522	0.26973	0.488748	0.140131	2.42838	1.24556	expansin-like B1	EXP
Glyma.12G173800	0.275865	0.384291	1.354	0.676516	2.93726	2.34341	FASCICLIN-like arabinogalactan-protein 11	FLA
Glyma.12G207600	0.54701	0.154107	5.25363	4.25773	6.20829	5.59112	FASCICLIN-like arabinoogalactan 9	FLA
Glyma.11G105900	6.31544	6.98308	5.46574	6.46776	5.29978	5.20886	glycine-rich protein 2B	GRP2B
Glyma.12G030800	7.23465	7.79558	6.5463	7.62354	6.60554	6.47019	glycine-rich protein 2B	GRP2B
Glyma.04G208400	1.54561	1.47818	1.76823	2.2843	1.58045	2.40361	Glycosyl hydrolase family 35 protein	GH
Glyma.15G142400	0.869295	1.26166	0.0522727	0.154294	3.33695	2.39707	Glycosyl hydrolase superfamily protein	GH
Glyma.05G056300	2.39305	1.67623	5.45537	4.56801	6.65462	5.61165	Glycosyl hydrolases family 32 protein	GH
Glyma.11G030800	0.331749	0.314654	0.8793	0.938659	1.17845	0.688034	Glycosyl hydrolases family 32 protein	GH
Glyma.17G138500	1.73745	0.930438	5.86964	4.6893	7.60347	6.61365	Glycosyl hydrolases family 32 protein	GH
Glyma.05G225800	0.340357	0.416928	1.98538	1.303	3.0605	3.08476	O-Glycosyl hydrolases family 17 protein	GH
Glyma.07G216900	0.518372	0.5305	3.86205	2.87709	5.21474	4.82058	hydroxyproline-rich glycoprotein family protein	HRGP
Glyma.13G056500	0.091285	0.106531	1.96249	1.19785	4.18692	4.05063	hydroxyproline-rich glycoprotein family protein	HRGP
Glyma.12G060900	0.128862	0.185939	1.11443	0.587131	1.99938	1.40078	laccase 2	LAC2
Glyma.05G133400	0.364886	0.645091	0.711833	1.08125	1.8781	2.70766	Pectin lyase-like superfamily protein	PL
Glyma.08G087900	0.087636	0.299841	0.279448	0.309209	0.583811	1.12646	Pectin lyase-like superfamily protein	PL
Glyma.05G044000	0.384262	0.518499	2.26204	1.49048	3.44038	3.1948	Pectin lyase-like superfamily protein	PL
Glyma.04G220600	0.0261073	0.180358	0.396292	0.203161	4.72825	2.62193	Peroxidase superfamily protein	PER
Glyma.06G145300	0.408601	0.579469	0.74517	0.685002	2.59305	1.48623	Peroxidase superfamily protein	PER
Glyma.03G007700	1.31976	0.714599	2.49984	2.85862	2.6496	3.87627	Peroxidase superfamily protein	PER
Glyma.17G052900	1.64946	1.72838	1.0601	1.4771	0.490932	1.17713	Peroxidase superfamily protein	PER
Glyma.18G055400	0.0761252	0.0883301	0.517218	0.193104	3.0242	3.95817	Peroxidase superfamily protein	PER
Glyma.03G039800	0.0107028	0.147833	1.45475	0.742662	5.31558	6.11495	Peroxidase superfamily protein	PER
Glyma.06G275900	0.0905634	0.0406254	4.0329	2.72112	5.5367	4.82629	Peroxidase superfamily protein	PER
Glyma.08G162700	0.194235	0.266665	1.91491	1.14376	4.34262	5.17194	Peroxidase superfamily protein	PER
Glyma.17G061400	0.386128	0.454499	1.99985	0.820584	2.70181	3.04548	Peroxidase superfamily protein	PER
Glyma.09G232000	0	0	2.04478	0.80995	2.64251	2.03487	Plant invertase/pectin methylesterase inhibitor superfamily protein	PMEI
Glyma.11G146500	0.977557	2.64721	0.859273	0.340022	4.32161	3.54926	plasma membrane intrinsic protein 2;4	Aquaporin
Glyma.12G075400	2.33113	3.45584	4.22185	3.63124	6.6478	6.36912	plasma membrane intrinsic protein 2;4	Aquaporin
Glyma.20G203800	0.358491	1.68632	0.197639	0.0462439	0.244316	0.180824	proline-rich protein 1	PRP1
Glyma.13G035900	0.0188308	0.0110173	1.70663	0.918085	3.74996	3.4027	wall associated kinase 5	WAK5
Glyma.01G146000	0	0.0263597	0.0253522	0	2.39934	3.31815	xyloglucan endotransglucosylase/hydrolase 26	XTH
Glyma.03G184500	2.51979	1.62375	5.3161	5.17311	6.08669	5.93562	xyloglucan endotransglucosylase/hydrolase 32	XTH

## Sheet: S11
Table S11: Differentially expressed transcription factor (DETF) genes. Expression of DETFs are shown in log2(RPKM+1).
Gene_id	12C	12P	24C	24P	36C	36P	Response_time	TF_family
Glyma.09G150000	0.0094765	0.214543	1.33184	0.531239	2.73936	1.75483	24_down/36_down	bHLH
Glyma.09G149900	0	0.0190097	0.424326	0.179922	2.65175	1.56626	36_down	bHLH
Glyma.10G241400	0	0	0.117916	0	1.50946	0.543075	36_down	bHLH
Glyma.16G201300	0.0307078	0	0.439064	0.156995	2.47303	0.832608	36_down	bHLH
Glyma.20G152900	0	0.158528	1.04658	0.257619	3.59705	2.44534	36_down	bHLH
Glyma.02G246400	0.0488992	0.0158897	1.12308	0.878464	0.781502	1.73473	36_up	bHLH
Glyma.04G090100	1.9567	1.6445	2.83074	3.0738	2.50891	3.53853	36_up	bHLH
Glyma.03G034000	0.878293	0.711305	3.20674	2.34707	5.0259	4.51213	24_down	bHLH
Glyma.08G298700	0.700242	0.330866	2.16483	1.29247	3.68467	3.38498	24_down	bHLH
Glyma.16G201400	0.156941	0.114032	2.52517	1.43425	3.66759	3.16684	24_down	bHLH
Glyma.04G029600	0	0.109152	0.251794	0.0498061	1.83219	0.959883	36_down	bZIP
Glyma.08G254400	0.311608	0.57835	0.199159	0.259122	1.53855	0.856901	36_down	bZIP
Glyma.02G131700	0.139192	0.148591	1.60818	0.919588	2.59068	2.39138	24_down	bZIP
Glyma.13G095500	0.344263	0.494227	0.985244	0.477477	1.2569	0.52122	36_down	C2H2
Glyma.17G064700	0.665744	0.30754	1.89653	1.2529	2.09812	1.07522	36_down	C2H2
Glyma.17G093600	1.27639	0.532343	3.01218	2.98961	3.1587	3.06118	12_down	E2F/DP
Glyma.08G216600	0.0599369	0.201006	0.481799	0.266993	1.32495	0.637249	36_down	ERF
Glyma.16G148700	0.0699022	0.202736	0.934347	0.729811	0.858686	1.46432	36_up	ERF
Glyma.16G154100	0.104859	0	0	0.0228085	0.756215	1.55786	36_up	ERF
Glyma.05G045300	0.0953918	0.0404256	1.11452	0.617079	1.4858	1.08066	24_down	GRAS
Glyma.07G052100	0.154806	0.505064	0.412969	0.126894	3.04707	1.73968	36_down	HD-ZIP
Glyma.16G021000	0.0384019	0.0893036	0.579873	0.246025	3.97646	2.55379	36_down	HD-ZIP
Glyma.07G196200	5.84498	6.10431	3.66879	4.75261	3.82285	3.48147	24_up	LSD
Glyma.13G247200	0.124674	0.0233018	1.5392	0.570097	2.10778	1.06304	24_down/36_down	MYB
Glyma.08G059900	0.0246229	0.058066	0.20499	0.123938	1.05345	0.454842	36_down	MYB
Glyma.12G218200	0	0	0	0.0253542	1.11782	0.424407	36_down	MYB
Glyma.13G282100	0.0195027	0.0257278	0.179052	0.120315	1.77034	0.888141	36_down	MYB
Glyma.03G007500	1.90575	2.0297	2.46166	3.21519	2.72313	3.61129	36_up	MYB
Glyma.05G040700	0.146826	0.048923	1.12519	1.27277	1.40397	2.24082	36_up	MYB
Glyma.17G245200	0.221567	0.0984918	1.22582	1.27759	1.99226	3.15347	36_up	MYB
Glyma.10G142200	0.143975	0.210618	2.83576	1.8707	4.23198	4.20225	24_down	MYB
Glyma.12G032200	1.04929	1.06022	2.02851	1.30884	3.06637	2.92354	24_down	MYB
Glyma.14G214500	0.0760544	0.205405	1.09131	0.610772	1.99393	1.57979	24_down	MYB
Glyma.19G055800	0.120214	0.156599	1.86762	1.00919	3.27562	2.67272	24_down	MYB
Glyma.19G224600	0.143336	0.0454491	1.95174	1.06177	2.75568	2.58723	24_down	MYB
Glyma.20G090700	0.215298	0.256836	1.83533	0.648932	3.48921	3.09998	24_down	MYB
Glyma.06G303100	1.82319	1.85229	1.65954	2.75623	2.41275	2.59964	24_up	MYB_related
Glyma.19G097700	0.147485	0.139211	1.634	0.763909	3.1205	2.69564	24_down	NAC
Glyma.03G179000	5.69941	6.03595	4.87133	5.97476	5.00197	4.35613	24_up	S1Fa-like
Glyma.10G050700	6.24721	6.7579	6.2444	7.297	6.92617	6.31682	24_up	S1Fa-like
Glyma.13G138200	5.49551	5.78258	5.6593	6.77289	6.00854	5.53886	24_up	S1Fa-like
Glyma.19G179700	6.20914	6.38809	5.84363	6.85021	6.09026	5.59335	24_up	S1Fa-like
Glyma.10G011300	0.996933	1.20425	0.996362	1.63036	2.39559	3.44728	24_up/36_up	WRKY
Glyma.08G320200	0.620082	0.374666	1.44831	1.64942	0.799662	1.63778	36_up	WRKY
Glyma.07G107200	0.302348	0.496879	1.09242	0.790638	2.42126	1.54627	36_down	ZF-HD

## Sheet: S12
Table S12: BLASTP analysis of genes modulated by GA in Arabidopsis thaliana and soybean. Refer to the main paper for details on the datasets.
Homologs that are up- or down-regulated by GA in both species are shown in green. Genes modulated in opposite directions are shown in orange
Gmax_protein_id	Arab.best.blast.hit	qcov	%seq_similarity	Ref_dataset	response_time	Up-/down-regulated by GA in Athal	Up-/down-regulated by DELLA in Athal	Arab description
Glyma.02G072400.1.p	AT3G13520.1	98	60.66	Cao	12_down	Up	DELLA_rep	ARABINOGALACTAN PROTEIN 12
Glyma.03G184500.1.p	AT3G44990.1	99	80.41	Ogawa	12_down	Up		glycosyl hydrolases family 16, putative, expressed
Glyma.05G020600.1.p	AT5G08020.1	99	82.41	Cao	12_down	Up	DELLA_rep	RPA1B - Putative single-stranded DNA binding complex subunit 1, expressed
Glyma.05G096800.1.p	AT1G47128.1	94	72.22	Cao and Ogawa	12_down	Up	DELLA_rep_partial	oryzain beta chain precursor, putative, expressed
Glyma.08G014200.1.p	AT5G12250.1	96	97.21	Cao	12_down	Up	DELLA_rep	tubulin/FtsZ domain containing protein, putative, expressed
Glyma.17G140400.1.p	AT2G45180.1	98	74.63	Ogawa	12_down	Up		LTPL116 - Protease inhibitor/seed storage/LTP family protein precursor, expressed
Glyma.03G149400.1.p	AT1G59500.1	98	53.47	Cao	12_up	Down	DELLA_up	OsGH3.8 - Probable indole-3-acetic acid-amido synthetase, expressed
Glyma.08G139200.1.p	AT5G66110.1	88	70	Cao	12_up	Down	DELLA_up	heavy metal-associated domain containing protein, expressed
Glyma.08G169800.1.p	AT3G07720.1	97	80.82	Cao	12_up	Down	DELLA_up_partial	kelch repeat protein, putative, expressed
Glyma.08G230400.1.p	AT1G70840.1	97	55.63	Cao	12_up	Down	DELLA_up	pathogenesis-related Bet v I family protein, putative, expressed
Glyma.12G019800.1.p	AT2G33590.1	93	59.19	Cao	12_up	Down	DELLA_up_partial	reductase, putative, expressed
Glyma.13G331200.1.p	AT3G58450.1	92	53.42	Cao	12_up	Down	DELLA_up	universal stress protein domain containing protein, putative, expressed
Glyma.02G138200.1.p	AT5G20960.1	50	51.35	Cao	12_up/24_up	Down	DELLA_up	aldehyde oxidase, putative, expressed
Glyma.02G029900.1.p	AT1G24100.1	97	70.54	Ogawa	24_down	Up		UDP-glucoronosyl and UDP-glucosyl transferase domain containing protein, expressed
Glyma.02G287300.1.p	AT5G36110.1	89	56.44	Cao	24_down	Up	DELLA_rep	cytochrome P450, putative, expressed
Glyma.03G039800.1.p	AT2G22420.1	92	58.15	Cao and Ogawa	24_down	Up	DELLA_rep	peroxidase precursor, putative, expressed
Glyma.03G040300.1.p	AT2G38540.1	87	71.15	Cao	24_down	Up	DELLA_rep	LTPL7 - Protease inhibitor/seed storage/LTP family protein precursor, expressed
Glyma.03G158600.1.p	AT3G23050.1	96	56.03	Ogawa	24_down	Up		OsIAA30 - Auxin-responsive Aux/IAA gene family member, expressed
Glyma.04G025500.1.p	AT4G34760.1	78	56.19	Cao	24_down	Up	DELLA_rep	OsSAUR8 - Auxin-responsive SAUR gene family member, expressed
Glyma.04G037400.1.p	AT3G48700.1	97	58.51	Cao	24_down	Up	DELLA_rep_partial	gibberellin receptor GID1L2, putative, expressed
Glyma.05G023700.1.p	AT1G62570.1	93	62.99	Ogawa	24_down	Up		flavin-containing monooxygenase family protein, putative, expressed
Glyma.05G044000.1.p	AT1G67750.1	96	91	Cao	24_down	Up	DELLA_rep	pectate lyase precursor, putative, expressed
Glyma.05G045300.1.p	AT5G17490.1	73	56.1	Cao	24_down	Up	DELLA_rep_partial	GRAS family transcription factor domain containing protein, expressed
Glyma.05G053900.1.p	AT4G22780.1	99	77.61	Ogawa	24_down	Up		ACT domain containing protein, expressed
Glyma.05G077100.1.p	AT5G40890.1	99	86.68	Ogawa	24_down	Up		chloride transporter, chloride channel family, putative, expressed
Glyma.05G147600.1.p	AT1G27930.1	99	75.35	Cao	24_down	Up	DELLA_rep	plant-specific domain TIGR01627 family protein, expressed
Glyma.05G152500.1.p	AT4G24510.1	97	56.88	Ogawa	24_down	Up		transferase family protein, putative, expressed
Glyma.05G204600.1.p	AT4G38660.1	96	56.65	Cao	24_down	Up	DELLA_rep_partial	thaumatin, putative, expressed
Glyma.05G225800.1.p	AT4G29360.1	93	77.71	Cao	24_down	Up	DELLA_rep	glucan endo-1,3-beta-glucosidase precursor, putative, expressed
Glyma.06G038000.1.p	AT3G48700.1	97	58.77	Cao	24_down	Up	DELLA_rep_partial	gibberellin receptor GID1L2, putative, expressed
Glyma.06G190000.1.p	AT5G62710.1	99	84.4	Cao	24_down	Up	DELLA_rep_partial	leucine-rich repeat family protein, putative, expressed
Glyma.06G240700.1.p	AT3G15350.1	99	81.56	Cao	24_down	Up	DELLA_rep	glycosyltransferase family protein, putative, expressed
Glyma.06G275900.1.p	AT2G22420.1	99	60.99	Cao and Ogawa	24_down	Up	DELLA_rep	peroxidase precursor, putative, expressed
Glyma.07G099800.1.p	AT1G75500.1	91	79.58	Cao	24_down	Up	DELLA_rep	auxin-induced protein 5NG4, putative, expressed
Glyma.08G153400.1.p	AT2G43800.1	70	52.94	Cao	24_down	Up	DELLA_rep	formin-like protein 1 precursor, putative, expressed
Glyma.08G162700.1.p	AT5G39580.1	85	59.66	Cao	24_down	Up	DELLA_rep	peroxidase precursor, putative, expressed
Glyma.08G176300.1.p	AT3G24220.1	90	67.27	Cao	24_down	Up	DELLA_rep_partial	9-cis-epoxycarotenoid dioxygenase 1, chloroplast precursor, putative, expressed
Glyma.08G298700.1.p	AT1G74500.1	81	90.91	Cao	24_down	Up	DELLA_rep	bHLH family protein, putative, expressed
Glyma.08G321700.1.p	AT1G50630.1	95	81.54	Cao	24_down	Up	DELLA_rep_partial	extracellular ligand-gated ion channel, putative, expressed
Glyma.09G038600.1.p	AT1G02640.1	99	79.19	Cao	24_down	Up	DELLA_rep	glycosyl hydrolase family 3 protein, putative, expressed
Glyma.09G150300.1.p	AT5G51750.1	99	80.78	Cao	24_down	Up	DELLA_rep	OsSub45 - Putative Subtilisin homologue, expressed
Glyma.09G179100.1.p	AT1G75500.1	91	79.28	Cao	24_down	Up	DELLA_rep	auxin-induced protein 5NG4, putative, expressed
Glyma.09G232000.1.p	AT4G25260.1	76	61.49	Cao and Ogawa	24_down	Up	DELLA_rep	invertase/pectin methylesterase inhibitor family protein, putative, expressed
Glyma.11G097000.1.p	AT1G47670.1	87	63	Cao	24_down	Up	DELLA_rep	transmembrane amino acid transporter protein, putative, expressed
Glyma.12G032200.1.p	AT1G22640.1	77	71.9	Cao and Ogawa	24_down	Up	DELLA_rep	MYB family transcription factor, putative, expressed
Glyma.12G052100.1.p	AT5G37770.1	73	64.63	Ogawa	24_down	Up		OsCML18 - Calmodulin-related calcium sensor protein, expressed
Glyma.12G060900.1.p	AT5G01040.1	96	58.82	Cao	24_down	Up	DELLA_rep	retrotransposon protein, putative, unclassified, expressed
Glyma.12G150900.1.p	AT2G40610.1	91	71.07	Cao and Ogawa	24_down	Up	DELLA_rep	expansin precursor, putative, expressed
Glyma.12G173800.1.p	AT1G03870.1	83	58.94	Ogawa	24_down	Up		fasciclin domain containing protein, expressed
Glyma.12G207600.1.p	AT1G03870.1	85	70.7	Ogawa	24_down	Up		fasciclin domain containing protein, expressed
Glyma.13G004400.1.p	AT1G60960.1	96	55.92	Cao	24_down	Up	DELLA_rep_partial	metal cation transporter, putative, expressed
Glyma.13G005800.1.p	AT3G49670.1	83	53.46	Cao	24_down	Up	DELLA_rep_partial	receptor protein kinase CLAVATA1 precursor, putative, expressed
Glyma.13G224000.1.p	AT3G09440.1	97	68.31	Ogawa	24_down	Up		DnaK family protein, putative, expressed
Glyma.13G291700.1.p	AT2G42570.1	90	80.84	Cao	24_down	Up	DELLA_rep	proteins of unknown function domain containing protein, expressed
Glyma.13G308000.1.p	AT3G21710.2	92	50.53	Cao	24_down	Up	DELLA_rep_partial	expressed protein
Glyma.14G175800.1.p	AT1G22360.1	99	80.04	Ogawa	24_down	Up		cytokinin-O-glucosyltransferase 2, putative, expressed
Glyma.15G054500.1.p	AT1G22360.1	99	72.14	Ogawa	24_down	Up		cytokinin-O-glucosyltransferase 2, putative, expressed
Glyma.15G080000.1.p	AT3G49260.3	54	50.53	Cao	24_down	Up	DELLA_rep_partial	IQ calmodulin-binding motif domain containing protein, expressed
Glyma.15G134400.1.p	AT1G30690.1	99	81.87	Cao	24_down	Up	DELLA_rep	patellin-5, putative, expressed
Glyma.15G143700.1.p	AT1G02640.1	98	79.45	Cao	24_down	Up	DELLA_rep	glycosyl hydrolase family 3 protein, putative, expressed
Glyma.16G089700.1.p	AT4G37430.1	90	56.82	Cao	24_down	Up	DELLA_rep	cytochrome P450, putative, expressed
Glyma.17G061400.1.p	AT5G40150.1	92	60.53	Cao	24_down	Up	DELLA_rep	peroxidase precursor, putative, expressed
Glyma.19G024200.1.p	AT2G03090.1	93	84.86	Cao and Ogawa	24_down	Up	DELLA_rep_partial	expansin precursor, putative, expressed
Glyma.19G030700.1.p	AT5G39080.1	95	54.87	Cao	24_down	Up	DELLA_rep	transferase family protein, putative, expressed
Glyma.19G030800.1.p	AT5G39080.1	97	54.82	Cao	24_down	Up	DELLA_rep	transferase family protein, putative, expressed
Glyma.19G041800.1.p	AT1G70230.1	94	54.16	Cao	24_down	Up	DELLA_rep_partial	leaf senescence related protein, putative, expressed
Glyma.19G097700.1.p	AT5G13180.1	78	54.34	Cao	24_down	Up	DELLA_rep	NAC domain transcription factor, putative, expressed
Glyma.19G161100.1.p	AT3G23050.1	96	68.46	Ogawa	24_down	Up		OsIAA30 - Auxin-responsive Aux/IAA gene family member, expressed
Glyma.19G198900.1.p	AT3G52470.1	98	75.85	Cao and Ogawa	24_down	Up	DELLA_rep_partial	harpin-induced protein 1 domain containing protein, expressed
Glyma.20G057500.1.p	AT1G22360.1	99	68.83	Ogawa	24_down	Up		cytokinin-O-glucosyltransferase 2, putative, expressed
Glyma.20G238100.1.p	AT2G20630.2	75	54.51	Cao	24_down	Up	DELLA_rep	protein phosphatase 2C, putative, expressed
Glyma.01G160400.1.p	AT3G51410.1	95	52.61	Cao	24_down/36_down	Up	DELLA_rep	carrier, putative, expressed
Glyma.03G158700.1.p	AT3G23050.1	96	69.8	Ogawa	24_down/36_down	Up		OsIAA30 - Auxin-responsive Aux/IAA gene family member, expressed
Glyma.05G246800.1.p	AT4G37240.1	54	54.44	Ogawa	24_down/36_down	Up		expressed protein
Glyma.15G012800.1.p	AT3G23050.1	85	50.45	Ogawa	24_down/36_down	Up		OsIAA30 - Auxin-responsive Aux/IAA gene family member, expressed
Glyma.01G017900.1.p	AT3G02910.1	88	55.62	Cao	24_up	Down	DELLA_up_partial	AIG2-like family domain containing protein, expressed
Glyma.02G038600.1.p	AT5G65380.1	95	52.94	Cao	24_up	Down	DELLA_up_partial	MATE efflux family protein, putative, expressed
Glyma.02G080300.1.p	AT4G01020.1	74	56.25	Ogawa	24_up	Down		helicase domain-containing protein, putative, expressed
Glyma.02G244800.1.p	AT5G09640.1	67	51.61	Cao	24_up	Down	DELLA_up_partial	OsSCP22 - Putative Serine Carboxypeptidase homologue, expressed
Glyma.03G098600.1.p	AT5G16970.1	98	82.7	Cao	24_up	Down	DELLA_up_partial	NADP-dependent oxidoreductase, putative, expressed
Glyma.04G028500.1.p	AT1G45145.1	99	77.78	Cao and Ogawa	24_up	Down	DELLA_up	thioredoxin, putative, expressed
Glyma.04G257300.1.p	AT4G17230.1	59	61.11	Cao	24_up	Down	DELLA_up	gibberellin response modulator protein, putative, expressed
Glyma.06G012100.1.p	AT1G19540.1	97	62.66	Cao	24_up	Down	DELLA_up	isoflavone reductase homolog IRL, putative, expressed
Glyma.06G302900.1.p	AT4G28240.1	85	51.9	Cao	24_up	Down	DELLA_up_partial	WOUND-INDUCED POLYPEPTIDE 1
Glyma.08G232400.1.p	AT2G44310.1	99	86.76	Cao	24_up	Down	DELLA_up	EF hand family protein, expressed
Glyma.09G025200.1.p	AT5G61820.1	95	66.83	Cao	24_up	Down	DELLA_up_partial	mtN19, putative, expressed
Glyma.09G045000.1.p	AT4G19880.2	53	55.32	Cao	24_up	Down	DELLA_up_partial	uncharacterized protein yqjG, putative, expressed
Glyma.10G050700.1.p	AT5G48380.1	61	52.83	Cao	24_up	Down	DELLA_up_partial	inactive receptor kinase At1g27190 precursor, putative, expressed
Glyma.10G109700.1.p	AT1G60680.1	73	57.81	Cao	24_up	Down	DELLA_up	oxidoreductase, aldo/keto reductase family protein, putative, expressed
Glyma.10G184700.1.p	AT2G38870.1	99	65.71	Cao	24_up	Down	DELLA_up_partial	inhibitor I family protein, putative, expressed
Glyma.11G109600.1.p	AT3G02910.1	92	75.71	Cao	24_up	Down	DELLA_up_partial	AIG2-like family domain containing protein, expressed
Glyma.11G143200.1.p	AT1G17810.1	54	53.33	Cao	24_up	Down	DELLA_up	aquaporin protein, putative, expressed
Glyma.13G148800.1.p	AT3G51370.1	99	67.06	Cao	24_up	Down	DELLA_up_partial	protein phosphatase 2C, putative, expressed
Glyma.13G221100.1.p	AT5G07220.1	51	55.26	Cao	24_up	Down	DELLA_up	BAG domain-containing protein, putative, expressed
Glyma.14G027000.1.p	AT5G62490.1	65	72	Cao	24_up	Down	DELLA_up_partial	HVA22, putative, expressed
Glyma.15G013700.1.p	AT1G70140.1	51	58.06	Cao	24_up	Down	DELLA_up_partial	retrotransposon protein, putative, unclassified, expressed
Glyma.15G268700.1.p	AT2G44360.1	89	91.38	Cao	24_up	Down	DELLA_up_partial	retrotransposon protein, putative, unclassified, expressed
Glyma.16G072400.1.p	AT5G63030.1	95	74.76	Cao	24_up	Down	DELLA_up_partial	OsGrx_C2.2 - glutaredoxin subgroup I, expressed
Glyma.16G082100.1.p	AT1G60710.1	81	54.55	Cao and Ogawa	24_up	Down	DELLA_up	oxidoreductase, aldo/keto reductase family protein, putative, expressed
Glyma.16G103600.1.p	AT1G56280.1	64	67.65	Cao	24_up	Down	DELLA_up_partial	drought induced 19 protein, putative, expressed
Glyma.17G206500.1.p	AT1G60710.1	50	51.72	Cao and Ogawa	24_up	Down	DELLA_up	oxidoreductase, aldo/keto reductase family protein, putative, expressed
Glyma.19G179700.1.p	AT5G48380.1	79	50	Cao	24_up	Down	DELLA_up_partial	inactive receptor kinase At1g27190 precursor, putative, expressed
Glyma.20G081600.1.p	AT1G05560.1	55	52.94	Cao and Ogawa	24_up	Down	DELLA_up_partial	UDP-glucoronosyl and UDP-glucosyl transferase domain containing protein, expressed
Glyma.03G099000.1.p	AT5G16970.1	98	78.65	Cao	24_up/36_up	Down	DELLA_up_partial	NADP-dependent oxidoreductase, putative, expressed
Glyma.10G282200.1.p	AT5G05320.1	99	71.12	Cao and Ogawa	24_up/36_up	Down	DELLA_up	expressed protein
Glyma.13G210000.1.p	AT3G23570.1	99	69.96	Cao	24_up/36_up	Down	DELLA_up	endo-1,3;1,4-beta-D-glucanase precursor, putative, expressed
Glyma.15G107100.1.p	AT5G65380.1	96	63.58	Cao	24_up/36_up	Down	DELLA_up_partial	MATE efflux family protein, putative, expressed
Glyma.02G001500.1.p	AT1G04220.1	95	88.1	Cao	36_down	Up	DELLA_rep	3-ketoacyl-CoA synthase, putative, expressed
Glyma.02G205600.1.p	AT5G02490.1	99	91.42	Ogawa	36_down	Up		DnaK family protein, putative, expressed
Glyma.02G235900.1.p	AT2G40610.1	98	86.51	Cao and Ogawa	36_down	Up	DELLA_rep	expansin precursor, putative, expressed
Glyma.03G055100.1.p	AT4G33070.1	99	89.79	Ogawa	36_down	Up		pyruvate decarboxylase isozyme 2, putative, expressed
Glyma.03G101200.1.p	AT5G57800.1	98	52.39	Cao	36_down	Up	DELLA_rep	WAX2, putative, expressed
Glyma.04G022900.1.p	AT3G16370.1	87	59.43	Ogawa	36_down	Up		GDSL-like lipase/acylhydrolase, putative, expressed
Glyma.04G066300.1.p	AT3G23050.1	57	53.38	Ogawa	36_down	Up		OsIAA30 - Auxin-responsive Aux/IAA gene family member, expressed
Glyma.04G220600.1.p	AT2G22420.1	99	60.43	Cao and Ogawa	36_down	Up	DELLA_rep	peroxidase precursor, putative, expressed
Glyma.06G081100.1.p	AT5G25610.1	99	61.68	Cao	36_down	Up	DELLA_rep	BURP domain containing protein, expressed
Glyma.06G145300.1.p	AT2G22420.1	99	60.31	Cao and Ogawa	36_down	Up	DELLA_rep	peroxidase precursor, putative, expressed
Glyma.07G052100.1.p	AT5G65310.1	50	73.17	Cao	36_down	Up	DELLA_rep_partial	homeobox associated leucine zipper, putative, expressed
Glyma.07G107200.1.p	AT1G14440.1	75	51.64	Cao	36_down	Up	DELLA_rep	ZF-HD protein dimerisation region containing protein, expressed
Glyma.08G036600.1.p	AT5G25610.1	78	64.23	Cao	36_down	Up	DELLA_rep	BURP domain containing protein, expressed
Glyma.08G059900.1.p	AT1G22640.1	55	68.25	Cao and Ogawa	36_down	Up	DELLA_rep	MYB family transcription factor, putative, expressed
Glyma.08G207900.1.p	AT3G23050.1	94	51.69	Ogawa	36_down	Up		OsIAA30 - Auxin-responsive Aux/IAA gene family member, expressed
Glyma.10G001800.1.p	AT1G04220.1	96	87.52	Cao	36_down	Up	DELLA_rep	3-ketoacyl-CoA synthase, putative, expressed
Glyma.11G132100.1.p	AT3G13520.1	56	53.66	Cao	36_down	Up	DELLA_rep	ARABINOGALACTAN PROTEIN 12
Glyma.11G212900.1.p	AT2G30860.1	97	71.01	Cao and Ogawa	36_down	Up	DELLA_rep	glutathione S-transferase, putative, expressed
Glyma.12G223600.1.p	AT1G05570.1	73	52.63	Cao and Ogawa	36_down	Up	DELLA_rep	1,3-beta-glucan synthase component domain containing protein, expressed
Glyma.13G231300.1.p	AT1G28650.1	89	63.53	Cao	36_down	Up	DELLA_rep_partial	GDSL-like lipase/acylhydrolase, putative, expressed
Glyma.15G142400.1.p	AT2G16230.1	86	60.12	Ogawa	36_down	Up		glucan endo-1,3-beta-glucosidase precursor, putative, expressed
Glyma.17G069100.1.p	AT5G57800.1	99	81.07	Cao	36_down	Up	DELLA_rep	WAX2, putative, expressed
Glyma.18G022000.1.p	AT1G05230.1	50	50	Cao	36_down	Up	DELLA_rep	homeobox and START domains containing protein, putative, expressed
Glyma.18G043700.1.p	AT2G30860.1	97	71.5	Cao and Ogawa	36_down	Up	DELLA_rep	glutathione S-transferase, putative, expressed
Glyma.19G250200.1.p	AT3G04290.1	95	84.09	Cao	36_down	Up	DELLA_rep	GDSL-like lipase/acylhydrolase, putative, expressed
Glyma.01G146000.1.p	AT5G57550.1	96	65.96	Cao and Ogawa	36_up	Down	DELLA_up	glycosyl hydrolases family 16, putative, expressed
Glyma.03G122500.1.p	AT1G68570.1	96	73.94	Cao	36_up	Down	DELLA_up_partial	peptide transporter PTR2, putative, expressed
Glyma.03G123000.1.p	AT1G68570.1	95	74.95	Cao	36_up	Down	DELLA_up_partial	peptide transporter PTR2, putative, expressed
Glyma.03G248400.1.p	AT1G60710.1	96	68	Cao and Ogawa	36_up	Down	DELLA_up	oxidoreductase, aldo/keto reductase family protein, putative, expressed
Glyma.04G010900.1.p	AT5G66430.1	92	58.21	Cao	36_up	Down	DELLA_up	SAM dependent carboxyl methyltransferase, putative, expressed
Glyma.05G057200.1.p	AT1G62510.1	61	90.48	Cao	36_up	Down	DELLA_up	LTPL116 - Protease inhibitor/seed storage/LTP family protein precursor, expressed
Glyma.05G126900.1.p	AT5G61820.1	97	68.03	Cao	36_up	Down	DELLA_up_partial	mtN19, putative, expressed
Glyma.08G104100.1.p	AT2G46660.1	99	64.14	Ogawa	36_up	Down		cytochrome P450, putative, expressed
Glyma.08G338100.1.p	AT3G50740.1	97	61.3	Cao	36_up	Down	DELLA_up	hydroquinone glucosyltransferase, putative, expressed
Glyma.09G128300.1.p	AT2G18570.1	94	51.09	Cao	36_up	Down	DELLA_up	hydroquinone glucosyltransferase, putative, expressed
Glyma.10G231700.1.p	AT1G23020.2	98	70.58	Cao	36_up	Down	DELLA_up_partial	ferric-chelate reductase, putative, expressed
Glyma.11G178800.1.p	AT4G24220.1	93	54.81	Cao	36_up	Down	DELLA_up	NAD dependent epimerase/dehydratase family protein, putative, expressed
Glyma.15G131300.1.p	AT5G61820.1	84	66.43	Cao	36_up	Down	DELLA_up_partial	mtN19, putative, expressed
Glyma.15G131400.1.p	AT5G61820.1	95	66.83	Cao	36_up	Down	DELLA_up_partial	mtN19, putative, expressed
Glyma.16G143300.1.p	AT5G66590.1	99	66.67	Cao	36_up	Down	DELLA_up_partial	SCP-like extracellular protein, expressed
Glyma.01G175500.1.p	AT5G36110.1	92	51.41	Cao	36_up	Up	DELLA_rep	cytochrome P450, putative, expressed
Glyma.02G245600.1.p	AT1G74670.1	91	73.91	Cao	36_up	Up	DELLA_rep	GASR5 - Gibberellin-regulated GASA/GAST/Snakin family protein precursor, expressed
Glyma.02G256800.1.p	AT5G36110.1	90	53.14	Cao	36_up	Up	DELLA_rep	cytochrome P450, putative, expressed
Glyma.03G007700.1.p	AT5G39580.1	98	55.03	Cao	36_up	Up	DELLA_rep	peroxidase precursor, putative, expressed
Glyma.03G160200.1.p	AT2G45970.1	99	56.9	Ogawa	36_up	Up		cytochrome P450, putative, expressed
Glyma.03G160300.1.p	AT2G45970.1	91	57.32	Ogawa	36_up	Up		cytochrome P450, putative, expressed
Glyma.04G208400.1.p	AT2G28470.1	94	63.81	Ogawa	36_up	Up		beta-galactosidase precursor, putative, expressed
Glyma.05G133400.1.p	AT3G15720.1	79	53.15	Cao	36_up	Up	DELLA_rep_partial	polygalacturonase, putative, expressed
Glyma.05G204800.1.p	AT4G38660.1	98	55.04	Cao	36_up	Up	DELLA_rep_partial	thaumatin, putative, expressed
Glyma.06G071000.1.p	AT4G32460.1	96	82.5	Cao and Ogawa	36_up	Up	DELLA_rep	expressed protein
Glyma.08G087900.1.p	AT3G15720.1	80	53.15	Cao	36_up	Up	DELLA_rep_partial	polygalacturonase, putative, expressed
Glyma.08G324100.1.p	AT3G18280.1	58	52.46	Cao	36_up	Up	DELLA_rep	LTPL152 - Protease inhibitor/seed storage/LTP family protein precursor, expressed
Glyma.09G249500.1.p	AT4G12910.1	97	77.48	Cao	36_up	Up	DELLA_rep	OsSCP65 - Putative Serine Carboxypeptidase homologue, expressed
Glyma.10G028900.1.p	AT1G23090.1	96	76.19	Cao and Ogawa	36_up	Up	DELLA_rep	sulfate transporter, putative, expressed
Glyma.10G192900.1.p	AT3G09270.1	94	64.15	Cao	36_up	Up	DELLA_rep	glutathione S-transferase, putative, expressed
Glyma.11G157100.1.p	AT5G37770.1	96	58.16	Ogawa	36_up	Up		OsCML18 - Calmodulin-related calcium sensor protein, expressed
Glyma.12G053800.1.p	AT2G44460.1	97	67.45	Ogawa	36_up	Up		Os6bglu24 - beta-glucosidase homologue, similar to G. max isohydroxyurate hydrolase, expressed
Glyma.13G091400.1.p	AT4G36930.1	52	54.55	Cao	36_up	Up	DELLA_rep	helix-loop-helix DNA-binding domain containing protein, expressed
Glyma.13G338300.1.p	AT1G60960.1	66	50.96	Cao	36_up	Up	DELLA_rep_partial	metal cation transporter, putative, expressed
Glyma.14G086300.1.p	AT3G16150.1	99	91.1	Cao	36_up	Up	DELLA_rep	transposon protein, putative, unclassified, expressed
Glyma.14G215600.1.p	AT1G74670.1	90	73.63	Cao	36_up	Up	DELLA_rep	GASR5 - Gibberellin-regulated GASA/GAST/Snakin family protein precursor, expressed
Glyma.15G208600.1.p	AT5G57090.1	99	73.76	Cao and Ogawa	36_up	Up	DELLA_rep	auxin efflux carrier component, putative, expressed
Glyma.17G052900.1.p	AT2G22420.1	95	63.44	Cao and Ogawa	36_up	Up	DELLA_rep	peroxidase precursor, putative, expressed
Glyma.17G081300.1.p	AT1G44760.1	79	52.75	Cao	36_up	Up	DELLA_rep_partial	universal stress protein domain containing protein, putative, expressed
Glyma.17G140200.1.p	AT2G45180.1	99	74.81	Ogawa	36_up	Up		LTPL116 - Protease inhibitor/seed storage/LTP family protein precursor, expressed
Glyma.18G055400.1.p	AT2G22420.1	97	62.54	Cao and Ogawa	36_up	Up	DELLA_rep	peroxidase precursor, putative, expressed
Glyma.18G242900.1.p	AT4G12910.1	98	77.46	Cao	36_up	Up	DELLA_rep	OsSCP65 - Putative Serine Carboxypeptidase homologue, expressed
Glyma.18G268200.1.p	AT5G39080.1	97	56.54	Cao	36_up	Up	DELLA_rep	transferase family protein, putative, expressed
Glyma.19G016400.1.p	AT2G47000.1	98	63.26	Ogawa	36_up	Up		MDR-like ABC transporter, putative, expressed
Glyma.10G104700.1.p	AT5G65550.1	98	60.17	Cao	12_down	Down	DELLA_up_partial	glucosyltransferase, putative, expressed
Glyma.01G078300.1.p	AT4G31500.1	96	64.54	Cao	12_up	Up	DELLA_rep	cytochrome P450 71A1, putative, expressed
Glyma.02G093200.1.p	AT3G09440.1	99	96.26	Ogawa	12_up	Up		DnaK family protein, putative, expressed
Glyma.04G007300.1.p	AT4G34740.1	86	87.12	Cao	12_up	Up	DELLA_rep_partial	amidophosphoribosyltransferase, chloroplast precursor, putative, expressed
Glyma.06G112200.1.p	AT4G08290.1	92	68.09	Cao and Ogawa	12_up	Up	DELLA_rep	integral membrane protein DUF6 containing protein, expressed
Glyma.06G182700.1.p	AT1G70410.2	95	70	Cao and Ogawa	12_up	Up	DELLA_rep	carbonic anhydrase, chloroplast precursor, putative, expressed
Glyma.07G088200.1.p	AT1G23090.1	90	62.31	Cao and Ogawa	12_up	Up	DELLA_rep	sulfate transporter, putative, expressed
Glyma.08G001600.1.p	AT5G51550.1	52	53.57	Cao	12_up	Up	DELLA_rep_partial	phosphate-induced protein 1 conserved region domain containing protein, expressed
Glyma.08G250300.1.p	AT3G48140.1	94	70.73	Cao and Ogawa	12_up	Up	DELLA_rep	B12D protein, putative, expressed
Glyma.09G278300.1.p	AT2G38400.2	58	95.92	Ogawa	12_up	Up		aminotransferase, putative, expressed
Glyma.10G198800.1.p	AT2G16060.1	95	57.24	Ogawa	12_up	Up		non-symbiotic hemoglobin 2, putative, expressed
Glyma.10G199000.1.p	AT2G16060.1	96	55.86	Ogawa	12_up	Up		non-symbiotic hemoglobin 2, putative, expressed
Glyma.11G146500.1.p	AT2G16850.1	98	84.29	Cao and Ogawa	12_up	Up	DELLA_rep_partial	aquaporin protein, putative, expressed
Glyma.11G236500.1.p	AT2G36200.2	58	51.06	Cao	12_up	Up	DELLA_rep_partial	kinesin motor domain containing protein, putative, expressed
Glyma.12G075400.1.p	AT2G16850.1	98	83.93	Cao and Ogawa	12_up	Up	DELLA_rep_partial	aquaporin protein, putative, expressed
Glyma.13G201100.1.p	AT4G34600.1	99	56.38	Ogawa	12_up	Up		CASPARIAN STRIP INTEGRITY FACTOR 2, CIF2
Glyma.15G089900.1.p	AT4G37930.1	99	72.16	Cao	12_up	Up	DELLA_rep_partial	serine hydroxymethyltransferase, mitochondrial precursor, putative, expressed
Glyma.18G100500.1.p	AT4G31500.1	98	63.38	Cao	12_up	Up	DELLA_rep	cytochrome P450 71A1, putative, expressed
Glyma.18G210500.1.p	AT2G38400.2	98	82.59	Ogawa	12_up	Up		aminotransferase, putative, expressed
Glyma.20G191100.1.p	AT5G65810.1	51	50	Cao	12_up	Up	DELLA_rep	expressed protein
Glyma.20G191200.1.p	AT2G16060.1	95	56.55	Ogawa	12_up	Up		non-symbiotic hemoglobin 2, putative, expressed
Glyma.03G032500.1.p	AT2G18570.1	97	62.29	Cao	12_down/24_down	Down	DELLA_up	hydroquinone glucosyltransferase, putative, expressed
Glyma.05G057500.1.p	AT1G62510.1	61	91.67	Cao	12_down/24_down	Down	DELLA_up	LTPL116 - Protease inhibitor/seed storage/LTP family protein precursor, expressed
Glyma.07G207000.1.p	AT5G63810.1	57	50	Cao	12_up/24_up	Up	DELLA_rep	beta-galactosidase precursor, putative, expressed
Glyma.18G177000.1.p	AT4G39330.1	99	76.32	Cao and Ogawa	12_up/24_up/36_up	Up	DELLA_rep	dehydrogenase, putative, expressed
Glyma.19G169400.1.p	AT1G15210.1	99	74.58	Cao	12_up/24_up/36_up	Up	DELLA_rep	pleiotropic drug resistance protein, putative, expressed
Glyma.15G119100.1.p	AT2G45180.1	98	65.44	Ogawa	12_up/36_up	Up		LTPL116 - Protease inhibitor/seed storage/LTP family protein precursor, expressed
Glyma.01G025500.1.p	AT2G44800.1	89	56.37	Cao	24_down	Down	DELLA_up_partial	flavonol synthase/flavanone 3-hydroxylase, putative, expressed
Glyma.01G078200.1.p	AT2G45210.1	92	68.35	Cao and Ogawa	24_down	Down	DELLA_up	OsSAUR11 - Auxin-responsive SAUR gene family member, expressed
Glyma.02G156800.1.p	AT2G37710.1	79	51.98	Cao	24_down	Down	DELLA_up_partial	receptor like protein kinase, putative, expressed
Glyma.03G028000.1.p	AT4G08870.1	96	86.55	Cao	24_down	Down	DELLA_up	arginase, putative, expressed
Glyma.03G032700.1.p	AT2G18570.1	97	60.33	Cao	24_down	Down	DELLA_up	hydroquinone glucosyltransferase, putative, expressed
Glyma.05G184200.1.p	AT5G64850.1	68	63.64	Cao	24_down	Down	DELLA_up	expressed protein
Glyma.06G137000.1.p	AT2G44800.1	99	57.77	Cao	24_down	Down	DELLA_up_partial	flavonol synthase/flavanone 3-hydroxylase, putative, expressed
Glyma.07G073400.1.p	AT5G23850.1	87	76.11	Cao	24_down	Down	DELLA_up	DTA2, putative, expressed
Glyma.07G251300.1.p	AT4G15630.1	82	54.82	Cao	24_down	Down	DELLA_up_partial	membrane associated DUF588 domain containing protein, putative, expressed
Glyma.08G269600.1.p	AT3G57020.1	99	51.35	Cao	24_down	Down	DELLA_up	strictosidine synthase, putative, expressed
Glyma.08G277200.1.p	AT5G65550.1	82	58.46	Cao	24_down	Down	DELLA_up_partial	glucosyltransferase, putative, expressed
Glyma.09G066500.1.p	AT1G72770.1	61	74.85	Ogawa	24_down	Down		protein phosphatase 2C, putative, expressed
Glyma.13G191400.1.p	AT5G07010.1	93	76.64	Cao	24_down	Down	DELLA_up_partial	sulfotransferase domain containing protein, expressed
Glyma.13G285300.1.p	AT5G07990.1	96	54.79	Cao	24_down	Down	DELLA_up_partial	cytochrome P450, putative, expressed
Glyma.15G172500.1.p	AT1G72770.1	60	74.77	Ogawa	24_down	Down		protein phosphatase 2C, putative, expressed
Glyma.15G270900.1.p	AT3G03640.1	98	62.38	Cao	24_down	Down	DELLA_up	Os4bglu11 - beta-glucosidase homologue, similar to Os4Bglu12 exoglucanase/beta-glucosidase, expressed
Glyma.15G271000.1.p	AT3G03640.1	99	64.37	Cao	24_down	Down	DELLA_up	Os4bglu11 - beta-glucosidase homologue, similar to Os4Bglu12 exoglucanase/beta-glucosidase, expressed
Glyma.16G017500.1.p	AT2G44800.1	97	58.88	Cao	24_down	Down	DELLA_up_partial	flavonol synthase/flavanone 3-hydroxylase, putative, expressed
Glyma.17G090000.1.p	AT5G40540.1	74	63.77	Cao	24_down	Down	DELLA_up_partial	protein kinase domain containing protein, expressed
Glyma.02G090100.1.p	AT1G15180.1	94	70.42	Cao	24_down/36_down	Down	DELLA_up_partial	MATE efflux family protein, putative, expressed
Glyma.17G023000.1.p	AT4G15630.1	82	53.61	Cao	24_down/36_down	Down	DELLA_up_partial	membrane associated DUF588 domain containing protein, putative, expressed
Glyma.01G084800.1.p	AT1G25530.1	97	87.79	Cao	24_up	Up	DELLA_rep	amino acid transporter, putative, expressed
Glyma.02G222100.1.p	AT1G09380.1	81	54.4	Cao	24_up	Up	DELLA_rep_partial	integral membrane protein DUF6 containing protein, expressed
Glyma.03G094400.1.p	AT1G12500.1	58	50	Cao	24_up	Up	DELLA_rep_partial	transporter, putative, expressed
Glyma.03G226500.1.p	AT1G30690.1	58	54.05	Cao	24_up	Up	DELLA_rep	patellin-5, putative, expressed
Glyma.04G007100.1.p	AT4G34760.1	98	89.72	Cao	24_up	Up	DELLA_rep	OsSAUR8 - Auxin-responsive SAUR gene family member, expressed
Glyma.04G026600.1.p	AT1G21880.2	61	51.28	Cao	24_up	Up	DELLA_rep	lysM domain-containing GPI-anchored protein 1 precursor, putative, expressed
Glyma.05G061200.1.p	AT5G66920.1	60	50	Cao	24_up	Up	DELLA_rep	L-ascorbate oxidase homolog precursor, putative, expressed
Glyma.06G013400.1.p	AT1G49320.1	67	62.24	Ogawa	24_up	Up		BURP domain containing protein, expressed
Glyma.06G028100.1.p	AT2G27190.1	99	83.37	Cao and Ogawa	24_up	Up	DELLA_rep_partial	purple acid phosphatase precursor, putative, expressed
Glyma.06G071500.1.p	AT3G54560.1	99	95.59	Cao	24_up	Up	DELLA_rep	Core histone H2A/H2B/H3/H4 domain containing protein, putative, expressed
Glyma.06G160400.1.p	AT2G02100.1	91	72.06	Cao	24_up	Up	DELLA_rep_partial	DEF7 - Defensin and Defensin-like DEFL family, expressed
Glyma.06G303100.1.p	AT1G01380.1	64	80.49	Cao	24_up	Up	DELLA_rep	MYB family transcription factor, putative, expressed
Glyma.08G118700.1.p	AT3G09270.1	93	66.2	Cao	24_up	Up	DELLA_rep	glutathione S-transferase, putative, expressed
Glyma.08G175200.1.p	AT1G78370.1	97	79.91	Cao	24_up	Up	DELLA_rep	glutathione S-transferase, putative, expressed
Glyma.09G070500.1.p	AT3G51420.1	88	53.11	Cao	24_up	Up	DELLA_rep_partial	strictosidine synthase, putative, expressed
Glyma.10G149300.1.p	AT4G21490.1	55	50	Cao and Ogawa	24_up	Up	DELLA_rep	NADH-ubiquinone oxidoreductase, mitochondrial precursor, putative, expressed
Glyma.10G160300.1.p	AT5G28060.1	96	93.94	Cao	24_up	Up	DELLA_rep_partial	40S ribosomal protein S24, putative, expressed
Glyma.11G077900.1.p	AT5G66170.2	80	76.23	Cao	24_up	Up	DELLA_rep	rhodanese-like domain containing protein, putative, expressed
Glyma.11G117500.1.p	AT4G03110.1	54	67.21	Ogawa	24_up	Up		RNA recognition motif containing protein, putative, expressed
Glyma.11G117600.1.p	AT4G03110.1	68	59.72	Ogawa	24_up	Up		RNA recognition motif containing protein, putative, expressed
Glyma.11G233300.1.p	AT2G40330.1	84	69.2	Ogawa	24_up	Up		bet v I allergen family protein, putative, expressed
Glyma.11G241700.1.p	AT5G65360.1	51	97.79	Ogawa	24_up	Up		histone H3, putative, expressed
Glyma.15G251500.1.p	AT1G78370.1	97	78.97	Cao	24_up	Up	DELLA_rep	glutathione S-transferase, putative, expressed
Glyma.15G252200.1.p	AT1G78370.1	98	76.28	Cao	24_up	Up	DELLA_rep	glutathione S-transferase, putative, expressed
Glyma.17G185700.1.p	AT5G40890.1	70	52.11	Ogawa	24_up	Up		chloride transporter, chloride channel family, putative, expressed
Glyma.18G078500.1.p	AT4G12910.1	54	66.67	Cao	24_up	Up	DELLA_rep	OsSCP65 - Putative Serine Carboxypeptidase homologue, expressed
Glyma.20G002100.1.p	AT5G13100.1	78	51.11	Cao	24_up	Up	DELLA_rep	expressed protein
Glyma.20G228100.1.p	AT5G28060.1	90	95.2	Cao	24_up	Up	DELLA_rep_partial	40S ribosomal protein S24, putative, expressed
Glyma.11G067700.1.p	AT5G36110.1	92	50.76	Cao	24_up/36_up	Up	DELLA_rep	cytochrome P450, putative, expressed
Glyma.13G109800.1.p	AT1G76680.2	98	62.93	Ogawa	24_up/36_up	Up		12-oxophytodienoate reductase, putative, expressed
Glyma.14G059900.1.p	AT5G36110.1	90	53.36	Cao	24_up/36_up	Up	DELLA_rep	cytochrome P450, putative, expressed
Glyma.01G106800.1.p	AT3G46230.1	99	76.92	Cao	36_down	Down	DELLA_up	hsp20/alpha crystallin family protein, putative, expressed
Glyma.01G119600.1.p	AT2G40170.1	89	89.01	Cao	36_down	Down	DELLA_up	small hydrophilic plant seed protein, putative, expressed
Glyma.03G056000.1.p	AT2G40170.1	86	90.11	Cao	36_down	Down	DELLA_up	small hydrophilic plant seed protein, putative, expressed
Glyma.05G004300.1.p	AT3G01570.1	62	70.73	Cao	36_down	Down	DELLA_up_partial	oleosin, putative, expressed
Glyma.05G112000.1.p	AT2G35300.1	52	73.91	Cao	36_down	Down	DELLA_up_partial	late embryogenesis abundant group 1, putative, expressed
Glyma.05G198000.1.p	AT2G02120.1	88	66.67	Cao	36_down	Down	DELLA_up_partial	DEF7 - Defensin and Defensin-like DEFL family, expressed
Glyma.06G157000.1.p	AT1G27990.1	99	75.63	Cao	36_down	Down	DELLA_up	expressed protein
Glyma.06G157800.1.p	AT3G46230.1	99	85.26	Cao	36_down	Down	DELLA_up	hsp20/alpha crystallin family protein, putative, expressed
Glyma.07G043600.1.p	AT3G46230.1	58	63.16	Cao	36_down	Down	DELLA_up	hsp20/alpha crystallin family protein, putative, expressed
Glyma.07G200000.1.p	AT3G46230.1	99	85.26	Cao	36_down	Down	DELLA_up	hsp20/alpha crystallin family protein, putative, expressed
Glyma.07G200300.1.p	AT3G46230.1	99	86.54	Cao	36_down	Down	DELLA_up	hsp20/alpha crystallin family protein, putative, expressed
Glyma.07G200700.1.p	AT3G46230.1	99	85.26	Cao	36_down	Down	DELLA_up	hsp20/alpha crystallin family protein, putative, expressed
Glyma.07G220400.1.p	AT1G64900.1	92	73.67	Cao and Ogawa	36_down	Down	DELLA_up	transposon protein, putative, unclassified, expressed
Glyma.08G068700.1.p	AT3G46230.1	99	87.82	Cao	36_down	Down	DELLA_up	hsp20/alpha crystallin family protein, putative, expressed
Glyma.08G068800.1.p	AT3G46230.1	99	86.54	Cao	36_down	Down	DELLA_up	hsp20/alpha crystallin family protein, putative, expressed
Glyma.08G069000.1.p	AT3G46230.1	99	87.82	Cao	36_down	Down	DELLA_up	hsp20/alpha crystallin family protein, putative, expressed
Glyma.08G138200.1.p	AT2G22240.1	90	95.34	Cao and Ogawa	36_down	Down	DELLA_up	inositol-3-phosphate synthase, putative, expressed
Glyma.08G160800.1.p	AT2G21820.1	99	89.74	Cao and Ogawa	36_down	Down	DELLA_up	seed maturation protein PM41, putative, expressed
Glyma.08G296000.1.p	AT3G25260.1	98	58.91	Cao	36_down	Down	DELLA_up	peptide transporter PTR2, putative, expressed
Glyma.08G324200.1.p	AT5G55470.1	99	82.42	Cao	36_down	Down	DELLA_up_partial	transporter, monovalent cation:proton antiporter-2 family, putative, expressed
Glyma.09G149900.1.p	AT5G46760.1	56	51.85	Cao	36_down	Down	DELLA_up	transcription factor MYC7E, putative, expressed
Glyma.10G176400.1.p	AT3G46230.1	52	77.45	Cao	36_down	Down	DELLA_up	hsp20/alpha crystallin family protein, putative, expressed
Glyma.10G189900.1.p	AT5G55240.1	98	82.9	Cao	36_down	Down	DELLA_up_partial	caleosin related protein, putative, expressed
Glyma.11G027700.1.p	AT5G05600.1	97	56.14	Cao	36_down	Down	DELLA_up	flavonol synthase/flavanone 3-hydroxylase, putative, expressed
Glyma.12G212600.1.p	AT5G65550.1	98	50	Cao	36_down	Down	DELLA_up_partial	glucosyltransferase, putative, expressed
Glyma.13G072100.1.p	AT5G07990.1	96	70.58	Cao	36_down	Down	DELLA_up_partial	cytochrome P450, putative, expressed
Glyma.13G119400.1.p	AT3G53040.1	82	53.47	Cao	36_down	Down	DELLA_up	late embryogenesis abundant protein 1, putative, expressed
Glyma.13G200000.1.p	AT1G35720.1	98	57.05	Cao	36_down	Down	DELLA_up_partial	annexin, putative, expressed
Glyma.14G063700.1.p	AT3G46230.1	99	83.44	Cao	36_down	Down	DELLA_up	hsp20/alpha crystallin family protein, putative, expressed
Glyma.14G063800.1.p	AT3G46230.1	98	84.28	Cao	36_down	Down	DELLA_up	hsp20/alpha crystallin family protein, putative, expressed
Glyma.14G099900.1.p	AT3G46230.1	71	63.72	Cao	36_down	Down	DELLA_up	hsp20/alpha crystallin family protein, putative, expressed
Glyma.15G238100.1.p	AT1G54860.1	62	56.1	Cao and Ogawa	36_down	Down	DELLA_up	uncharacterized GPI-anchored protein At5g19240 precursor, putative, expressed
Glyma.16G012000.1.p	AT3G46230.1	67	63.3	Cao	36_down	Down	DELLA_up	hsp20/alpha crystallin family protein, putative, expressed
Glyma.16G031300.1.p	AT1G01470.1	99	82.78	Cao and Ogawa	36_down	Down	DELLA_up	late embryogenesis abundant protein, putative, expressed
Glyma.16G071800.1.p	AT3G01570.1	91	61.46	Cao	36_down	Down	DELLA_up_partial	oleosin, putative, expressed
Glyma.16G206200.1.p	AT3G46230.1	52	76.7	Cao	36_down	Down	DELLA_up	hsp20/alpha crystallin family protein, putative, expressed
Glyma.16G212100.1.p	AT1G17860.1	97	58.79	Cao	36_down	Down	DELLA_up_partial	KUN1 - Kunitz-type trypsin inhibitor precursor, expressed
Glyma.16G212200.1.p	AT1G17860.1	95	57.65	Cao	36_down	Down	DELLA_up_partial	KUN1 - Kunitz-type trypsin inhibitor precursor, expressed
Glyma.17G165300.1.p	AT4G37390.1	99	83.87	Ogawa	36_down	Down		OsGH3.8 - Probable indole-3-acetic acid-amido synthetase, expressed
Glyma.17G224900.1.p	AT3G46230.1	73	62.93	Cao	36_down	Down	DELLA_up	hsp20/alpha crystallin family protein, putative, expressed
Glyma.17G252200.1.p	AT2G33590.1	90	57.01	Cao	36_down	Down	DELLA_up_partial	reductase, putative, expressed
Glyma.19G214500.1.p	AT1G02700.1	99	60.16	Cao	36_down	Down	DELLA_up	expressed protein
Glyma.20G039600.1.p	AT4G31830.1	63	50	Cao and Ogawa	36_down	Down	DELLA_up_partial	expressed protein
Glyma.20G147600.1.p	AT3G22490.1	98	75.38	Cao and Ogawa	36_down	Down	DELLA_up	late embryogenesis abundant protein D-34, putative, expressed
Glyma.20G233000.1.p	AT1G54870.1	96	89.75	Cao	36_down	Down	DELLA_up	oxidoreductase, short chain dehydrogenase/reductase family protein, putative, expressed
Glyma.09G214500.1.p	AT4G27780.1	59	55.56	Cao	24_up/36_down	Down	DELLA_up_partial	acyl-CoA-binding domain-containing protein 6, putative, expressed
Glyma.06G028200.1.p	AT2G27190.1	96	82.53	Cao and Ogawa	24_up/36_down	Up	DELLA_rep_partial	purple acid phosphatase precursor, putative, expressed

[truncated: 1 more sheets: S13]
