# Supplementary material for: Transcriptional landscape of soybean (Glycine max) embryonic axes during germination in the presence of paclobutrazol, a gibberellin biosynthesis inhibitor
Source: Sci Rep. 2019 Jul 3;9:9601. doi: 10.1038/s41598-019-45898-2 (PMC6610145; doi:10.1038/s41598-019-45898-2)
Supplement: Supplementary file 3 — Supplementary tables S4 [file 41598_2019_45898_MOESM3_ESM.xlsx]

## Sheet: 12Cvs12P
## Differentially expressed genes at 12 HAI (12Cvs12P)
gene	12C_RPKM	12P_RPKM	log2(fold_change)	q-value	Pfam	Panther	KOG	KEGG/ec	KO	GO	Best-hit-arabi-name	arabi-symbol	Arabi_description	Brief description (fetched using Phytomine from Phytozome 12)
Glyma.20G011300	6.77509	0.949145	-2.83554	0.0192058	PF07172									Glycine rich protein family (GRP)
Glyma.20G011400	10.5577	2.30983	-2.19243	0.0110113	PF07172									Glycine rich protein family (GRP)
Glyma.02G028400	20.77	5.41069	-1.94062	0.0110113
Glyma.05G057500	5.5109	1.57779	-1.80438	0.0110113	PF00234	PTHR31731					AT4G12500.1		Bifunctional inhibitor/lipid-transfer protein/seed storage 2S albumin superfamily protein	Protease inhibitor/seed storage/LTP family (Tryp_alpha_amyl)
Glyma.17G093600	1.42232	0.446276	-1.67224	0.0440453	PF02319	PTHR12081,PTHR12081:SF46	KOG2578		K09391	GO:0006355,GO:0005667,GO:0003700	AT3G48160.2	DEL1,E2FE,E2L3	DP-E2F-like 1	transcription factor E2F7/8 (E2F7_8)
Glyma.08G311500	1.72081	0.589694	-1.54505	0.0192058	PF02458	PTHR31642,PTHR31642:SF57		2.3.1.133	K13065	GO:0016747	AT2G19070.1	SHT	spermidine hydroxycinnamoyl transferase	shikimate O-hydroxycinnamoyltransferase (E2.3.1.133, HCT)
Glyma.17G140400	21.5947	8.19946	-1.39708	0.0110113	PF00234	PTHR31731,PTHR31731:SF7					AT4G12490.1		Bifunctional inhibitor/lipid-transfer protein/seed storage 2S albumin superfamily protein	BIFUNCTIONAL INHIBITOR/LIPID-TRANSFER PROTEIN/SEED STORAGE 2S ALBUMIN SUPERFAMILY PROTEIN
Glyma.17G138500	2.33445	0.905854	-1.36573	0.0192058	PF08244,PF11837,PF00251	PTHR31953,PTHR31953:SF17		3.2.1.26	K01193	GO:0004575,GO:0004564	AT1G12240.1	ATBETAFRUCT4,VAC-INV	Glycosyl hydrolases family 32 protein	ACID BETA-FRUCTOFURANOSIDASE 3, VACUOLAR-RELATED
Glyma.15G200600	3.33229	1.30675	-1.35054	0.0110113	PF13738	PTHR23023,PTHR23023:SF126	KOG1399	1.14.13.8	K00485		AT1G19250.1	FMO1	flavin-dependent monooxygenase 1	dimethylaniline monooxygenase (N-oxide forming) (FMO)
Glyma.03G109900	10.0721	4.06647	-1.30851	0.0110113	PF02298	PTHR33021,PTHR33021:SF35				GO:0009055	AT2G32300.1	UCC1	uclacyanin 1	Plastocyanin-like domain (Cu_bind_like)
Glyma.02G072400	35.2637	14.6925	-1.26311	0.0110113		PTHR34114,PTHR34114:SF2					AT5G56540.1	AGP14,ATAGP14	arabinogalactan protein 14	ARABINOGALACTAN PEPTIDE 12-RELATED
Glyma.03G032500	3.45967	1.46868	-1.23611	0.0110113	PF00201	PTHR11926,PTHR11926:SF242	KOG1192	2.4.1.115		GO:0016758,GO:0008152	AT2G18570.1		UDP-Glycosyltransferase superfamily protein	UDP-GLYCOSYLTRANSFERASE 71B2-RELATED
Glyma.11G119000	10.2914	4.38077	-1.23219	0.0110113	PF10950	PTHR33731,PTHR33731:SF1								Protein of unknown function (DUF2775) (DUF2775)
Glyma.08G159900	4.22403	1.8012	-1.22966	0.0110113	PF08442,PF16114	PTHR23118,PTHR23118:SF9	KOG1254	2.3.3.8	K01648		AT1G10670.4	ACLA-1	ATP-citrate lyase A-1	ATP-CITRATE SYNTHASE // SUBFAMILY NOT NAMED
Glyma.03G184500	4.73498	2.08174	-1.18557	0.0110113	PF06955,PF00722	PTHR31062,PTHR31062:SF52		2.4.1.207	K08235	GO:0048046,GO:0016762,GO:0006073,GO:0005618,GO:0005975,GO:0004553	AT2G36870.1	XTH32	xyloglucan endotransglucosylase/hydrolase 32	XYLOGLUCAN ENDOTRANSGLUCOSYLASE/HYDROLASE PROTEIN 31-RELATED
Glyma.13G301900	19.3221	8.79652	-1.13525	0.0110113	PF12609	PTHR33090					AT4G10265.1		Wound-responsive family protein	Wound-induced protein (DUF3774)
Glyma.08G014200	2.8429	1.31385	-1.11356	0.0110113	PF03953,PF00091	PTHR11588,PTHR11588:SF124		2.4.2.1	K07375	GO:0003924,GO:0007017,GO:0005874	AT5G12250.1	TUB6	beta-6 tubulin	TUBULIN // SUBFAMILY NOT NAMED
Glyma.09G140800	3.58289	1.66137	-1.10875	0.0254108	PF13639	PTHR14155			K10664	GO:0008270,GO:0005515	AT5G27420.1	ATL31,CNI1	carbon/nitrogen insensitive 1	E3 ubiquitin-protein ligase ATL6/9/15/31/42/55 [EC:6.3.2.19] (ATL6S)
Glyma.10G104700	6.1816	2.87557	-1.10413	0.0110113	PF00201	PTHR11926,PTHR11926:SF227		2.4.1.273		GO:0016758,GO:0008152	AT5G49690.1		UDP-Glycosyltransferase superfamily protein	GLUCOSYL/GLUCURONOSYL TRANSFERASES // SUBFAMILY NOT NAMED
Glyma.18G201100	5.30221	2.47621	-1.09846	0.0110113	PF00657	PTHR14209,PTHR14209:SF10	KOG3035			GO:0016788	AT3G11210.1		SGNH hydrolase-type esterase superfamily protein	ISOAMYL ACETATE-HYDROLYZING ESTERASE 1 // SUBFAMILY NOT NAMED
Glyma.05G020600	6.2076	2.91611	-1.08999	0.0110113	PF01336,PF04057,PF16900,PF08646	PTHR23273,PTHR23273:SF4	KOG0851		K07466	GO:0003676,GO:0006260,GO:0005634,GO:0003677	AT5G08020.1	ATRPA70B,RPA70B	RPA70-kDa subunit B	REPLICATION PROTEIN A 70 KDA DNA-BINDING SUBUNIT
Glyma.05G096800	69.6658	32.9446	-1.08041	0.0110113	PF08246,PF00112	PTHR12411,PTHR12411:SF349	KOG1543	3.4.22.14		GO:0008234,GO:0006508	AT1G47128.1	RD21,RD21A	Granulin repeat cysteine protease family protein	CYSTEINE PROTEASE FAMILY C1-RELATED // SUBFAMILY NOT NAMED
Glyma.15G097200	9.78799	4.64877	-1.07416	0.0110113							AT4G15650.1
Glyma.14G003700	2.12697	1.01948	-1.06096	0.0192058	PF13920,PF00097,PF02182	PTHR14140		2.1.1.43	K10638	GO:0046872,GO:0042393	AT1G57820.1	ORTH2,VIM1	Zinc finger (C3HC4-type RING finger) family protein	E3 ubiquitin-protein ligase UHRF1 [EC:6.3.2.19] (UHRF1, NP95)
Glyma.07G265500	9.9328	4.87476	-1.02687	0.0110113
Glyma.01G152100	16.4182	8.11807	-1.01609	0.0110113	PF03759	PTHR33101,PTHR33101:SF2				GO:0005089	AT1G31650.1	ATROPGEF14,ROPGEF14	RHO guanyl-nucleotide exchange factor 14	ROP GUANINE NUCLEOTIDE EXCHANGE FACTOR 14
Glyma.17G111100	72.4713	36.0285	-1.00827	0.0110113	PF14547	PTHR31731,PTHR31731:SF1					AT2G10940.1		Bifunctional inhibitor/lipid-transfer protein/seed storage 2S albumin superfamily protein	Hydrophobic seed protein (Hydrophob_seed)
Glyma.19G169400	0.761911	1.56395	1.0375	0.0110113	PF14510,PF08370,PF00005,PF01061	PTHR19241,PTHR19241:SF219		3.6.3.34		GO:0016887,GO:0005524,GO:0016020	AT1G15520.1	ABCG40,ATABCG40,ATPDR12,PDR12	pleiotropic drug resistance 12	Iron-chelate-transporting ATPase
Glyma.08G001600	424.505	872.212	1.0389	0.0110113
Glyma.11G236500	10.2781	21.1742	1.04273	0.0110113		PTHR36067,PTHR36067:SF1					AT5G65207.1
Glyma.16G170100	6.89525	14.3351	1.05587	0.0110113	PF04554					GO:0009664,GO:0005199				Extensin-like region (Extensin_2)
Glyma.08G250300	7.02718	15.0742	1.10107	0.0110113	PF06522	PTHR33417,PTHR33417:SF1					AT3G29970.1		B12D protein	B12D PROTEIN
Glyma.10G232100	74.1813	163.78	1.14263	0.0110113		PTHR35631,PTHR35631:SF1
Glyma.10G193500	1.98699	4.45112	1.16359	0.0385911	PF00081,PF02777	PTHR11404,PTHR11404:SF24	KOG0876	1.15.1.1	K04564	GO:0055114,GO:0046872,GO:0006801,GO:0004784	AT5G51100.1	FSD2	Fe superoxide dismutase 2	superoxide dismutase, Fe-Mn family (SOD2)
Glyma.05G175700	267.108	610.828	1.19334	0.0110113
Glyma.20G229700	1.0443	2.46508	1.23909	0.0192058
Glyma.12G019800	4.41621	10.502	1.24979	0.0110113	PF01370	PTHR10366,PTHR10366:SF362	KOG1502	1.1.1.195		GO:0050662,GO:0003824	AT1G51410.1		NAD(P)-binding Rossmann-fold superfamily protein	ALCOHOL DEHYDROGENASE-RELATED
Glyma.07G207000	6.476	15.7755	1.28451	0.0110113
Glyma.12G075400	4.03201	9.97267	1.30648	0.0110113	PF00230	PTHR19139,PTHR19139:SF158	KOG0223		K09872	GO:0016020,GO:0006810,GO:0005215	AT5G60660.1	PIP2;4,PIP2F	plasma membrane intrinsic protein 2;4	AQUAPORIN PIP2-4-RELATED
Glyma.15G143200	283.002	708.119	1.32318	0.0110113	PF01779	PTHR12884				GO:0006412,GO:0005840,GO:0005622,GO:0003735	AT3G06680.1		Ribosomal L29e protein family	60S RIBOSOMAL PROTEIN L29
Glyma.06G276500	220.689	552.374	1.32363	0.0110113		PTHR35420
Glyma.03G234800	3.65426	9.20914	1.33349	0.0110113	PF05564	PTHR33565,PTHR33565:SF1					AT1G56220.1		Dormancy/auxin associated family protein	DORMANCY/AUXIN ASSOCIATED PROTEIN
Glyma.15G089900	1.70023	4.35949	1.35843	0.0491996	PF00464	PTHR11680		2.1.2.1		GO:0016740	AT4G32520.1	AtSHMT3,SHM3	serine hydroxymethyltransferase 3	Glycine hydroxymethyltransferase / Threonine aldolase
Glyma.10G266200	4.82564	12.3789	1.35909	0.0319169		PTHR33333,PTHR33333:SF5					AT5G61412.1			GLYCINE-RICH PROTEIN
Glyma.06G109200	0.620826	1.61628	1.38041	0.0110113	PF00173,PF00175,PF00970,PF03404,PF00174	PTHR19370,PTHR19370:SF100		1.7.1.1,1.7.99.4	K10534	GO:0055114,GO:0016491,GO:0030151,GO:0042128	AT1G77760.1	GNR1,NIA1,NR1	nitrate reductase 1	Nitrate reductase / Respiratory nitrate reductase
Glyma.08G271600	2.20556	5.97453	1.43768	0.0110113
Glyma.18G177000	1.23203	3.35772	1.44645	0.0110113	PF00107,PF08240	PTHR11695,PTHR11695:SF588	KOG0023	1.1.1.195	K00083	GO:0055114,GO:0016491,GO:0008270	AT4G37990.1	ATCAD8,CAD-B2,ELI3,ELI3-2	elicitor-activated gene 3-2	cinnamyl-alcohol dehydrogenase (E1.1.1.195)
Glyma.19G218900	18.8791	51.7265	1.45411	0.0110113
Glyma.18G210500	0.698277	2.02504	1.53608	0.0110113	PF00202	PTHR11986,PTHR11986:SF66		2.6.1.44	K00827	GO:0030170,GO:0008483	AT3G08860.1	PYD4	PYRIMIDINE 4	alanine-glyoxylate transaminase / (R)-3-amino-2-methylpropionate-pyruvate transaminase (AGXT2)
Glyma.02G138200	6.24869	18.3669	1.55548	0.0110113
Glyma.U031400	2.07894	6.15335	1.56553	0.0319169
Glyma.17G096900	0.426539	1.2653	1.56873	0.0110113	PF01814,PF05495,PF14599	PTHR21319,PTHR21319:SF17	KOG1940	6.3.2.19	K16276	GO:0008270	AT1G74770.1		zinc ion binding	ZINC ION BINDING PROTEIN
Glyma.02G093200	0.518025	1.55305	1.58401	0.0319169	PF00012	PTHR19375,PTHR19375:SF232			K03283		AT3G12580.1	ATHSP70,HSP70	heat shock protein 70	MEDIATOR OF RNA POLYMERASE II TRANSCRIPTION SUBUNIT 37E-RELATED
Glyma.04G079200	0.846135	2.62891	1.6355	0.0440453	PF01152	PTHR10681,PTHR10681:SF52				GO:0019825	AT4G32690.1	ATGLB3,GLB3	hemoglobin 3	TWO-ON-TWO HEMOGLOBIN-3
Glyma.17G242400	0.499022	1.7177	1.7833	0.0385911	PF00128,PF07821	PTHR10357,PTHR10357:SF153	KOG0471	3.2.1.1,3.2.1.141	K01176	GO:0043169,GO:0005975,GO:0003824,GO:0005509,GO:0004556	AT4G25000.1	AMY1,ATAMY1	alpha-amylase-like	4-alpha-D-((1->4)-alpha-D-glucano)trehalose trehalohydrolase / Maltooligosyl trehalose trehalohydrolase
Glyma.04G007300	0.632497	2.51157	1.98946	0.0110113	PF00156,PF13537	PTHR11907,PTHR11907:SF12		2.4.2.14	K00764	GO:0009116	AT2G16570.1	ASE1,ATASE,ATASE1	GLN phosphoribosyl pyrophosphate amidotransferase 1	amidophosphoribosyltransferase (purF, PPAT)
Glyma.05G121500	0.890663	3.98731	2.16247	0.0110113	PF01988	PTHR31851,PTHR31851:SF6	KOG4473				AT3G43660.1		Vacuolar iron transporter (VIT) family protein	VACUOLAR IRON TRANSPORTER HOMOLOG 2.1
Glyma.01G105700	3.82324	17.7774	2.21718	0.0254108		PTHR33122,PTHR33122:SF7					AT3G53980.1		Bifunctional inhibitor/lipid-transfer protein/seed storage 2S albumin superfamily protein
Glyma.03G149400	0.218099	1.0359	2.24784	0.0385911	PF03321	PTHR31901,PTHR31901:SF15			K14487		AT5G13320.1	GDG1,GH3.12,PBS3,WIN3	Auxin-responsive GH3 family protein	auxin responsive GH3 gene family (GH3)
Glyma.08G230400	2.68092	12.8105	2.25653	0.0110113	PF00407	PTHR31907,PTHR31907:SF2				GO:0009607,GO:0006952	AT1G70890.1	MLP43	MLP-like protein 43	Pathogenesis-related protein Bet v I family (Bet_v_1)
Glyma.11G146500	0.969128	5.26453	2.44155	0.0110113	PF00230	PTHR19139,PTHR19139:SF158	KOG0223		K09872	GO:0016020,GO:0006810,GO:0005215	AT5G60660.1	PIP2;4,PIP2F	plasma membrane intrinsic protein 2;4	AQUAPORIN PIP2-4-RELATED
Glyma.13G201100	1.07246	5.90011	2.45982	0.0110113		PTHR35290,PTHR35290:SF2					AT2G16385.1
Glyma.19G003300	0.263847	1.46729	2.47538	0.0110113	PF01263	PTHR11122,PTHR11122:SF21	KOG1594	5.1.3.15	K01792	GO:0016853,GO:0005975	AT3G01590.2		Galactose mutarotase-like superfamily protein	ALDOSE 1-EPIMERASE FAMILY PROTEIN-RELATED
Glyma.07G088200	0.478699	2.80352	2.55005	0.0110113	PF01740,PF00916	PTHR11814,PTHR11814:SF54	KOG0236		K17471	GO:0016021,GO:0015116,GO:0008272,GO:0055085,GO:0016020,GO:0008271,GO:1902358	AT5G19600.1	SULTR3;5	sulfate transporter 3;5	SULFATE TRANSPORTER 3.5-RELATED
Glyma.18G100500	0.589401	3.46112	2.55392	0.0110113	PF00067	PTHR24298,PTHR24298:SF86				GO:0055114,GO:0020037,GO:0016705,GO:0005506	AT4G31500.1	ATR4,CYP83B1,RED1,RNT1,SUR2	cytochrome P450, family 83, subfamily B, polypeptide 1	CYTOCHROME P450 71B21-RELATED
Glyma.15G119100	0.792955	4.81631	2.60262	0.0192058	PF14547	PTHR31731,PTHR31731:SF7					AT5G46890.1		Bifunctional inhibitor/lipid-transfer protein/seed storage 2S albumin superfamily protein	BIFUNCTIONAL INHIBITOR/LIPID-TRANSFER PROTEIN/SEED STORAGE 2S ALBUMIN SUPERFAMILY PROTEIN
Glyma.01G105800	10.2125	67.8211	2.7314	0.0110113		PTHR33122					AT5G05960.1		Bifunctional inhibitor/lipid-transfer protein/seed storage 2S albumin superfamily protein
Glyma.08G169800	0.496195	3.58201	2.85179	0.0110113	PF13418,PF01344	PTHR23244,PTHR23244:SF276				GO:0005515	AT3G07720.1		Galactose oxidase/kelch repeat superfamily protein	KELCH REPEAT DOMAIN // SUBFAMILY NOT NAMED
Glyma.06G112200	0.480076	3.48243	2.85876	0.0110113	PF00892	PTHR31218,PTHR31218:SF12				GO:0016021,GO:0016020,GO:0022857	AT4G08300.1		nodulin MtN21 /EamA-like transporter family protein	EamA-like transporter family (EamA)
Glyma.15G260600	0.294653	2.21602	2.91089	0.0110113	PF14541	PTHR13683,PTHR13683:SF298	KOG1339	3.4.23.12		GO:0006508,GO:0004190	AT2G35615.1		Eukaryotic aspartyl protease family protein	ASPARTIC PROTEINASE CDR1-RELATED
Glyma.20G203800	0.282084	2.21835	2.97529	0.0440453							AT1G54970.1	ATPRP1,PRP1,RHS7	proline-rich protein 1
Glyma.01G078300	0.385534	3.34192	3.11575	0.0110113	PF00067	PTHR24298,PTHR24298:SF86				GO:0055114,GO:0020037,GO:0016705,GO:0005506	AT4G31500.1	ATR4,CYP83B1,RED1,RNT1,SUR2	cytochrome P450, family 83, subfamily B, polypeptide 1	CYTOCHROME P450 71B21-RELATED
Glyma.08G139200	0.500704	4.6589	3.21796	0.0110113	PF00403	PTHR22814,PTHR22814:SF84	KOG1603			GO:0046872,GO:0030001	AT4G39700.1		Heavy metal transport/detoxification superfamily protein	HEAVY-METAL-ASSOCIATED DOMAIN-CONTAINING PROTEIN
Glyma.13G331200	0.66597	7.28448	3.4513	0.0192058	PF00582	PTHR31964,PTHR31964:SF16				GO:0006950	AT2G47710.1		Adenine nucleotide alpha hydrolases-like superfamily protein	ADENINE NUCLEOTIDE ALPHA HYDROLASES-LIKE PROTEIN
Glyma.16G166600	0.440738	5.05989	3.52111	0.0491996	PF02496	PTHR33801,PTHR33801:SF7				GO:0006950				ABA/WDS induced protein (ABA_WDS)
Glyma.06G182700	0.419536	5.12312	3.61016	0.0110113	PF00484	PTHR11002,PTHR11002:SF18	KOG1578	4.2.1.1	K01673	GO:0008270,GO:0004089	AT5G14740.1	BETA CA2,CA18,CA2	carbonic anhydrase 2	CARBONIC ANHYDRASE // SUBFAMILY NOT NAMED
Glyma.01G028500	0.650437	8.40113	3.6911	0.0110113
Glyma.18G201400	0.438283	5.78499	3.72238	0.0440453	PF00657	PTHR14209,PTHR14209:SF10	KOG3035			GO:0016788	AT3G11210.1		SGNH hydrolase-type esterase superfamily protein	ISOAMYL ACETATE-HYDROLYZING ESTERASE 1 // SUBFAMILY NOT NAMED
Glyma.20G191100	1.10752	19.9727	4.17262	0.0110113
Glyma.10G198800	1.39822	35.7583	4.67662	0.0110113	PF00042	PTHR22924,PTHR22924:SF39				GO:0020037,GO:0019825	AT3G10520.1	AHB2,ARATH GLB2,ATGLB2,GLB2,HB2,NSHB2	haemoglobin 2	NON-SYMBIOTIC HEMOGLOBIN 2
Glyma.10G199000	1.53704	97.6869	5.98994	0.0110113	PF00042	PTHR22924,PTHR22924:SF39				GO:0020037,GO:0019825	AT3G10520.1	AHB2,ARATH GLB2,ATGLB2,GLB2,HB2,NSHB2	haemoglobin 2	NON-SYMBIOTIC HEMOGLOBIN 2
Glyma.20G191200	1.45962	102.396	6.13242	0.0110113	PF00042	PTHR22924,PTHR22924:SF39				GO:0020037,GO:0019825	AT3G10520.1	AHB2,ARATH GLB2,ATGLB2,GLB2,HB2,NSHB2	haemoglobin 2	NON-SYMBIOTIC HEMOGLOBIN 2
Glyma.02G286200	0	1.04559	inf	0.0110113
Glyma.09G278300	0	1.78191	inf	0.0110113		PTHR11986,PTHR11986:SF66		2.6.1.44		GO:0030170,GO:0008483	AT2G38400.2	AGT3	alanine:glyoxylate aminotransferase 3	ALANINE--GLYOXYLATE AMINOTRANSFERASE 2 HOMOLOG 2, MITOCHONDRIAL-RELATED
Glyma.18G069800	0	1.36274	inf	0.0254108

## Sheet: 24Cvs24P
## Differentially expressed genes at 24 HAI (24Cvs24P)
gene	24C_RPKM	24_RPKM	log2(fold_change)	q-value	Pfam	Panther	KOG	KEGG/ec	KO	GO	Best-hit-arabi-name	arabi-symbol	Arabi_description	Brief description (fetched using Phytomine from Phytozome 12)
Glyma.20G175000	2.48534	0.298503	-3.05763	0.0109564		PTHR33124,PTHR33124:SF13					AT2G47270.1		sequence-specific DNA binding transcription factors;transcription regulators	TRANSCRIPTION FACTOR UPBEAT1
Glyma.13G308000	1.06619	0.161373	-2.724	0.0402234		PTHR33974,PTHR33974:SF2					AT3G21710.2			GENOMIC DNA, CHROMOSOME 3, P1 CLONE: MSD21
Glyma.04G105900	4.29977	0.708819	-2.60077	0.00144167	PF00305	PTHR11771,PTHR11771:SF48		1.13.11.58		GO:0055114,GO:0046872,GO:0016702	AT1G55020.1	ATLOX1,LOX1	lipoxygenase 1	Linoleate 9S-lipoxygenase / Linoleate 9-lipoxygenase
Glyma.03G158700	14.4426	2.77375	-2.38042	0.00144167	PF02309	PTHR31734,PTHR31734:SF37			K14484	GO:0006355,GO:0005634	AT4G14550.1	IAA14,SLR	indole-3-acetic acid inducible 14	auxin-responsive protein IAA (IAA)
Glyma.01G046300	9.5491	1.98213	-2.26832	0.00144167	PF00201	PTHR11926,PTHR11926:SF384	KOG1192	2.4.1.272		GO:0016758,GO:0008152	AT2G15480.2	UGT73B5	UDP-glucosyl transferase 73B5	Soyasapogenol B glucuronide galactosyltransferase
Glyma.10G270500	3.01064	0.657579	-2.19483	0.00259125	PF02309	PTHR31734,PTHR31734:SF29			K14484	GO:0006355,GO:0005634	AT2G01200.2	IAA32,MEE10	indole-3-acetic acid inducible 32	AUXIN-RESPONSIVE PROTEIN IAA32-RELATED
Glyma.20G090700	2.56852	0.568007	-2.17695	0.00144167	PF00249	PTHR10641,PTHR10641:SF618	KOG0048		K09422		AT1G09540.1	ATMYB61,MYB61	myb domain protein 61	MYB DOMAIN PROTEIN 55
Glyma.09G232000	3.1261	0.753151	-2.05335	0.00144167	PF04043	PTHR31080,PTHR31080:SF15		3.1.1.11		GO:0004857	AT2G01610.1		Plant invertase/pectin methylesterase inhibitor superfamily protein	Pectinesterase / Pectin methylesterase
Glyma.10G217100	9.58402	2.38348	-2.00756	0.00144167		PTHR33124,PTHR33124:SF13					AT2G47270.1		sequence-specific DNA binding transcription factors;transcription regulators	TRANSCRIPTION FACTOR UPBEAT1
Glyma.05G108900	1.65651	0.42065	-1.97745	0.00144167	PF00155	PTHR11751,PTHR11751:SF431		4.4.1.14	K01762	GO:0030170,GO:0009058	AT4G37770.1	ACS8	1-amino-cyclopropane-1-carboxylate synthase 8	1-AMINOCYCLOPROPANE-1-CARBOXYLATE SYNTHASE 4-RELATED
Glyma.13G247200	1.90634	0.484623	-1.97587	0.00144167	PF00249	PTHR10641,PTHR10641:SF586	KOG0048		K09422		AT4G21440.1	ATM4,ATMYB102,MYB102	MYB-like 102	MYB TRANSCRIPTION FACTOR-RELATED
Glyma.17G061400	2.99958	0.766121	-1.96911	0.00144167	PF00141	PTHR31517,PTHR31517:SF10		1.11.1.7	K00430	GO:0055114,GO:0020037,GO:0006979,GO:0004601	AT2G18980.1		Peroxidase superfamily protein	PEROXIDASE 16-RELATED
Glyma.19G223900	3.48344	0.919652	-1.92135	0.00364098		PTHR35123,PTHR35123:SF1					AT3G05936.1
Glyma.09G179100	4.66385	1.24808	-1.90181	0.00144167	PF00892	PTHR31218,PTHR31218:SF62				GO:0016021,GO:0016020,GO:0022857	AT3G18200.1		nodulin MtN21 /EamA-like transporter family protein	EamA-like transporter family (EamA)
Glyma.10G159600	15.6588	4.21831	-1.89224	0.00144167	PF02458	PTHR31642,PTHR31642:SF9		2.3.1.196		GO:0016747	AT5G17540.1		HXXXD-type acyl-transferase family protein	Benzyl alcohol O-benzoyltransferase
Glyma.20G213500	1.9322	0.537184	-1.84675	0.00144167	PF08100,PF00891	PTHR11746,PTHR11746:SF78	KOG3178	2.1.1.150		GO:0046983,GO:0008171	AT4G35160.1		O-methyltransferase family protein	Isoflavone 7-O-methyltransferase
Glyma.16G089700	1.84834	0.532373	-1.79572	0.00144167	PF00067	PTHR24298,PTHR24298:SF74	KOG0156		K17961	GO:0055114,GO:0020037,GO:0016705,GO:0005506	AT4G31970.1	CYP82C2	cytochrome P450, family 82, subfamily C, polypeptide 2	cytochrome P450, family 82, subfamily G, polypeptide 1 (CYP82G1)
Glyma.02G156800	3.55219	1.02819	-1.7886	0.00144167	PF00139	PTHR32401,PTHR32401:SF5				GO:0030246	AT5G10530.1		Concanavalin A-like lectin protein kinase family protein	Legume lectin domain (Lectin_legB)
Glyma.07G165700	1.12369	0.325457	-1.78771	0.0087978	PF14009	PTHR33148,PTHR33148:SF3					AT2G01340.1	At17.1		Domain of unknown function (DUF4228) (DUF4228)
Glyma.09G150000	1.51723	0.44517	-1.76901	0.00144167	PF00010	PTHR13935,PTHR13935:SF54				GO:0046983,GO:0003677	AT5G51780.1		basic helix-loop-helix (bHLH) DNA-binding superfamily protein	TRANSCRIPTION FACTOR BHLH118-RELATED
Glyma.15G185700	1.17572	0.345025	-1.76878	0.0325267		PTHR33511					AT3G05858.1
Glyma.02G252900	1.77321	0.523413	-1.76034	0.00144167	PF04788	PTHR31300,PTHR31300:SF2					AT5G05840.1		Protein of unknown function (DUF620)	EMB
Glyma.13G280100	1.25049	0.372997	-1.74526	0.0143068	PF14223	PTHR11439,PTHR11439:SF188					AT5G39740.2	OLI7,RPL5B	ribosomal protein L5 B	GAG-POL-RELATED RETROTRANSPOSON // SUBFAMILY NOT NAMED
Glyma.13G197600	1.61892	0.484454	-1.7406	0.00643532	PF00072	PTHR26402,PTHR26402:SF574			K14492	GO:0000160	AT2G41310.1	ARR8,ATRR3,RR3	response regulator 3	RESPONSE REGULATOR OF TWO-COMPONENT SYSTEM // SUBFAMILY NOT NAMED
Glyma.08G321700	6.37871	1.96842	-1.69623	0.00144167	PF12056	PTHR31963,PTHR31963:SF4					AT3G20300.1		Protein of unknown function (DUF3537)	F11F12.5 PROTEIN
Glyma.08G366700	2.1804	0.67565	-1.69024	0.0055753		PTHR37708,PTHR37708:SF1					AT5G38300.1
Glyma.19G041800	7.36177	2.28865	-1.68556	0.00144167	PF14416,PF13839	PTHR32285,PTHR32285:SF48					AT5G15900.1	TBL19	TRICHOME BIREFRINGENCE-LIKE 19	GDSL/SGNH-like Acyl-Esterase family found in Pmr5 and Cas1p (PC-Esterase) // PMR5 N terminal Domain (PMR5N)
Glyma.20G183900	4.50132	1.42502	-1.65937	0.00726331
Glyma.13G004400	1.10481	0.351341	-1.65286	0.0055753	PF02535	PTHR11040,PTHR11040:SF35	KOG1558		K14709	GO:0055085,GO:0046873,GO:0030001,GO:0016020	AT1G05300.1	ZIP5	zinc transporter 5 precursor	ZINC TRANSPORTER 3-RELATED
Glyma.10G237600	2.37476	0.755836	-1.65164	0.0197806		PTHR33676
Glyma.06G137000	3.49781	1.13751	-1.62058	0.00144167	PF14226,PF03171	PTHR10209,PTHR10209:SF111	KOG0143	1.14.11.9		GO:0055114,GO:0016491	AT5G24530.1	DMR6	2-oxoglutarate (2OG) and Fe(II)-dependent oxygenase superfamily protein	DOWNY MILDEW RESISTANCE 6 PROTEIN / OXIDOREDUCTASE
Glyma.15G236200	2.39441	0.789927	-1.59988	0.00144167	PF00072	PTHR26402,PTHR26402:SF574			K14492	GO:0000160	AT2G41310.1	ARR8,ATRR3,RR3	response regulator 3	RESPONSE REGULATOR OF TWO-COMPONENT SYSTEM // SUBFAMILY NOT NAMED
Glyma.01G160400	1.12503	0.372718	-1.5938	0.0365543	PF03087	PTHR33070,PTHR33070:SF3					AT4G35680.1		Arabidopsis protein of unknown function (DUF241)	EXPRESSED PROTEIN
Glyma.19G097700	2.10373	0.698085	-1.59148	0.00144167	PF02365	PTHR31719,PTHR31719:SF11				GO:0006355,GO:0003677	AT5G13180.1	ANAC083,NAC083,VNI2	NAC domain containing protein 83	NAC DOMAIN-CONTAINING PROTEIN 94-RELATED
Glyma.09G139200	1.0221	0.339563	-1.58979	0.0167861	PF03766,PF03763	PTHR31775					AT5G23750.2		Remorin family protein	Remorin, N-terminal region (Remorin_N)
Glyma.13G285300	1.45356	0.489102	-1.57138	0.00144167	PF00067	PTHR24298,PTHR24298:SF111	KOG0156			GO:0055114,GO:0020037,GO:0016705,GO:0005506	AT4G31940.1	CYP82C4	cytochrome P450, family 82, subfamily C, polypeptide 4	Cytochrome P450 CYP2 subfamily
Glyma.17G158100	1.21041	0.410073	-1.56154	0.00144167	PF00155	PTHR11751,PTHR11751:SF431		4.4.1.14	K01762	GO:0030170,GO:0009058	AT4G37770.1	ACS8	1-amino-cyclopropane-1-carboxylate synthase 8	1-AMINOCYCLOPROPANE-1-CARBOXYLATE SYNTHASE 4-RELATED
Glyma.15G271000	113.722	39.4298	-1.52815	0.00144167	PF00232	PTHR10353,PTHR10353:SF44		3.2.1.21,3.2.1.119	K01188	GO:0005975,GO:0004553	AT2G44480.1	BGLU17	beta glucosidase 17	Vicianin beta-glucosidase // Beta-glucosidase / Gentobiase
Glyma.03G028000	4.33874	1.54441	-1.49022	0.00144167	PF00491	PTHR11358,PTHR11358:SF32	KOG2964	3.5.3.1	K01476	GO:0046872	AT4G08870.1		Arginase/deacetylase superfamily protein	arginase (E3.5.3.1, rocF, arg)
Glyma.08G292400	5.75724	2.05921	-1.48328	0.00144167	PF00072	PTHR26402,PTHR26402:SF526			K14492	GO:0000160	AT1G59940.1	ARR3	response regulator 3	TWO-COMPONENT RESPONSE REGULATOR ARR15-RELATED
Glyma.16G201400	4.7564	1.70242	-1.48228	0.00144167	PF00010	PTHR13935,PTHR13935:SF54				GO:0046983,GO:0003677	AT4G25410.1		basic helix-loop-helix (bHLH) DNA-binding superfamily protein	TRANSCRIPTION FACTOR BHLH118-RELATED
Glyma.03G032500	20.991	7.52718	-1.47959	0.00144167	PF00201	PTHR11926,PTHR11926:SF242	KOG1192	2.4.1.115		GO:0016758,GO:0008152	AT2G18570.1		UDP-Glycosyltransferase superfamily protein	UDP-GLYCOSYLTRANSFERASE 71B2-RELATED
Glyma.08G013100	1.41185	0.513164	-1.4601	0.0320342	PF04525	PTHR31087,PTHR31087:SF15					AT3G14260.1		Protein of unknown function (DUF567)	LURP-one-related (LOR)
Glyma.06G275900	15.3691	5.59385	-1.45812	0.00144167	PF00141	PTHR31388,PTHR31388:SF5		1.11.1.7	K00430	GO:0055114,GO:0020037,GO:0006979,GO:0004601	AT5G05340.1		Peroxidase superfamily protein	peroxidase (E1.11.1.7)
Glyma.05G204600	1.64306	0.598123	-1.45787	0.0136283	PF00314	PTHR31048,PTHR31048:SF36					AT4G11650.1	ATOSM34,OSM34	osmotin 34	Thaumatin family (Thaumatin)
Glyma.01G225600	71.5755	26.0915	-1.45589	0.00144167		PTHR35704					AT1G64405.1
Glyma.05G246800	1.63918	0.599976	-1.45	0.0351451	PF14009	PTHR33052,PTHR33052:SF22					AT1G18290.1			F15H18.19
Glyma.17G055000	2.89342	1.06134	-1.44688	0.00144167	PF13450	PTHR10742,PTHR10742:SF300	KOG0685	1.5.3.17	K12259		AT4G29720.1	ATPAO5,PAO5	polyamine oxidase 5	spermine oxidase (SMOX, PAO5)
Glyma.08G118300	2.53539	0.933785	-1.44104	0.00643532		PTHR34287,PTHR34287:SF2
Glyma.18G077000	4.77408	1.77648	-1.4262	0.00144167
Glyma.17G068600	2.60764	0.983308	-1.40703	0.00144167	PF03901	PTHR22760,PTHR22760:SF4	KOG1771	2.4.1.259,2.4.1.261		GO:0016757	AT5G14850.1		Alg9-like mannosyltransferase family	Dolichyl-P-Man:Man(6)GlcNAc(2)-PP-dolichol alpha-1,2-mannosyltransferase / Dol-P-Man:Man(6)GlcNAc(2)-PP-Dol alpha-1,2-mannosyltransferase
Glyma.15G012800	11.2744	4.27436	-1.39927	0.00144167	PF02309	PTHR31734,PTHR31734:SF12			K14484	GO:0006355,GO:0005634	AT3G15540.1	IAA19,MSG2	indole-3-acetic acid inducible 19	AUXIN-RESPONSIVE PROTEIN IAA19-RELATED
Glyma.19G224600	2.86842	1.08749	-1.39926	0.00144167	PF00249	PTHR10641,PTHR10641:SF618			K09422		AT1G09540.1	ATMYB61,MYB61	myb domain protein 61	MYB DOMAIN PROTEIN 55
Glyma.11G030300	3.34203	1.27168	-1.39399	0.00726331	PF14368	PTHR33044,PTHR33044:SF37					AT1G62790.1		Bifunctional inhibitor/lipid-transfer protein/seed storage 2S albumin superfamily protein	Probable lipid transfer (LTP_2)
Glyma.19G055800	2.6493	1.01278	-1.38729	0.00144167	PF00249	PTHR10641,PTHR10641:SF509			K09422		AT5G14340.1	AtMYB40,MYB40	myb domain protein 40	MYB TRANSCRIPTION FACTOR
Glyma.12G173800	1.5562	0.598275	-1.37915	0.0102315	PF02469	PTHR32077,PTHR32077:SF7					AT5G03170.1	ATFLA11,FLA11	FASCICLIN-like arabinogalactan-protein 11	FASCICLIN-LIKE ARABINOGALACTAN PROTEIN 11
Glyma.01G058500	3.40735	1.31555	-1.37298	0.00144167	PF07168	PTHR31081,PTHR31081:SF4				GO:0071705	AT2G03530.1	ATUPS2,UPS2	ureide permease 2	Ureide permease (Ureide_permease)
Glyma.03G039800	1.7411	0.67326	-1.37076	0.00364098	PF00141	PTHR31388		1.11.1.7	K00430	GO:0055114,GO:0020037,GO:0006979,GO:0004601	AT5G05340.1		Peroxidase superfamily protein	peroxidase (E1.11.1.7)
Glyma.03G033900	12.6916	4.934	-1.36305	0.00144167	PF00134	PTHR15615,PTHR15615:SF15	KOG1674				AT2G45080.1	cycp3;1	cyclin p3;1	CYCLIN-U2-1-RELATED
Glyma.16G189500	1.0054	0.391706	-1.35992	0.0355927	PF03766,PF03763	PTHR31775					AT3G61260.1		Remorin family protein	Remorin, N-terminal region (Remorin_N)
Glyma.13G035900	2.26398	0.889605	-1.34762	0.00144167	PF07645,PF13947,PF00069	PTHR27005,PTHR27005:SF9	KOG1187	2.7.11.1		GO:0005509,GO:0030247,GO:0006468,GO:0005524,GO:0004672	AT1G21230.1	WAK5	wall associated kinase 5	Protein kinase domain (Pkinase) // Calcium-binding EGF domain (EGF_CA) // Wall-associated receptor kinase galacturonan-binding (GUB_WAK_bind)
Glyma.09G066500	8.06672	3.17017	-1.34742	0.00144167	PF00481	PTHR13832,PTHR13832:SF303	KOG0698	3.1.3.16	K14497	GO:0003824,GO:0006470,GO:0004722	AT1G72770.3	HAB1	homology to ABI1	PROTEIN PHOSPHATASE 2C // SUBFAMILY NOT NAMED
Glyma.09G038600	8.04558	3.16543	-1.34579	0.00144167	PF14310,PF00933,PF01915	PTHR30620,PTHR30620:SF50		3.2.1.55,3.2.1.37		GO:0005975,GO:0004553	AT5G49360.1	ATBXL1,BXL1	beta-xylosidase 1	BETA-D-XYLOSIDASE 1
Glyma.08G323400	2.04312	0.803921	-1.34565	0.00144167	PF13813	PTHR31595,PTHR31595:SF8		2.3.1.75			AT5G55380.1		MBOAT (membrane bound O-acyl transferase) family protein	Long-chain-alcohol O-fatty-acyltransferase / Wax synthase
Glyma.15G143700	5.76061	2.28064	-1.33679	0.00144167	PF14310,PF00933,PF01915	PTHR30620,PTHR30620:SF50		3.2.1.55,3.2.1.37		GO:0005975,GO:0004553	AT5G49360.1	ATBXL1,BXL1	beta-xylosidase 1	BETA-D-XYLOSIDASE 1
Glyma.04G037400	1.99564	0.795111	-1.32762	0.0102315	PF00135	PTHR23024,PTHR23024:SF131	KOG1515	3.1.1.1			AT1G47480.1		alpha/beta-Hydrolases superfamily protein	CARBOXYLESTERASE 2-RELATED
Glyma.02G287300	2.01941	0.807417	-1.32255	0.00144167	PF00067	PTHR24286,PTHR24286:SF43	KOG0157	1.14.99.37		GO:0055114,GO:0020037,GO:0016705,GO:0005506	AT2G42850.1	CYP718	cytochrome P450, family 718	Taxadiene 5-alpha-hydroxylase
Glyma.10G291600	1.16704	0.467866	-1.31869	0.0460367
Glyma.01G152900	1.34435	0.540069	-1.3157	0.00144167	PF05199,PF00732	PTHR10668,PTHR10668:SF80	KOG1238	1.1.3.20	K17756	GO:0055114,GO:0016614,GO:0050660	AT4G19380.1		Long-chain fatty alcohol dehydrogenase family protein	LONG-CHAIN-ALCOHOL OXIDASE FAO4A
Glyma.03G032700	4.71231	1.90222	-1.30875	0.00144167	PF00201	PTHR11926,PTHR11926:SF223		2.4.1.115		GO:0016758,GO:0008152	AT2G18570.1		UDP-Glycosyltransferase superfamily protein	UDP-GLYCOSYLTRANSFERASE 72E1-RELATED
Glyma.11G017400	2.18859	0.88418	-1.30759	0.0156239		PTHR35704					AT1G64405.1
Glyma.08G298700	3.48413	1.44947	-1.26528	0.00259125	PF00010	PTHR12565,PTHR12565:SF148				GO:0046983	AT1G26945.1	KDR	basic helix-loop-helix (bHLH) DNA-binding superfamily protein	PROTEIN BANQUO 3
Glyma.12G052100	2.09928	0.875361	-1.26195	0.0361145	PF13499	PTHR10891,PTHR10891:SF586	KOG0027		K13448		AT2G43290.1	MSS3	Calcium-binding EF-hand family protein	CALMODULIN-LIKE PROTEIN 6-RELATED
Glyma.06G283900	4.63193	1.93809	-1.25698	0.00144167		PTHR23241,PTHR23241:SF49					AT2G42560.1		late embryogenesis abundant domain-containing protein / LEA domain-containing protein	COLD-REGULATED PROTEIN 15B
Glyma.12G187900	1.57666	0.661262	-1.25357	0.0197806	PF01535	PTHR24015,PTHR24015:SF862					AT4G25270.1		Tetratricopeptide repeat (TPR)-like superfamily protein	PPR repeat (PPR)
Glyma.05G184200	4.46803	1.87571	-1.2522	0.00144167		PTHR33882,PTHR33882:SF2					AT5G09960.1			Cleavage site for pathogenic type III effector avirulence factor Avr
Glyma.02G029900	40.541	17.0377	-1.25065	0.00144167	PF00201	PTHR11926,PTHR11926:SF214	KOG1192	2.4.1.195	K11820	GO:0016758,GO:0008152	AT1G24100.1	UGT74B1	UDP-glucosyl transferase 74B1	N-hydroxythioamide S-beta-glucosyltransferase / Uridine diphosphoglucose-thiohydroximate glucosyltransferase
Glyma.17G043700	1.74216	0.734273	-1.24649	0.0245888	PF09425,PF06200	PTHR33077,PTHR33077:SF5			K13464		AT5G20900.1	JAZ12,TIFY3B	jasmonate-zim-domain protein 12	PROTEIN TIFY 3A-RELATED
Glyma.13G257400	52.285	22.1893	-1.23653	0.00144167
Glyma.12G150900	4.21531	1.78926	-1.23627	0.00144167	PF03330,PF01357	PTHR31867,PTHR31867:SF24					AT3G15370.1	ATEXP12,ATEXPA12,ATHEXP ALPHA 1.24,EXP12,EXPA12	expansin 12	EXPANSIN-A12
Glyma.13G183000	12.2656	5.22693	-1.23058	0.00144167	PF12143,PF12142,PF00264	PTHR11474,PTHR11474:SF40		1.14.18.1,1.10.3.1	K00422	GO:0055114,GO:0004097,GO:0016491,GO:0008152				Catechol oxidase / Tyrosinase // Tyrosinase / Tyrosine-dopa oxidase
Glyma.05G152500	2.41461	1.02949	-1.22986	0.00144167	PF02458	PTHR31642,PTHR31642:SF22		2.3.1.99		GO:0016747	AT4G13840.1		HXXXD-type acyl-transferase family protein	Quinate O-hydroxycinnamoyltransferase / Hydroxycinnamoyl coenzyme A-quinate transferase
Glyma.01G078200	1.84108	0.787198	-1.22575	0.00953247	PF02519	PTHR31374,PTHR31374:SF56			K14488	GO:0009733	AT3G60690.1		SAUR-like auxin-responsive protein family	AUXIN-REGULATED PROTEIN-RELATED
Glyma.12G212700	1.08724	0.465864	-1.22269	0.0370299	PF00201	PTHR11926,PTHR11926:SF356		2.4.1.297		GO:0016758,GO:0008152	AT4G27570.1		UDP-Glycosyltransferase superfamily protein	Anthocyanidin 3-O-glucoside 2''-O-glucosyltransferase
Glyma.17G090000	7.8874	3.38638	-1.21981	0.00144167	PF07714	PTHR23257,PTHR23257:SF475	KOG0192	2.7.11.1		GO:0006468,GO:0004672	AT1G62400.1	HT1	Protein kinase superfamily protein	SERINE-THREONINE PROTEIN KINASE // SUBFAMILY NOT NAMED
Glyma.19G030800	8.95144	3.84504	-1.21912	0.00144167	PF02458	PTHR31625,PTHR31625:SF5		2.3.1.115		GO:0016747	AT5G39090.1		HXXXD-type acyl-transferase family protein	Isoflavone-7-O-beta-glucoside 6''-O-malonyltransferase / Flavone/flavonol 7-O-beta-D-glucoside malonyltransferase
Glyma.07G099800	1.05744	0.454376	-1.21861	0.030588	PF00892	PTHR31218,PTHR31218:SF62				GO:0016021,GO:0016020,GO:0022857	AT3G18200.1		nodulin MtN21 /EamA-like transporter family protein	EamA-like transporter family (EamA)
Glyma.12G060900	1.16509	0.502256	-1.21395	0.0055753	PF00394,PF07731,PF07732	PTHR11709,PTHR11709:SF78		1.10.3.2	K05909	GO:0055114,GO:0016491,GO:0005507	AT2G29130.1	ATLAC2,LAC2	laccase 2	MULTI-COPPER OXIDASE // SUBFAMILY NOT NAMED
Glyma.17G138500	57.4706	24.8	-1.21248	0.00144167	PF08244,PF11837,PF00251	PTHR31953,PTHR31953:SF17		3.2.1.26	K01193	GO:0004575,GO:0004564	AT1G12240.1	ATBETAFRUCT4,VAC-INV	Glycosyl hydrolases family 32 protein	ACID BETA-FRUCTOFURANOSIDASE 3, VACUOLAR-RELATED
Glyma.10G142200	6.13917	2.6571	-1.20819	0.00144167	PF00249	PTHR10641,PTHR10641:SF618	KOG0048		K09422		AT1G09540.1	ATMYB61,MYB61	myb domain protein 61	MYB DOMAIN PROTEIN 55
Glyma.03G092800	1.53321	0.664483	-1.20625	0.00461572	PF04185	PTHR31956,PTHR31956:SF1		3.1.4.3	K01114	GO:0016788	AT3G03520.1	NPC3	non-specific phospholipase C3	NON-SPECIFIC PHOSPHOLIPASE C3-RELATED
Glyma.20G021000	2.26831	0.98345	-1.20569	0.020367	PF14299	PTHR32278,PTHR32278:SF3					AT4G19840.1	ATPP2-A1,ATPP2A-1,PP2-A1	phloem protein 2-A1	Phloem protein 2 (PP2)
Glyma.08G269600	5.16636	2.24486	-1.20252	0.00144167	PF03088	PTHR10426,PTHR10426:SF33	KOG1520	4.3.3.2		GO:0016844,GO:0009058	AT3G57030.1		Calcium-dependent phosphotriesterase superfamily protein	STRICTOSIDINE SYNTHASE-RELATED // SUBFAMILY NOT NAMED
Glyma.02G131700	2.04866	0.891575	-1.20025	0.00144167	PF00170	PTHR22952,PTHR22952:SF158			K14432	GO:0043565,GO:0006355,GO:0003700	AT1G49720.1	ABF1	abscisic acid responsive element-binding factor 1	ABSCISIC ACID-INSENSITIVE 5-LIKE PROTEIN 6
Glyma.08G038500	1.14382	0.497908	-1.19992	0.0464129		PTHR35461,PTHR35461:SF2					AT3G16070.1
Glyma.07G034800	4.45294	1.94003	-1.19868	0.00144167	PF01477,PF00305	PTHR11771,PTHR11771:SF48		1.13.11.58,1.13.11.12	K15718	GO:0005515,GO:0055114,GO:0046872,GO:0016702	AT1G55020.1	ATLOX1,LOX1	lipoxygenase 1	Linoleate 13S-lipoxygenase / Lipoxidase // Linoleate 9S-lipoxygenase / Linoleate 9-lipoxygenase
Glyma.11G097000	1.22608	0.534369	-1.19815	0.0224418	PF01490	PTHR22950,PTHR22950:SF299	KOG1303				AT1G47670.1		Transmembrane amino acid transporter family protein	AMINO ACID TRANSPORTER // SUBFAMILY NOT NAMED
Glyma.07G006900	5.23416	2.28176	-1.19781	0.00144167	PF01477,PF00305	PTHR11771,PTHR11771:SF48		1.13.11.58	K15718	GO:0005515,GO:0055114,GO:0046872,GO:0016702	AT1G55020.1	ATLOX1,LOX1	lipoxygenase 1	linoleate 9S-lipoxygenase (LOX1_5)
Glyma.15G270900	23.0088	10.0422	-1.19611	0.00144167	PF00232	PTHR10353,PTHR10353:SF44		3.2.1.21,3.2.1.119	K01188	GO:0005975,GO:0004553	AT2G44480.1	BGLU17	beta glucosidase 17	Vicianin beta-glucosidase // Beta-glucosidase / Gentobiase
Glyma.08G162700	2.77089	1.20956	-1.19586	0.00364098	PF00141	PTHR31235,PTHR31235:SF62		1.11.1.7	K00430	GO:0055114,GO:0020037,GO:0006979,GO:0004601	AT1G30870.1		Peroxidase superfamily protein	peroxidase (E1.11.1.7)
Glyma.15G054500	8.23742	3.59692	-1.19543	0.00144167	PF00201	PTHR11926,PTHR11926:SF280		2.4.1.324		GO:0016758,GO:0008152	AT1G22360.1	AtUGT85A2,UGT85A2	UDP-glucosyl transferase 85A2	GLUCOSYL/GLUCURONOSYL TRANSFERASES // SUBFAMILY NOT NAMED
Glyma.08G329600	3.5863	1.56879	-1.19284	0.00144167
Glyma.12G154600	62.4003	27.362	-1.18938	0.00144167
Glyma.05G123900	1.74815	0.767342	-1.18789	0.0143068	PF08263	PTHR27000,PTHR27000:SF136					AT5G06860.1	ATPGIP1,PGIP1	polygalacturonase inhibiting protein 1	POLYGALACTURONASE INHIBITOR 1-RELATED
Glyma.18G245100	7.76173	3.41191	-1.1858	0.00144167		PTHR34124,PTHR34124:SF2					AT5G16250.1			F16B3.27 PROTEIN
Glyma.11G038600	3.94104	1.73341	-1.18497	0.00805823	PF06200	PTHR33077					AT1G19180.2	JAZ1,TIFY10A	jasmonate-zim-domain protein 1	tify domain (tify)
Glyma.17G023000	1.24856	0.549515	-1.18403	0.0402234	PF04535	PTHR11615,PTHR11615:SF113					AT4G15610.1		Uncharacterised protein family (UPF0497)	NITRATE, FROMATE, IRON DEHYDROGENASE // SUBFAMILY NOT NAMED
Glyma.08G277200	23.0199	10.1576	-1.18031	0.00144167		PTHR11926,PTHR11926:SF367		2.4.1.273		GO:0016758,GO:0008152	AT5G49690.1		UDP-Glycosyltransferase superfamily protein	GLUCOSYL/GLUCURONOSYL TRANSFERASES // SUBFAMILY NOT NAMED
Glyma.19G161100	14.6703	6.49491	-1.17552	0.00144167	PF02309	PTHR31734,PTHR31734:SF37			K14484	GO:0006355,GO:0005634	AT4G14550.1	IAA14,SLR	indole-3-acetic acid inducible 14	auxin-responsive protein IAA (IAA)
Glyma.07G073400	1.03591	0.459298	-1.1734	0.00726331	PF05686	PTHR12203,PTHR12203:SF28		2.4.2.26			AT2G45830.1	DTA2	downstream target of AGL15 2	DOWNSTREAM TARGET OF AGL15 2
Glyma.03G158600	6.32837	2.81777	-1.16728	0.00144167	PF02309	PTHR31734,PTHR31734:SF8			K14484	GO:0006355,GO:0005634	AT5G43700.1	ATAUX2-11,IAA4	AUX/IAA transcriptional regulator family protein	auxin-responsive protein IAA (IAA)
Glyma.19G030700	4.24331	1.89355	-1.1641	0.00144167	PF02458	PTHR31625,PTHR31625:SF5		2.3.1.115		GO:0016747	AT5G39090.1		HXXXD-type acyl-transferase family protein	Isoflavone-7-O-beta-glucoside 6''-O-malonyltransferase / Flavone/flavonol 7-O-beta-D-glucoside malonyltransferase
Glyma.04G098800	2.39836	1.07038	-1.16393	0.0197806		PTHR33287,PTHR33287:SF1					AT3G12870.1
Glyma.13G056500	2.89733	1.29397	-1.16291	0.0173553		PTHR36747					AT3G02120.1		hydroxyproline-rich glycoprotein family protein
Glyma.13G149100	4.66793	2.08502	-1.16272	0.00144167	PF01925	PTHR14255,PTHR14255:SF5				GO:0016021	AT2G36630.1		Sulfite exporter TauE/SafE family protein	ATP-DEPENDENT PROTEASE CEREBLON // SUBFAMILY NOT NAMED
Glyma.19G124600	2.80148	1.25145	-1.16259	0.00144167	PF06964	PTHR31776,PTHR31776:SF0		3.2.1.55	K01209	GO:0046556,GO:0046373	AT3G10740.1	ARAF,ARAF1,ASD1,ATASD1	alpha-L-arabinofuranosidase 1	alpha-N-arabinofuranosidase (E3.2.1.55, abfA)
Glyma.05G147600	2.1105	0.943616	-1.16131	0.00364098	PF04669	PTHR31444,PTHR31444:SF1		2.1.1.112			AT1G27930.1		Protein of unknown function (DUF579)	Glucuronoxylan 4-O-methyltransferase
Glyma.13G005800	2.05761	0.923833	-1.15527	0.00259125	PF00560,PF08263	PTHR27000,PTHR27000:SF70		2.7.11.1		GO:0005515	AT3G17640.1		Leucine-rich repeat (LRR) family protein	Leucine Rich Repeat (LRR_1) // Leucine rich repeat N-terminal domain (LRRNT_2)
Glyma.18G113100	28.8651	13.0138	-1.14929	0.00144167	PF02458	PTHR31642,PTHR31642:SF57		2.3.1.133	K13065	GO:0016747	AT2G19070.1	SHT	spermidine hydroxycinnamoyl transferase	shikimate O-hydroxycinnamoyltransferase (E2.3.1.133, HCT)
Glyma.05G023700	1.33378	0.601587	-1.14868	0.0109564	PF07992	PTHR23023,PTHR23023:SF86	KOG1399			GO:0055114,GO:0016491	AT5G61290.1		Flavin-binding monooxygenase family protein	FLAVIN-CONTAINING MONOOXYGENASE FMO GS-OX-LIKE 8-RELATED
Glyma.16G014500	1.63544	0.740961	-1.14221	0.0355927		PTHR35488,PTHR35488:SF1					AT3G06840.1
Glyma.20G057500	7.25141	3.29282	-1.13894	0.00144167	PF00201	PTHR11926,PTHR11926:SF233		2.4.1.324		GO:0016758,GO:0008152	AT1G22360.1	AtUGT85A2,UGT85A2	UDP-glucosyl transferase 85A2	UDP-GLYCOSYLTRANSFERASE 85A1-RELATED
Glyma.13G347800	112.852	51.2904	-1.13767	0.00144167	PF01477,PF00305	PTHR11771,PTHR11771:SF48		1.13.11.58	K15718	GO:0005515,GO:0055114,GO:0046872,GO:0016702	AT1G55020.1	ATLOX1,LOX1	lipoxygenase 1	linoleate 9S-lipoxygenase (LOX1_5)
Glyma.16G079500	3.16515	1.44555	-1.13066	0.020925		PTHR33513					AT5G41761.1
Glyma.05G045300	1.16523	0.533767	-1.12633	0.0136283	PF03514	PTHR31636,PTHR31636:SF24					AT1G66350.1	RGL,RGL1	RGA-like 1	GRAS domain family (GRAS)
Glyma.04G190300	1.05872	0.484991	-1.12629	0.0087978	PF14577,PF14576	PTHR33232,PTHR33232:SF5					AT3G01680.1			Sieve element occlusion N-terminus (SEO_N) // Sieve element occlusion C-terminus (SEO_C)
Glyma.06G023400	1.8718	0.858176	-1.12508	0.0116551	PF15365	PTHR33670,PTHR33670:SF2								Proline-rich nuclear receptor coactivator (PNRC)
Glyma.08G161500	3.23645	1.48938	-1.1197	0.00144167	PF02736,PF00612,PF01843,PF00063	PTHR13140,PTHR13140:SF270		3.6.4.1	K10357	GO:0016459,GO:0005524,GO:0003774,GO:0005515	AT5G20490.1	ATXIK,XI-17,XIK	Myosin family protein with Dil domain	MYOSIN-12
Glyma.16G017500	4.63693	2.13721	-1.11744	0.00144167	PF14226,PF03171	PTHR10209,PTHR10209:SF196	KOG0143	1.14.11.9		GO:0055114,GO:0016491	AT4G10490.1		2-oxoglutarate (2OG) and Fe(II)-dependent oxygenase superfamily protein	F3H7.17 PROTEIN
Glyma.15G172500	4.4126	2.03386	-1.11741	0.00144167	PF00481	PTHR13832,PTHR13832:SF303	KOG0698	3.1.3.16	K14497	GO:0003824,GO:0006470,GO:0004722	AT1G72770.3	HAB1	homology to ABI1	PROTEIN PHOSPHATASE 2C // SUBFAMILY NOT NAMED
Glyma.12G044600	1.94536	0.897766	-1.11562	0.00144167	PF03181	PTHR31236,PTHR31236:SF4					AT1G49320.1	ATUSPL1,USPL1	unknown seed protein like 1	BURP domain (BURP)
Glyma.02G239400	1.95361	0.905419	-1.10948	0.00144167	PF13193,PF00501	PTHR24095,PTHR24095:SF177				GO:0008152,GO:0003824	AT5G16370.1	AAE5	acyl activating enzyme 5	ACYL-ACTIVATING ENZYME 5, PEROXISOMAL-RELATED
Glyma.13G236100	1.59953	0.742195	-1.10778	0.0109564		PTHR35274					AT2G33850.1
Glyma.11G055600	1.77969	0.825929	-1.10754	0.00643532	PF03763	PTHR31471,PTHR31471:SF2					AT1G45207.2		Remorin family protein	Remorin, C-terminal region (Remorin_C)
Glyma.08G083500	6.47632	3.01274	-1.1041	0.00144167		PTHR13710,PTHR13710:SF70		3.6.4.12			AT3G05740.1	RECQI1	RECQ helicase l1	BLOOM SYNDROME PROTEIN
Glyma.08G176300	4.73908	2.20476	-1.10398	0.00144167	PF03055	PTHR10543,PTHR10543:SF26	KOG1285	1.13.11.51	K09840		AT3G14440.1	ATNCED3,NCED3,SIS7,STO1	nine-cis-epoxycarotenoid dioxygenase 3	9-CIS-EPOXYCAROTENOID DIOXYGENASE NCED3, CHLOROPLASTIC-RELATED
Glyma.19G024200	1.20528	0.561614	-1.10172	0.0424668	PF03330,PF01357	PTHR31867					AT2G03090.1	ATEXP15,ATEXPA15,ATHEXP ALPHA 1.3,EXP15,EXPA15	expansin A15	Pollen allergen (Pollen_allerg_1)
Glyma.14G214500	1.13068	0.527076	-1.10111	0.0464129	PF00249	PTHR10641,PTHR10641:SF503	KOG0048		K09422		AT5G16600.1	AtMYB43,MYB43	myb domain protein 43	MYB-LIKE DNA-BINDING PROTEIN MYB // SUBFAMILY NOT NAMED
Glyma.14G175800	10.1716	4.74345	-1.10053	0.00144167	PF00201	PTHR11926,PTHR11926:SF286		2.4.1.324		GO:0016758,GO:0008152	AT1G22380.1	AtUGT85A3,UGT85A3	UDP-glucosyl transferase 85A3	GLUCOSYL/GLUCURONOSYL TRANSFERASES // SUBFAMILY NOT NAMED
Glyma.06G240700	4.91655	2.29601	-1.09852	0.00144167	PF02485	PTHR19297,PTHR19297:SF75	KOG0799			GO:0016020,GO:0008375	AT3G15350.2		Core-2/I-branching beta-1,6-N-acetylglucosaminyltransferase family protein	CORE-2/I-BRANCHING BETA-1,6-N-ACETYLGLUCOSAMINYLTRANSFERASE FAMILY PROTEIN
Glyma.05G057500	114.343	53.4461	-1.09721	0.00144167	PF00234	PTHR31731					AT4G12500.1		Bifunctional inhibitor/lipid-transfer protein/seed storage 2S albumin superfamily protein	Protease inhibitor/seed storage/LTP family (Tryp_alpha_amyl)
Glyma.U019600	2.79515	1.30768	-1.09592	0.00144167	PF03911,PF03094	PTHR31942,PTHR31942:SF23			K08472	GO:0016021,GO:0006952	AT1G61560.1	ATMLO6,MLO6	Seven transmembrane MLO family protein	Mlo family (Mlo) // Sec61beta family (Sec61_beta)
Glyma.07G216900	13.541	6.34667	-1.09326	0.00144167		PTHR37702					AT1G70985.1		hydroxyproline-rich glycoprotein family protein
Glyma.06G038000	2.31245	1.08547	-1.09111	0.0102315	PF12695	PTHR23024,PTHR23024:SF131	KOG1515	3.1.1.1			AT1G47480.1		alpha/beta-Hydrolases superfamily protein	CARBOXYLESTERASE 2-RELATED
Glyma.03G040300	3.08793	1.45126	-1.08934	0.00953247	PF00234	PTHR33076,PTHR33076:SF14					AT2G38540.1	ATLTP1,LP1,LTP1	lipid transfer protein 1	Protease inhibitor/seed storage/LTP family (Tryp_alpha_amyl)
Glyma.01G146900	1.53549	0.721957	-1.08871	0.0156239	PF06220	PTHR13173	KOG0150		K13220	GO:0008270	AT1G49590.1		C2H2 and C2HC zinc fingers superfamily protein	WW domain-binding protein 4 (WBP4, FBP21)
Glyma.05G077100	1.75912	0.827712	-1.08765	0.00364098	PF00571,PF00654	PTHR11689,PTHR11689:SF67			K05016	GO:0055085,GO:0016020,GO:0006821,GO:0005247	AT3G27170.1	ATCLC-B,CLC-B	chloride channel B	CHLORIDE CHANNEL PROTEIN CLC-A-RELATED
Glyma.20G238100	1.20088	0.568208	-1.0796	0.0162249	PF00481	PTHR13832,PTHR13832:SF276	KOG0698	3.1.3.16		GO:0003824,GO:0006470,GO:0004722	AT5G27930.2		Protein phosphatase 2C family protein	PROTEIN PHOSPHATASE 2C // SUBFAMILY NOT NAMED
Glyma.18G017500	1.37722	0.65298	-1.07665	0.0488935	PF00168	PTHR35503,PTHR35503:SF2				GO:0005515	AT5G65030.1			C2 domain (C2)
Glyma.04G239400	1.54366	0.734935	-1.07067	0.0240565	PF05678	PTHR33143,PTHR33143:SF6					AT3G18690.1	MKS1	MAP kinase substrate 1	F16F4.1 PROTEIN-RELATED
Glyma.04G025500	11.1595	5.31534	-1.07003	0.0214539	PF02519	PTHR31374,PTHR31374:SF40			K14488	GO:0009733	AT5G10990.1		SAUR-like auxin-responsive protein family	SAUR family protein (SAUR)
Glyma.05G044000	3.7967	1.80983	-1.06889	0.00144167	PF00544	PTHR31683,PTHR31683:SF28		4.2.2.2	K01728		AT5G63180.1		Pectin lyase-like superfamily protein	PECTATE LYASE 22-RELATED
Glyma.09G150300	1.18244	0.564042	-1.06789	0.00953247	PF02225,PF05922,PF00082	PTHR10795,PTHR10795:SF322		3.4.21.25		GO:0006508,GO:0004252	AT5G51750.1	ATSBT1.3,SBT1.3	subtilase 1.3	SUBTILISIN SERINE PROTEASE-RELATED
Glyma.10G219300	1.51213	0.721888	-1.06674	0.00144167		PTHR22604,PTHR22604:SF132					AT4G09670.1		Oxidoreductase family protein	NAD(P)-BINDING ROSSMANN-FOLD SUPERFAMILY PROTEIN
Glyma.05G040400	2.18018	1.04112	-1.06631	0.00144167	PF00155	PTHR11751,PTHR11751:SF367	KOG0257	2.6.1.99,2.6.1.27	K16903	GO:0030170,GO:0009058	AT4G24670.1	TAR2	tryptophan aminotransferase related 2	L-tryptophan---pyruvate aminotransferase (TAA1)
Glyma.01G025500	2.58444	1.23929	-1.06034	0.00364098	PF14226,PF03171	PTHR10209,PTHR10209:SF111	KOG0143	1.14.11.9		GO:0055114,GO:0016491	AT4G10500.1		2-oxoglutarate (2OG) and Fe(II)-dependent oxygenase superfamily protein	DOWNY MILDEW RESISTANCE 6 PROTEIN / OXIDOREDUCTASE
Glyma.12G032200	3.07982	1.47742	-1.05976	0.00461572	PF00249	PTHR10641,PTHR10641:SF588	KOG0048		K09422		AT4G34990.1	AtMYB32,MYB32	myb domain protein 32	TRANSCRIPTION REPRESSOR MYB4
Glyma.13G191400	3.60192	1.72909	-1.05875	0.00144167	PF00685	PTHR11783,PTHR11783:SF89	KOG1584			GO:0008146	AT5G07010.1	ATST2A,ST2A	sulfotransferase 2A	SULFOTRANSFERASE SULT // SUBFAMILY NOT NAMED
Glyma.19G198900	19.9117	9.56354	-1.058	0.00144167	PF03168	PTHR31415,PTHR31415:SF2					AT3G11660.1	NHL1	NDR1/HIN1-like 1	LATE EMBRYOGENESIS ABUNDANT HYDROXYPROLINE-RICH GLYCOPROTEIN-RELATED
Glyma.09G247700	7.3914	3.55464	-1.05614	0.00259125		PTHR34124,PTHR34124:SF2					AT5G16250.1			F16B3.27 PROTEIN
Glyma.06G190000	1.36717	0.659877	-1.05092	0.0055753	PF08263,PF00069	PTHR27000,PTHR27000:SF184	KOG1187	2.7.11.1		GO:0006468,GO:0005524,GO:0004672	AT5G62710.1		Leucine-rich repeat protein kinase family protein	Protein kinase domain (Pkinase) // Leucine rich repeat N-terminal domain (LRRNT_2)
Glyma.15G080000	2.67421	1.29172	-1.04982	0.00144167		PTHR32295,PTHR32295:SF9					AT2G33990.1	iqd9	IQ-domain 9	IQ-DOMAIN 9 PROTEIN
Glyma.15G134400	11.1971	5.40929	-1.04961	0.00144167	PF03765,PF00650	PTHR23324,PTHR23324:SF85	KOG1471				AT1G30690.1		Sec14p-like phosphatidylinositol transfer family protein	CELLULAR RETINALDEHYDE-BINDING/TRIPLE FUNCTION DOMAIN-CONTAINING PROTEIN
Glyma.20G112400	3.55023	1.71538	-1.04938	0.00726331	PF04844	PTHR33057,PTHR33057:SF1					AT5G04820.1	ATOFP13,OFP13	ovate family protein 13	OVATE FAMILY PROTEIN 13
Glyma.17G187700	2.72121	1.31606	-1.04802	0.00259125
Glyma.14G108700	1.54229	0.746105	-1.04762	0.0102315	PF03092	PTHR31585,PTHR31585:SF6				GO:0016021,GO:0006810	AT5G25050.1		Major facilitator superfamily protein	FOLATE-BIOPTERIN TRANSPORTER 2-RELATED
Glyma.10G283500	1.24384	0.602953	-1.04469	0.0245888	PF01603	PTHR10257,PTHR10257:SF28	KOG2085		K11584	GO:0008601,GO:0007165,GO:0000159	AT3G54930.1		Protein phosphatase 2A regulatory B subunit family protein	SERINE/THREONINE PROTEIN PHOSPHATASE 2A PP2A REGULATORY SUBUNIT B // SUBFAMILY NOT NAMED
Glyma.02G090100	3.26013	1.58171	-1.04344	0.00144167	PF01554	PTHR11206,PTHR11206:SF167	KOG1347		K03327	GO:0055085,GO:0016020,GO:0015297,GO:0015238,GO:0006855	AT1G71140.1		MATE efflux family protein	MULTIDRUG RESISTANCE PROTEIN // SUBFAMILY NOT NAMED
Glyma.04G020200	38.6932	18.7976	-1.04153	0.00144167	PF00278,PF02784	PTHR11482,PTHR11482:SF6	KOG0622	4.1.1.17	K01581	GO:0003824	AT5G11880.1		Pyridoxal-dependent decarboxylase family protein	Ornithine decarboxylase / L-ornithine carboxy-lyase
Glyma.01G186600	6.13524	2.99313	-1.03547	0.00144167	PF01764	PTHR21493,PTHR21493:SF142	KOG4569	3.1.1.3		GO:0006629	AT5G42930.1		alpha/beta-Hydrolases superfamily protein	CGI-141-RELATED/LIPASE CONTAINING PROTEIN // SUBFAMILY NOT NAMED
Glyma.05G053900	1.41293	0.689416	-1.03524	0.00726331	PF01842	PTHR31096,PTHR31096:SF6		2.7.7.59		GO:0016597,GO:0008152	AT1G12420.1	ACR8	ACT domain repeat 8	ACR7-RELATED
Glyma.12G207600	37.1506	18.1295	-1.03505	0.00144167	PF02469	PTHR32077,PTHR32077:SF6					AT1G03870.1	FLA9	FASCICLIN-like arabinoogalactan 9	FASCICLIN-LIKE ARABINOGALACTAN PROTEIN 13-RELATED
Glyma.13G224000	2.64547	1.29113	-1.03489	0.00144167	PF00012	PTHR19375,PTHR19375:SF229	KOG0100				AT1G16030.1	Hsp70b	heat shock protein 70B	Molecular chaperones GRP78/BiP/KAR2, HSP70 superfamily
Glyma.18G130900	10.4081	5.08273	-1.03403	0.00144167	PF00072	PTHR26402,PTHR26402:SF526			K14492	GO:0000160	AT1G59940.1	ARR3	response regulator 3	TWO-COMPONENT RESPONSE REGULATOR ARR15-RELATED
Glyma.07G251300	1.83163	0.894771	-1.03353	0.0347698	PF04535	PTHR11615,PTHR11615:SF113					AT3G06390.1		Uncharacterised protein family (UPF0497)	NITRATE, FROMATE, IRON DEHYDROGENASE // SUBFAMILY NOT NAMED
Glyma.08G153400	39.9396	19.6093	-1.02628	0.00144167		PTHR33659,PTHR33659:SF3
Glyma.07G087000	18.7534	9.23171	-1.02249	0.00144167	PF03168	PTHR31852,PTHR31852:SF15					AT4G13270.1		Late embryogenesis abundant (LEA) hydroxyproline-rich glycoprotein family	Late embryogenesis abundant protein (LEA_2)
Glyma.06G298900	29.1786	14.3696	-1.02189	0.030588	PF12609	PTHR33090					AT4G10265.1		Wound-responsive family protein	Wound-induced protein (DUF3774)
Glyma.08G020200	1.05269	0.518611	-1.02135	0.0406299	PF03417	PTHR34180								Acyl-coenzyme A:6-aminopenicillanic acid acyl-transferase (AAT)
Glyma.09G200800	1.06955	0.527661	-1.01932	0.00461572	PF11721,PF00225	PTHR24115,PTHR24115:SF339		3.6.4.5	K10406	GO:0008017,GO:0007018,GO:0005524,GO:0003777,GO:0005871	AT2G22610.2		Di-glucose binding protein with Kinesin motor domain	Kinesin motor domain (Kinesin) // Di-glucose binding within endoplasmic reticulum (Malectin)
Glyma.U016700	2.91481	1.43922	-1.01811	0.00144167	PF03055	PTHR10543,PTHR10543:SF36	KOG1285	1.13.11.68,1.13.11.71	K17912		AT2G44990.1	ATCCD7,CCD7,MAX3	carotenoid cleavage dioxygenase 7	9-cis-beta-carotene 9',10'-cleaving dioxygenase (CCD7)
Glyma.13G291700	21.6871	10.7404	-1.01379	0.00144167	PF14416,PF13839	PTHR32285,PTHR32285:SF71					AT2G42570.1	TBL39	TRICHOME BIREFRINGENCE-LIKE 39	PROTEIN TRICHOME BIREFRINGENCE-LIKE 39-RELATED
Glyma.05G225800	2.95967	1.46741	-1.01217	0.00259125	PF07983,PF00332	PTHR32227,PTHR32227:SF88		3.2.1.39		GO:0005975,GO:0004553	AT5G56590.1		O-Glycosyl hydrolases family 17 protein	GLUCAN ENDO-1,3-BETA-GLUCOSIDASE 12-RELATED
Glyma.04G233500	2.3419	1.16198	-1.01109	0.00144167	PF13599	PTHR14136,PTHR14136:SF11					AT5G53490.2		Tetratricopeptide repeat (TPR)-like superfamily protein	THYLAKOID LUMENAL 17.4 KDA PROTEIN, CHLOROPLASTIC
Glyma.03G034000	8.23261	4.0879	-1.00999	0.00144167	PF00010	PTHR12565,PTHR12565:SF173				GO:0046983	AT4G00050.1	UNE10	basic helix-loop-helix (bHLH) DNA-binding superfamily protein	TRANSCRIPTION FACTOR UNE10
Glyma.16G094100	9.58523	4.76417	-1.00859	0.00144167	PF13704	PTHR21461,PTHR21461:SF12					AT5G44670.1		Domain of unknown function (DUF23)	F21O3.9 PROTEIN-RELATED
Glyma.17G078300	3.67261	1.82806	-1.00649	0.00144167	PF01794,PF08414,PF08022,PF08030	PTHR11972,PTHR11972:SF76	KOG0039	1.6.3.1		GO:0055114,GO:0050664,GO:0004601,GO:0016491	AT1G64060.1	ATRBOH F,ATRBOHF,RBOH F,RBOHAP108,RBOHF	respiratory burst oxidase protein F	NADPH OXIDASE // SUBFAMILY NOT NAMED
Glyma.15G009600	3.91604	1.95169	-1.00467	0.00805823	PF05553	PTHR33098,PTHR33098:SF6								Cotton fibre expressed protein (DUF761)
Glyma.10G059200	1.53176	0.764972	-1.00171	0.0380797	PF00194	PTHR18952,PTHR18952:SF100	KOG0382	4.2.1.1	K01674		AT1G08080.1	ACA7,ATACA7	alpha carbonic anhydrase 7	ALPHA CARBONIC ANHYDRASE 5
Glyma.01G243800	6.90216	13.8123	1.00083	0.00144167	PF05347	PTHR36758					AT3G19508.1			Complex 1 protein (LYR family) (Complex1_LYR)
Glyma.09G070500	3.05356	6.1175	1.00245	0.00144167	PF03088	PTHR10426,PTHR10426:SF35	KOG1520	4.3.3.2		GO:0016844,GO:0009058	AT3G51420.1	ATSSL4,SSL4	strictosidine synthase-like 4	STRICTOSIDINE SYNTHASE-RELATED // SUBFAMILY NOT NAMED
Glyma.18G033200	2.51536	5.04038	1.00277	0.0448446	PF14368	PTHR33122					AT3G53980.1		Bifunctional inhibitor/lipid-transfer protein/seed storage 2S albumin superfamily protein	Probable lipid transfer (LTP_2)
Glyma.05G182100	27.6134	55.3373	1.00288	0.00144167		PTHR36067,PTHR36067:SF1					AT5G65207.1
Glyma.02G038600	0.631786	1.26758	1.00457	0.0444413	PF01554	PTHR11206,PTHR11206:SF79	KOG1347			GO:0055085,GO:0016020,GO:0015297,GO:0015238,GO:0006855	AT3G26590.1		MATE efflux family protein	MATE EFFLUX FAMILY PROTEIN
Glyma.19G131600	4.74489	9.53284	1.00653	0.00144167	PF14852,PF14853	PTHR13247,PTHR13247:SF3	KOG3364		K17969	GO:0000266	AT3G57090.1	BIGYIN,FIS1A	Tetratricopeptide repeat (TPR)-like superfamily protein	mitochondrial fission 1 protein (FIS1, TTC11, MDV2)
Glyma.18G132700	15.3001	30.7446	1.0068	0.00144167	PF07189	PTHR20978,PTHR20978:SF0	KOG3485		K12832		AT4G14342.1		Splicing factor 3B subunit 5/RDS3 complex subunit 10	splicing factor 3B subunit 5 (SF3B5, SF3B10)
Glyma.20G121900	2.04632	4.11797	1.0089	0.00144167
Glyma.03G226500	5.30977	10.6896	1.00949	0.00144167		PTHR28672,PTHR28672:SF1			K12456		AT1G73177.1	BNS	bonsai	anaphase-promoting complex subunit 13 (APC13)
Glyma.20G002100	2.00797	4.04885	1.01178	0.0261843
Glyma.03G242900	195.778	395.234	1.01349	0.00144167	PF00080	PTHR10003	KOG0441	1.15.1.1	K04565	GO:0055114,GO:0046872,GO:0006801	AT1G08830.1	CSD1	copper/zinc superoxide dismutase 1	superoxide dismutase, Cu-Zn family (SOD1)
Glyma.14G059900	17.1916	34.7337	1.01464	0.00144167	PF00067	PTHR24286,PTHR24286:SF44	KOG0157		K09588	GO:0055114,GO:0020037,GO:0016705,GO:0005506	AT5G05690.1	CBB3,CPD,CYP90,CYP90A,CYP90A1,DWF3	Cytochrome P450 superfamily protein	cytochrome P450, family 90, subfamily A, polypeptide 1 (CYP90A1, CPD)
Glyma.11G105900	43.1928	87.5096	1.01865	0.00144167	PF00313	PTHR11544				GO:0006355,GO:0003677	AT2G21060.1	ATCSP4,ATGRP2B,GRP2B	glycine-rich protein 2B	COLD SHOCK DOMAIN CONTAINING PROTEINS
Glyma.19G179700	56.4261	114.377	1.01936	0.00144167	PF04689	PTHR35298				GO:0006355,GO:0005634,GO:0003677	AT2G37120.1		S1FA-like DNA-binding protein	DNA binding protein S1FA (S1FA)
Glyma.05G164000	2.25006	4.56271	1.01993	0.0245888
Glyma.05G061200	16.56	33.6258	1.02187	0.00144167		PTHR37749,PTHR37749:SF1					AT4G16695.1
Glyma.02G253300	11.2257	22.8181	1.02337	0.00144167	PF08571	PTHR15858,PTHR15858:SF0	KOG4779				AT3G54085.2		Yos1-like protein	IMMEDIATE EARLY RESPONSE 3-INTERACTING PROTEIN 1
Glyma.18G301900	8.57322	17.4336	1.02396	0.00144167	PF10601	PTHR23292					AT5G13190.1			LIPOPOLYSACCHARIDE-INDUCED TRANSCRIPTION FACTOR REGULATING TUMOR NECROSIS FACTOR ALPHA
Glyma.12G046300	2.50104	5.0971	1.02715	0.00805823		PTHR12176,PTHR12176:SF16					AT4G34360.1		S-adenosyl-L-methionine-dependent methyltransferases superfamily protein	PROTEIN C17E4.11
Glyma.14G082300	0.561023	1.14693	1.03164	0.0355927		PTHR33312,PTHR33312:SF8			K14499		AT5G42750.1	BKI1	BRI1 kinase inhibitor 1	BRI1 kinase inhibitor 1 (BKI1)
Glyma.04G025800	5.73723	11.7439	1.03348	0.00144167	PF10780	PTHR33618,PTHR33618:SF1			K17434		AT5G39600.1			large subunit ribosomal protein L53 (MRPL53)
Glyma.08G250000	1.67409	3.42947	1.03461	0.00144167	PF00067	PTHR24286,PTHR24286:SF8	KOG0157		K12640	GO:0055114,GO:0020037,GO:0016705,GO:0005506	AT3G30180.1	BR6OX2,CYP85A2	brassinosteroid-6-oxidase 2	brassinosteroid-6-oxidase 2 (CYP85A2, BR6OX2)
Glyma.03G234800	2.31186	4.74478	1.03729	0.00461572	PF05564	PTHR33565,PTHR33565:SF1					AT1G56220.1		Dormancy/auxin associated family protein	DORMANCY/AUXIN ASSOCIATED PROTEIN
Glyma.19G037000	5.57125	11.4376	1.03771	0.00461572	PF10046		KOG4559		K16750		AT5G49550.1			biogenesis of lysosome-related organelles complex 1 subunit 2 (BLOC1S2)
Glyma.15G252200	20.4467	41.993	1.03828	0.00144167	PF00043,PF02798	PTHR11260,PTHR11260:SF195	KOG0406	2.5.1.18	K00799	GO:0005515	AT1G78380.1	ATGSTU19,GST8,GSTU19	glutathione S-transferase TAU 19	GLUTATHIONE S-TRANSFERASE, GST, SUPERFAMILY, GST DOMAIN CONTAINING // SUBFAMILY NOT NAMED
Glyma.06G302900	4.32625	8.89303	1.03956	0.00805823	PF12609	PTHR33090					AT4G10265.1		Wound-responsive family protein	Wound-induced protein (DUF3774)
Glyma.01G017900	2.50329	5.15179	1.04125	0.00144167	PF06094	PTHR12510,PTHR12510:SF7	KOG4450	2.3.2.4			AT5G46720.1		AIG2-like (avirulence induced gene) family protein	AIG2-LIKE (AVIRULENCE INDUCED GENE) FAMILY PROTEIN
Glyma.20G084000	30.968	63.9625	1.04645	0.00144167	PF01423	PTHR11021	KOG3482		K11098		AT4G30220.1	RUXF	small nuclear ribonucleoprotein F	small nuclear ribonucleoprotein F (SNRPF, SMF)
Glyma.05G124300	9.07028	18.7906	1.05079	0.00144167	PF04081	PTHR14303			K03505	GO:0006260,GO:0005634	AT1G09815.1	POLD4	polymerase delta 4	DNA polymerase delta subunit 4 (POLD4)
Glyma.09G038100	73.9312	153.524	1.05421	0.00144167	PF01779	PTHR12884	KOG3504		K02905	GO:0006412,GO:0005840,GO:0005622,GO:0003735	AT3G06680.1		Ribosomal L29e protein family	large subunit ribosomal protein L29e (RP-L29e, RPL29)
Glyma.04G156500	2.58442	5.37076	1.05528	0.0436257	PF00383	PTHR11079,PTHR11079:SF90		3.5.4.3		GO:0008270	AT5G28050.1		Cytidine/deoxycytidylate deaminase family protein	Guanine deaminase / Guanine aminase
Glyma.06G160400	33.0274	68.7598	1.0579	0.00144167	PF00304	PTHR33147,PTHR33147:SF3					AT5G63660.1	LCR74,PDF2.5	Scorpion toxin-like knottin superfamily protein	DEFENSIN-LIKE PROTEIN 6
Glyma.11G128800	0.706002	1.47107	1.05912	0.041104		PTHR36707					AT1G05894.1
Glyma.11G143200	20.9976	43.8104	1.06105	0.00144167		PTHR34565					AT3G46430.1
Glyma.06G276500	36.5532	76.2935	1.06156	0.00144167		PTHR35420
Glyma.16G208900	1.67597	3.49873	1.06184	0.0351451	PF00228	PTHR33479				GO:0005576,GO:0004867				Bowman-Birk serine protease inhibitor family (Bowman-Birk_leg)
Glyma.10G050700	74.8144	156.259	1.06255	0.00144167	PF04689	PTHR35298				GO:0006355,GO:0005634,GO:0003677	AT2G37120.1		S1FA-like DNA-binding protein	DNA binding protein S1FA (S1FA)
Glyma.20G122000	1.25168	2.61822	1.06472	0.0240565
Glyma.18G152400	35.6299	74.5417	1.06496	0.00144167	PF14368	PTHR33122,PTHR33122:SF9					AT5G48490.1		Bifunctional inhibitor/lipid-transfer protein/seed storage 2S albumin superfamily protein	Probable lipid transfer (LTP_2)
Glyma.10G160300	50.3325	105.331	1.06537	0.00144167	PF01282	PTHR10496	KOG3424		K02974	GO:0006412,GO:0005840,GO:0005622,GO:0003735	AT5G28060.1		Ribosomal protein S24e family protein	small subunit ribosomal protein S24e (RP-S24e, RPS24)
Glyma.17G235700	1.89899	3.97619	1.06616	0.0156239	PF01459	PTHR11743,PTHR11743:SF32	KOG3126		K15040	GO:0055085,GO:0005741	AT5G67500.1	ATVDAC2,VDAC2	voltage dependent anion channel 2	VOLTAGE-DEPENDENT ANION-SELECTIVE CHANNEL // SUBFAMILY NOT NAMED
Glyma.06G110400	2.92045	6.12038	1.06743	0.00144167	PF00098,PF00313	PTHR11544,PTHR11544:SF57				GO:0008270,GO:0003676,GO:0006355,GO:0003677	AT4G36020.1	CSDP1	cold shock domain protein 1	COLD SHOCK DOMAIN CONTAINING PROTEINS // SUBFAMILY NOT NAMED
Glyma.10G149300	5.35197	11.2217	1.06815	0.0087978							AT3G05670.1		RING/U-box protein
Glyma.05G052400	38.508	80.9319	1.07155	0.00144167	PF00312,PF08069	PTHR11885	KOG0400		K02953	GO:0006412,GO:0005840,GO:0005622,GO:0003735	AT4G00100.1	ATRPS13A,PFL2,RPS13,RPS13A	ribosomal protein S13A	small subunit ribosomal protein S13e (RP-S13e, RPS13)
Glyma.10G011300	0.994963	2.0959	1.07486	0.0123548	PF03106	PTHR31221,PTHR31221:SF23				GO:0043565,GO:0006355,GO:0003700	AT2G47260.1	ATWRKY23,WRKY23	WRKY DNA-binding protein 23	WRKY TRANSCRIPTION FACTOR 23-RELATED
Glyma.17G221700	3.3279	7.01113	1.07504	0.00259125	PF16740	PTHR32017,PTHR32017:SF3				GO:0051301,GO:0031110,GO:0008017,GO:0007067,GO:0007059,GO:0005876,GO:0000940,GO:0000090	AT2G24970.1			SPINDLE AND KINETOCHORE-ASSOCIATED PROTEIN 2
Glyma.01G006200	79.4089	167.626	1.07787	0.00144167		PTHR12626,PTHR12626:SF5								PROGRAMMED CELL DEATH 4 // SUBFAMILY NOT NAMED
Glyma.12G031100	2.8484	6.01387	1.07814	0.0333736
Glyma.13G113300	7.72504	16.3436	1.08112	0.00144167							AT1G19240.1
Glyma.05G239900	4.77273	10.1082	1.08264	0.00144167	PF06331	PTHR28580,PTHR28580:SF1	KOG3451		K10845	GO:0006355,GO:0006289,GO:0000439	AT1G12400.1		Nucleotide excision repair, TFIIH, subunit TTDA	TFIIH basal transcription factor complex TTD-A subunit (TTDA, GTF2H5, TFB5)
Glyma.12G030800	92.4615	196.203	1.08542	0.00144167	PF00098,PF00313	PTHR11544				GO:0008270,GO:0003676,GO:0006355,GO:0003677	AT2G21060.1	ATCSP4,ATGRP2B,GRP2B	glycine-rich protein 2B	COLD SHOCK DOMAIN CONTAINING PROTEINS
Glyma.20G081600	25.4	53.9138	1.08583	0.00144167							AT4G13520.1	SMAP1	small acidic protein 1
Glyma.19G195100	32.3595	68.8332	1.08892	0.00144167	PF01423	PTHR10553,PTHR10553:SF9	KOG1780		K11099		AT2G23930.1	SNRNP-G	probable small nuclear ribonucleoprotein G	small nuclear ribonucleoprotein G (SNRPG, SMG)
Glyma.07G032600	4.6251	9.85113	1.09081	0.0087978	PF00462	PTHR10293,PTHR10293:SF16	KOG1752		K07390	GO:0045454,GO:0015035,GO:0009055	AT3G15660.2	ATGRX4,GRX4	glutaredoxin 4	monothiol glutaredoxin (grxD, GLRX5)
Glyma.03G222200	15.6029	33.253	1.09167	0.00144167	PF06108	PTHR34129,PTHR34129:SF2					AT4G01897.1			Protein of unknown function (DUF952) (DUF952)
Glyma.17G036000	8.53938	18.2285	1.09399	0.00144167
Glyma.20G008400	9.8472	21.0541	1.09631	0.00144167		PTHR38222,PTHR38222:SF1
Glyma.17G206500	23.8464	51.0107	1.09703	0.00144167	PF00471	PTHR15238,PTHR15238:SF10	KOG3505		K02913	GO:0006412,GO:0005840,GO:0005622,GO:0003735	AT3G06320.1		Ribosomal protein L33 family protein	large subunit ribosomal protein L33 (RP-L33, MRPL33, rpmG)
Glyma.01G105400	3.98672	8.53179	1.09765	0.00364098		PTHR37078,PTHR37078:SF1
Glyma.03G219000	1.24321	2.66111	1.09796	0.020925	PF12906,PF12428	PTHR23012,PTHR23012:SF93		6.3.2.19		GO:0008270	AT1G02610.1		RING/FYVE/PHD zinc finger superfamily protein	RING/FYVE/PHD ZINC FINGER-CONTAINING PROTEIN
Glyma.18G072300	1.94228	4.16762	1.10147	0.00144167	PF00226	PTHR24078					AT3G13310.1		Chaperone DnaJ-domain superfamily protein	DNAJ HOMOLOG SUBFAMILY C MEMBER
Glyma.20G092200	7.94492	17.1148	1.10714	0.00144167		PTHR36331,PTHR36331:SF1					AT1G57540.2
Glyma.09G227900	0.916828	1.97706	1.10863	0.00805823	PF14226	PTHR10209,PTHR10209:SF216	KOG0143				AT4G13400.1		2-oxoglutarate (2OG) and Fe(II)-dependent oxygenase superfamily protein	2-OXOGLUTARATE (2OG) AND FE(II)-DEPENDENT OXYGENASE SUPERFAMILY PROTEIN
Glyma.07G095200	1.17551	2.53656	1.10959	0.00144167	PF13947,PF14380,PF07714	PTHR27009,PTHR27009:SF21	KOG1187	3.1.4.46		GO:0030247,GO:0006468,GO:0004672	AT5G38260.1		Protein kinase superfamily protein	Protein tyrosine kinase (Pkinase_Tyr) // Wall-associated receptor kinase galacturonan-binding (GUB_WAK_bind) // Wall-associated receptor kinase C-terminal (WAK_assoc)
Glyma.13G054700	6.36504	13.7524	1.11144	0.00144167
Glyma.11G233300	1.48356	3.2123	1.11454	0.00144167	PF10604	PTHR31213,PTHR31213:SF9			K14496		AT5G05440.1	PYL5,RCAR8	Polyketide cyclase/dehydrase and lipid transport superfamily protein	ABSCISIC ACID RECEPTOR PYL5
Glyma.09G045000	188.816	409.797	1.11793	0.00144167	PF01249	PTHR10442	KOG3486		K02971	GO:0006412,GO:0005840,GO:0005622,GO:0003735	AT5G27700.1		Ribosomal protein S21e	small subunit ribosomal protein S21e (RP-S21e, RPS21)
Glyma.04G028500	35.0647	76.1246	1.11835	0.00144167	PF14595	PTHR10438,PTHR10438:SF293	KOG0907	1.6.5.4		GO:0045454,GO:0015035,GO:0006662	AT3G51030.1	ATTRX H1,ATTRX1,TRX1	thioredoxin H-type 1	THIOREDOXIN // SUBFAMILY NOT NAMED
Glyma.03G187000	7.81448	16.9808	1.11968	0.00144167	PF00201	PTHR11926,PTHR11926:SF248	KOG1192	2.4.1.203	K13496	GO:0016758,GO:0008152	AT2G36750.1	UGT73C1	UDP-glucosyl transferase 73C1	UDP-glucosyl transferase 73C [EC:2.4.1.-] Glc - brassinosteroid (UGT73C)
Glyma.08G271600	3.0028	6.52686	1.12008	0.00144167
Glyma.01G084800	0.554391	1.20583	1.12105	0.030588	PF01490	PTHR22950,PTHR22950:SF327	KOG1303				AT1G25530.1		Transmembrane amino acid transporter family protein	LYSINE HISTIDINE TRANSPORTER-LIKE 6
Glyma.14G155400	1.2787	2.78371	1.12233	0.0197806
Glyma.08G103700	63.7497	138.914	1.1237	0.00144167	PF00237	PTHR11593	KOG3353		K02880	GO:0006412,GO:0005840,GO:0003735,GO:0015934	AT1G67430.1		Ribosomal protein L22p/L17e family protein	large subunit ribosomal protein L17e (RP-L17e, RPL17)
Glyma.09G190000	2.05012	4.47322	1.1256	0.0087978		PTHR33132					AT1G67910.1
Glyma.03G154800	10.8623	23.7176	1.12663	0.00144167	PF00583	PTHR23091,PTHR23091:SF71	KOG3234	2.3.1.88	K17972	GO:0008080	AT1G03150.1		Acyl-CoA N-acyltransferases (NAT) superfamily protein	N-terminal acetyltransferase B complex catalytic subunit [EC:2.3.1.88] (NAA20, NAT3)
Glyma.09G025200	0.849453	1.85482	1.12667	0.0055753	PF07712	PTHR33390,PTHR33390:SF1					AT5G61820.1			Stress up-regulated Nod 19 (SURNod19)
Glyma.13G138200	49.538	108.356	1.12917	0.00144167	PF04689	PTHR35298				GO:0006355,GO:0005634,GO:0003677	AT2G37120.1		S1FA-like DNA-binding protein	DNA binding protein S1FA (S1FA)
Glyma.06G071500	9.62274	21.0521	1.12944	0.00144167	PF16211,PF00125	PTHR23430	KOG1757		K11251	GO:0003677	AT1G52740.1	HTA9	histone H2A protein 9	histone H2A (H2A)
Glyma.03G179000	28.2696	61.8902	1.13046	0.00144167	PF04689	PTHR35298				GO:0006355,GO:0005634,GO:0003677	AT2G37120.1		S1FA-like DNA-binding protein	DNA binding protein S1FA (S1FA)
Glyma.08G319200	1.96278	4.29897	1.1311	0.00144167
Glyma.15G013700	113.446	248.487	1.13117	0.00144167
Glyma.06G163400	1.61221	3.54262	1.13578	0.00259125		PTHR37175,PTHR37175:SF1					AT1G07020.1
Glyma.19G169400	3.3114	7.29528	1.13952	0.00144167	PF14510,PF08370,PF00005,PF01061	PTHR19241,PTHR19241:SF219		3.6.3.34		GO:0016887,GO:0005524,GO:0016020	AT1G15520.1	ABCG40,ATABCG40,ATPDR12,PDR12	pleiotropic drug resistance 12	Iron-chelate-transporting ATPase
Glyma.07G196200	11.7179	25.9574	1.14743	0.00144167	PF06943	PTHR31747,PTHR31747:SF4					AT4G21610.1	LOL2	lsd one like 2	PROTEIN LOL2
Glyma.15G268700	14.2795	31.6968	1.15039	0.00144167		PTHR37727					AT2G44360.1
Glyma.01G161300	12.114	27.1104	1.16218	0.00144167
Glyma.11G109600	0.573829	1.28652	1.16478	0.0497172	PF06094	PTHR12510	KOG4450	2.3.2.4			AT3G02910.1		AIG2-like (avirulence induced gene) family protein	Gamma-glutamylcyclotransferase
Glyma.11G046400	4.1751	9.36548	1.16554	0.00144167	PF05678	PTHR34794,PTHR34794:SF1					AT2G22880.1		VQ motif-containing protein	VQ motif (VQ)
Glyma.11G077900	5.456	12.2396	1.16564	0.00144167	PF00581	PTHR12231,PTHR12231:SF112	KOG1530				AT2G17850.1		Rhodanese/Cell cycle control phosphatase superfamily protein	RHODANESE-LIKE DOMAIN-CONTAINING PROTEIN 14, CHLOROPLASTIC
Glyma.19G060600	1.72022	3.88454	1.17515	0.00144167		PTHR36397					AT5G40500.2
Glyma.14G132400	5.71773	12.9343	1.17769	0.00144167	PF00631	PTHR35129,PTHR35129:SF1				GO:0007186,GO:0005834,GO:0004871	AT3G63420.2	AGG1,ATAGG1,GG1	Ggamma-subunit 1	GGL domain (G-gamma)
Glyma.12G142900	6.20789	14.1351	1.18711	0.00144167	PF13833	PTHR23050,PTHR23050:SF170	KOG0028				AT4G27280.1		Calcium-binding EF-hand family protein	CALCIUM BINDING PROTEIN // SUBFAMILY NOT NAMED
Glyma.20G099000	12.2038	27.8486	1.19027	0.0338518
Glyma.04G246800	3.11137	7.1136	1.19303	0.00144167	PF00115,PF00004,PF08542	PTHR11669,PTHR11669:SF17	KOG0989		K10755	GO:0055114,GO:0020037,GO:0016021,GO:0009060,GO:0009055,GO:0005506,GO:0004129,GO:0005524	AT1G21690.1	EMB1968,RFC4	ATPase family associated with various cellular activities (AAA)	REPLICATION FACTOR C SUBUNIT 4
Glyma.19G154600	9.13844	20.8939	1.19306	0.00144167	PF01423	PTHR23338	KOG3428		K11087	GO:0006396	AT4G02840.1		Small nuclear ribonucleoprotein family protein	small nuclear ribonucleoprotein D1 (SNRPD1, SMD1)
Glyma.05G156100	36.0929	82.6993	1.19616	0.00144167	PF01655	PTHR23413	KOG0878		K02912	GO:0006412,GO:0005840,GO:0005622,GO:0003735	AT4G18100.1		Ribosomal protein L32e	large subunit ribosomal protein L32e (RP-L32e, RPL32)
Glyma.06G255300	2.60731	5.97633	1.1967	0.00144167		PTHR31717,PTHR31717:SF7					AT4G27310.1		B-box type zinc finger family protein	B-BOX DOMAIN PROTEIN 26-RELATED
Glyma.09G179600	2.72193	6.23935	1.19676	0.00259125	PF01433	PTHR11533,PTHR11533:SF189		3.4.11.2		GO:0008270,GO:0008237,GO:0006508	AT4G33090.1	APM1,ATAPM1	aminopeptidase M1	Membrane alanyl aminopeptidase / Peptidase E
Glyma.08G244800	3.13102	7.17911	1.19717	0.00144167	PF00201	PTHR11926,PTHR11926:SF265		2.4.1.323		GO:0016758,GO:0008152	AT3G02100.1		UDP-Glycosyltransferase superfamily protein	7-deoxyloganetic acid glucosyltransferase
Glyma.13G265100	10.6197	24.365	1.19807	0.0136283
Glyma.11G067700	4.58101	10.5439	1.20267	0.00144167	PF00067	PTHR24286,PTHR24286:SF37	KOG0157		K09587	GO:0055114,GO:0020037,GO:0016705,GO:0005506	AT3G50660.1	CLM,CYP90B1,DWF4,PSC1,SAV1,SNP2	Cytochrome P450 superfamily protein	steroid 22-alpha-hydroxylase (CYP90B1, DWF4)
Glyma.02G184000	21.5085	49.6302	1.20631	0.00144167	PF00401,PF02823	PTHR13822,PTHR13822:SF8			K02114	GO:0046961,GO:0046933,GO:0045261,GO:0015986	ATCG00470.1		ATP synthase epsilon chain	F-type H+-transporting ATPase subunit epsilon (ATPF1E, atpC)
Glyma.07G243500	21.4678	49.5932	1.20797	0.00144167	PF00407	PTHR31213,PTHR31213:SF11				GO:0009607,GO:0006952	AT1G24020.1	MLP423	MLP-like protein 423	Pathogenesis-related protein Bet v I family (Bet_v_1)
Glyma.13G148800	9.41249	21.7587	1.20894	0.034313		PTHR13832,PTHR13832:SF367				GO:0006470,GO:0004722	AT3G51370.1		Protein phosphatase 2C family protein	PROTEIN PHOSPHATASE 2C 67-RELATED
Glyma.04G026600	1.36773	3.1671	1.21138	0.00144167
Glyma.20G077700	1.11619	2.597	1.21827	0.0240565		PTHR34463
Glyma.02G295900	9.53446	22.19	1.21869	0.00144167	PF05493	PTHR12263,PTHR12263:SF3	KOG3500		K02153	GO:0033179,GO:0015991,GO:0015078	AT4G26710.1		ATPase, V0 complex, subunit E	V-type H+-transporting ATPase subunit e (ATPeV0E, ATP6H)
Glyma.18G272300	4.84227	11.3499	1.22892	0.00144167	PF00067	PTHR24286,PTHR24286:SF8	KOG0157		K12640	GO:0055114,GO:0020037,GO:0016705,GO:0005506	AT3G30180.1	BR6OX2,CYP85A2	brassinosteroid-6-oxidase 2	brassinosteroid-6-oxidase 2 (CYP85A2, BR6OX2)
Glyma.19G033900	8.46073	19.8577	1.23085	0.00144167	PF00067	PTHR24286,PTHR24286:SF8	KOG0157		K12640	GO:0055114,GO:0020037,GO:0016705,GO:0005506	AT3G30180.1	BR6OX2,CYP85A2	brassinosteroid-6-oxidase 2	brassinosteroid-6-oxidase 2 (CYP85A2, BR6OX2)
Glyma.18G296500	3.57188	8.39444	1.23275	0.00144167		PTHR37194					AT1G47820.1
Glyma.11G190100	1.4079	3.31648	1.2361	0.0296175		PTHR22780,PTHR22780:SF4					AT5G22780.1		Adaptor protein complex AP-2, alpha subunit	AP-2 COMPLEX SUBUNIT ALPHA
Glyma.07G057500	20.0207	47.3979	1.24333	0.00144167							AT2G46390.1
Glyma.11G020100	12.9462	30.6613	1.24388	0.00144167	PF03719,PF00333	PTHR13718,PTHR13718:SF69	KOG0877		K02981	GO:0006412,GO:0005840,GO:0003735,GO:0003723	AT3G57490.1		Ribosomal protein S5 family protein	small subunit ribosomal protein S2e (RP-S2e, RPS2)
Glyma.04G154600	6.49256	15.3844	1.24461	0.00144167		PTHR34970,PTHR34970:SF2					AT5G53650.1
Glyma.08G232400	16.095	38.2009	1.247	0.00144167	PF13499	PTHR10891,PTHR10891:SF597					AT2G44310.1		Calcium-binding EF-hand family protein	EF-HAND CALCIUM-BINDING DOMAIN CONTAINING PROTEIN // SUBFAMILY NOT NAMED
Glyma.15G167700	10.6667	25.3655	1.24976	0.0167861		PTHR33156,PTHR33156:SF10					AT1G28395.3
Glyma.11G117600	190.844	454.374	1.25149	0.00144167	PF00076	PTHR24012				GO:0003676	AT2G21660.1	ATGRP7,CCR2,GR-RBP7,GRP7	cold, circadian rhythm, and rna binding 2	RNA recognition motif. (a.k.a. RRM, RBD, or RNP domain) (RRM_1)
Glyma.13G221500	500.471	1192.32	1.25242	0.00144167	PF01781	PTHR10965,PTHR10965:SF5	KOG3499		K02923	GO:0006412,GO:0005840,GO:0005622,GO:0003735	AT3G59540.1		Ribosomal L38e protein family	large subunit ribosomal protein L38e (RP-L38e, RPL38)
Glyma.02G080300	2.68122	6.45146	1.26674	0.0156239
Glyma.12G056200	2.64674	6.37435	1.26806	0.0476799							AT5G47120.1	ATBI-1,ATBI1,BI-1,BI1	BAX inhibitor 1
Glyma.02G222100	0.59625	1.43933	1.2714	0.020367	PF00892	PTHR31218,PTHR31218:SF16				GO:0016021,GO:0016020,GO:0022857	AT5G07050.1		nodulin MtN21 /EamA-like transporter family protein	EamA-like transporter family (EamA)
Glyma.16G212700	26.3974	64.0766	1.2794	0.00144167	PF03604	PTHR12056	KOG3507		K03009	GO:0006351,GO:0003899,GO:0003677	AT5G41010.1	NRPB12,NRPD12,NRPE12	DNA directed RNA polymerase, 7 kDa subunit	DNA-directed RNA polymerases I, II, and III subunit RPABC4 (RPB12, POLR2K)
Glyma.03G099000	6.9935	17.0386	1.28472	0.00144167	PF00107,PF16884	PTHR11695,PTHR11695:SF529	KOG1196	1.1.1.54,1.3.1.74,1.3.1.102		GO:0055114,GO:0016491,GO:0008270	AT5G16990.1		Zinc-binding dehydrogenase family protein	ALCOHOL DEHYDROGENASE RELATED // SUBFAMILY NOT NAMED
Glyma.12G086100	31.6635	77.2999	1.28765	0.00144167	PF07876	PTHR33178,PTHR33178:SF4					AT5G22580.1		Stress responsive A/B Barrel Domain	Stress responsive A/B Barrel Domain (Dabb)
Glyma.03G186900	1.14735	2.80628	1.29036	0.00144167	PF00201	PTHR11926,PTHR11926:SF248	KOG1192	2.4.1.203	K13496	GO:0016758,GO:0008152	AT2G36760.1	UGT73C2	UDP-glucosyl transferase 73C2	UDP-glucosyl transferase 73C [EC:2.4.1.-] Glc - brassinosteroid (UGT73C)
Glyma.09G164200	18.5592	45.4471	1.29206	0.00144167	PF03604	PTHR12056	KOG3507		K03009	GO:0006351,GO:0003899,GO:0003677	AT5G41010.1	NRPB12,NRPD12,NRPE12	DNA directed RNA polymerase, 7 kDa subunit	DNA-directed RNA polymerases I, II, and III subunit RPABC4 (RPB12, POLR2K)
Glyma.08G082100	12.8317	31.5805	1.29932	0.00144167	PF01984	PTHR10840,PTHR10840:SF0	KOG3431		K06875	GO:0003677	AT1G29850.1		double-stranded DNA-binding family protein	programmed cell death protein 5 (PDCD5, TFAR19)
Glyma.12G066300	30.7637	76.7701	1.31931	0.00144167		PTHR34565					AT3G46430.1
Glyma.12G063000	32.1193	80.4712	1.32503	0.00144167	PF02953	PTHR10898	KOG3479		K17777		AT3G46560.1	emb2474,TIM9	Tim10/DDP family zinc finger protein	mitochondrial import inner membrane translocase subunit TIM9 (TIM9)
Glyma.16G072400	28.3302	71.2529	1.33061	0.00144167	PF00462	PTHR10168,PTHR10168:SF104	KOG1752	1.8.1.9	K03676	GO:0045454,GO:0015035,GO:0009055	AT5G40370.1		Glutaredoxin family protein	GLUTAREDOXIN // SUBFAMILY NOT NAMED
Glyma.10G176000	10.9964	27.6628	1.33091	0.0451843
Glyma.11G139400	26.1924	66.0802	1.33507	0.00144167	PF02953	PTHR10898	KOG3479		K17777		AT3G46560.1	emb2474,TIM9	Tim10/DDP family zinc finger protein	mitochondrial import inner membrane translocase subunit TIM9 (TIM9)
Glyma.11G117500	3.28985	8.30468	1.3359	0.00144167	PF00076	PTHR24012			K13195	GO:0003676	AT2G21660.1	ATGRP7,CCR2,GR-RBP7,GRP7	cold, circadian rhythm, and rna binding 2	cold-inducible RNA-binding protein (CIRBP)
Glyma.20G228100	86.4367	219.784	1.34637	0.00144167	PF01282	PTHR10496	KOG3424		K02974	GO:0006412,GO:0005840,GO:0005622,GO:0003735	AT5G28060.1		Ribosomal protein S24e family protein	small subunit ribosomal protein S24e (RP-S24e, RPS24)
Glyma.16G167000	4.82517	12.3088	1.35104	0.00144167
Glyma.13G109800	4.88695	12.4682	1.35125	0.00144167	PF00724	PTHR22893,PTHR22893:SF67	KOG0134	1.3.1.42	K05894	GO:0055114,GO:0016491,GO:0010181	AT2G06050.1	DDE1,OPR3	oxophytodienoate-reductase 3	12-OXOPHYTODIENOATE REDUCTASE 3
Glyma.15G251500	7.87038	20.0808	1.35131	0.00144167	PF13410,PF13417	PTHR11260,PTHR11260:SF204	KOG0406	2.5.1.18	K00799	GO:0005515	AT1G78380.1	ATGSTU19,GST8,GSTU19	glutathione S-transferase TAU 19	GLUTATHIONE S-TRANSFERASE U21-RELATED
Glyma.12G003600	1.29311	3.30259	1.35275	0.00259125	PF00338	PTHR11700,PTHR11700:SF10				GO:0006412,GO:0005840,GO:0003735	AT3G45030.1		Ribosomal protein S10p/S20e family protein	30S RIBOSOMAL PROTEIN S10 FAMILY MEMBER // SUBFAMILY NOT NAMED
Glyma.03G098600	19.6022	50.1624	1.35559	0.00144167	PF00107,PF16884	PTHR11695,PTHR11695:SF504		1.1.1.54,1.3.1.74,1.3.1.102	K07119	GO:0055114,GO:0016491,GO:0008270	AT5G16970.1	AER,AT-AER	alkenal reductase	Allyl-alcohol dehydrogenase // 2-alkenal reductase (NADP(+)) / NADPH-dependent alkenal/one oxidoreductase // 2-alkenal reductase (NAD(P)(+)) / NADPH:2-alkenal alpha,beta-hydrogenase
Glyma.14G027000	1.25198	3.21124	1.35892	0.0116551	PF03134	PTHR12300,PTHR12300:SF27			K17279		AT2G42820.1	HVA22F	HVA22-like protein F	HVA22-LIKE PROTEIN F
Glyma.06G013400	0.479033	1.23234	1.3632	0.00461572	PF03181	PTHR31236,PTHR31236:SF8					AT1G49320.1	ATUSPL1,USPL1	unknown seed protein like 1	BURP domain (BURP)
Glyma.07G207000	1.45311	3.74498	1.36582	0.00144167
Glyma.17G030200	4.33714	11.1941	1.36793	0.00144167	PF00407	PTHR31213,PTHR31213:SF11				GO:0009607,GO:0006952				Pathogenesis-related protein Bet v I family (Bet_v_1)
Glyma.10G186300	13.3782	34.5299	1.36796	0.00144167	PF01423	PTHR12777	KOG3459		K11096	GO:0030532,GO:0008380	AT3G62840.2		Small nuclear ribonucleoprotein family protein	small nuclear ribonucleoprotein D2 (SNRPD2, SMD2)
Glyma.19G203300	229.967	597.311	1.37706	0.00144167	PF01200	PTHR10769	KOG3502		K02979	GO:0006412,GO:0005840,GO:0005622,GO:0003735	AT3G10090.1		Nucleic acid-binding, OB-fold-like protein	small subunit ribosomal protein S28e (RP-S28e, RPS28)
Glyma.06G207400	7.38918	19.3711	1.39042	0.00144167	PF01157	PTHR20981	KOG1732		K02889	GO:0006412,GO:0005840,GO:0005622,GO:0003735	AT1G09690.1		Translation protein SH3-like family protein	large subunit ribosomal protein L21e (RP-L21e, RPL21)
Glyma.08G118700	0.500969	1.31998	1.39772	0.0420008	PF02798	PTHR11260,PTHR11260:SF233	KOG0406	2.5.1.18	K00799	GO:0005515	AT2G29420.1	ATGSTU7,GST25,GSTU7	glutathione S-transferase tau 7	GLUTATHIONE S-TRANSFERASE, GST, SUPERFAMILY, GST DOMAIN CONTAINING // SUBFAMILY NOT NAMED
Glyma.04G238100	1.75837	4.63312	1.39775	0.00643532	PF03083	PTHR10791,PTHR10791:SF28			K15382		AT5G53190.1		Nodulin MtN3 family protein	BIDIRECTIONAL SUGAR TRANSPORTER SWEET3
Glyma.15G248500	12.6191	33.4518	1.40647	0.00144167		PTHR22855,PTHR22855:SF15		6.4.1.2	K01963		ATCG00500.1		acetyl-CoA carboxylase carboxyl transferase subunit beta	ACETYL-COENZYME A CARBOXYLASE CARBOXYL TRANSFERASE SUBUNIT BETA, CHLOROPLASTIC
Glyma.11G042100	1.97948	5.25982	1.40989	0.00461572		PTHR35282					AT1G32460.1
Glyma.04G257300	3.73464	9.95318	1.41419	0.00144167
Glyma.08G175200	123.025	327.98	1.41465	0.00144167	PF13410,PF02798	PTHR11260,PTHR11260:SF204	KOG0406	2.5.1.18	K00799	GO:0005515	AT1G78380.1	ATGSTU19,GST8,GSTU19	glutathione S-transferase TAU 19	GLUTATHIONE S-TRANSFERASE U21-RELATED
Glyma.06G303100	2.15916	5.7563	1.41467	0.00144167	PF00249	PTHR10641,PTHR10641:SF657					AT2G46410.1	CPC	Homeodomain-like superfamily protein	MYB-LIKE DNA-BINDING PROTEIN MYB // SUBFAMILY NOT NAMED
Glyma.13G210000	3.73196	10.0295	1.42625	0.00144167	PF12695	PTHR17630,PTHR17630:SF52	KOG3043	3.1.1.45			AT3G23600.1		alpha/beta-Hydrolases superfamily protein	Carboxymethylenebutenolidase / Maleylacetate enol-lactonase
Glyma.07G238700	12.7103	34.5386	1.44221	0.00144167	PF13499,PF13202	PTHR10891,PTHR10891:SF629	KOG0027		K02183	GO:0005509	AT5G49480.1	ATCP1,CP1	Ca2+-binding protein 1	EF-HAND CALCIUM-BINDING DOMAIN CONTAINING PROTEIN // SUBFAMILY NOT NAMED
Glyma.11G019500	12.3433	33.781	1.45248	0.00144167	PF03719,PF00333	PTHR13718,PTHR13718:SF69	KOG0877		K02981	GO:0006412,GO:0005840,GO:0003735,GO:0003723	AT3G57490.1		Ribosomal protein S5 family protein	small subunit ribosomal protein S2e (RP-S2e, RPS2)
Glyma.11G241700	33.7426	92.4977	1.45485	0.00144167	PF00125	PTHR11426	KOG1745		K11253	GO:0003677,GO:0000786	AT4G40030.2		Histone superfamily protein	histone H3 (H3)
Glyma.13G221100	51.3041	141.266	1.46127	0.00144167	PF00240	PTHR13042	KOG3493		K13113	GO:0005515	AT5G42300.1	UBL5	ubiquitin-like protein 5	ubiquitin-like protein 5 (UBL5, HUB1)
Glyma.06G012100	0.670695	1.8667	1.47676	0.0224418	PF05368	PTHR10366,PTHR10366:SF375					AT1G75280.1		NmrA-like negative transcriptional regulator family protein	NAD DEPENDENT EPIMERASE/DEHYDRATASE // SUBFAMILY NOT NAMED
Glyma.03G206700	0.616467	1.72198	1.48197	0.00259125
Glyma.06G125700	0.834121	2.38778	1.51734	0.00144167	PF04542,PF04545,PF04539	PTHR30603,PTHR30603:SF4			K03093	GO:0016987,GO:0006355,GO:0006352,GO:0003700,GO:0003677	AT5G24120.1	ATSIG5,SIG5,SIGE	sigma factor E	RNA polymerase sigma factor (SIGMA70)
Glyma.07G086900	4.32586	12.4186	1.52144	0.0156239		PTHR33132					AT5G55980.1		serine-rich protein-related
Glyma.06G220800	2.65755	7.65213	1.52577	0.00144167	PF02298	PTHR33021,PTHR33021:SF68				GO:0009055	AT5G20230.1	ATBCB,BCB,SAG14	blue-copper-binding protein	CUPREDOXIN DOMAIN-CONTAINING PROTEIN-RELATED
Glyma.13G216000	1.6804	4.84524	1.52777	0.0311428
Glyma.19G147000	1.78999	5.17293	1.53103	0.00144167
Glyma.13G155000	91.6571	265.61	1.53499	0.00144167
Glyma.04G007100	0.609586	1.79679	1.55952	0.0123548	PF02519	PTHR31374,PTHR31374:SF41			K14488	GO:0009733	AT4G34760.1		SAUR-like auxin-responsive protein family	AUXIN-INDUCED PROTEIN-LIKE-RELATED
Glyma.17G030400	4.91379	14.5436	1.56547	0.00144167	PF00407	PTHR31213,PTHR31213:SF11				GO:0009607,GO:0006952	AT1G24020.2	MLP423	MLP-like protein 423	Pathogenesis-related protein Bet v I family (Bet_v_1)
Glyma.04G179700	23.3531	70.9729	1.60366	0.00144167		PTHR36041		1.3.5.1			AT5G62575.2			Succinate dehydrogenase (quinone) / Succinic dehydrogenase
Glyma.10G109700	3.5374	10.9832	1.63454	0.00144167		PTHR11732,PTHR11732:SF253		1.1.1.317			AT1G60680.1		NAD(P)-linked oxidoreductase superfamily protein	Perakine reductase
Glyma.13G038800	0.387283	1.21896	1.65419	0.0488935	PF05758	PTHR33163					ATCG01130.1		Ycf1 protein	Ycf1 (Ycf1)
Glyma.13G052900	1.2682	4.05314	1.67626	0.00144167	PF00067	PTHR24286,PTHR24286:SF8	KOG0157		K12640	GO:0055114,GO:0020037,GO:0016705,GO:0005506	AT3G30180.1	BR6OX2,CYP85A2	brassinosteroid-6-oxidase 2	brassinosteroid-6-oxidase 2 (CYP85A2, BR6OX2)
Glyma.15G107100	0.312433	1.00531	1.68602	0.0087978	PF01554	PTHR11206,PTHR11206:SF140	KOG1347		K03327	GO:0055085,GO:0016020,GO:0015297,GO:0015238,GO:0006855	AT3G21690.1		MATE efflux family protein	MATE EFFLUX FAMILY PROTEIN
Glyma.10G184700	2.17779	7.06025	1.69686	0.00144167	PF00280	PTHR33091,PTHR33091:SF14				GO:0009611,GO:0004867	AT2G38870.1		Serine protease inhibitor, potato inhibitor I-type family protein	Potato inhibitor I family (potato_inhibit)
Glyma.14G209100	4.91835	16.03	1.70453	0.00144167	PF02392	PTHR33288				GO:0016021,GO:0015979,GO:0009579,GO:0009522				Ycf4 (Ycf4)
Glyma.16G082100	312.601	1026.83	1.71581	0.00144167		PTHR11732,PTHR11732:SF253		1.1.1.317						Perakine reductase
Glyma.09G214500	6.04519	20.1924	1.73995	0.00461572	PF00887	PTHR23310,PTHR23310:SF67			K08762	GO:0000062	AT1G31812.1	ACBP,ACBP6	acyl-CoA-binding protein 6	diazepam-binding inhibitor (GABA receptor modulator, acyl-CoA-binding protein) (DBI, ACBP)
Glyma.16G103600	1.663	5.5669	1.74309	0.00259125	PF14571,PF05605	PTHR31875,PTHR31875:SF6					AT5G49230.1	HRB1	Drought-responsive family protein	PROTEIN DEHYDRATION-INDUCED 19 HOMOLOG 4-RELATED
Glyma.02G201500	0.688103	2.30614	1.74478	0.00144167		PTHR36352					AT2G36145.1
Glyma.06G274200	6.83324	23.2062	1.76387	0.00144167	PF00281,PF00673	PTHR11994,PTHR11994:SF14	KOG0397		K02868		AT5G45775.2		Ribosomal L5P family protein	large subunit ribosomal protein L11e (RP-L11e, RPL11)
Glyma.20G055900	0.293843	1.05388	1.84259	0.00144167	PF08267,PF01717	PTHR30519,PTHR30519:SF0		2.1.1.14	K00549	GO:0008652,GO:0008270,GO:0003871,GO:0009086	AT5G17920.2	ATCIMS,ATMETS,ATMS1	Cobalamin-independent synthase family protein	5-methyltetrahydropteroyltriglutamate--homocysteine methyltransferase (metE)
Glyma.18G177000	0.556275	2.10938	1.92295	0.00144167	PF00107,PF08240	PTHR11695,PTHR11695:SF588	KOG0023	1.1.1.195	K00083	GO:0055114,GO:0016491,GO:0008270	AT4G37990.1	ATCAD8,CAD-B2,ELI3,ELI3-2	elicitor-activated gene 3-2	cinnamyl-alcohol dehydrogenase (E1.1.1.195)
Glyma.11G108600	11.6621	44.4753	1.93117	0.00643532		PTHR35106					AT1G65000.1
Glyma.07G243700	20.0715	77.5104	1.94924	0.0173553
Glyma.06G142300	0.279946	1.08715	1.95733	0.0338518	PF00072	PTHR26402,PTHR26402:SF521			K14492	GO:0000160	AT3G56380.1	ARR17,RR17	response regulator 17	TWO-COMPONENT RESPONSE REGULATOR ARR16-RELATED
Glyma.15G070900	1.21311	4.89964	2.01396	0.00144167
Glyma.11G235100	15.9996	65.3966	2.03118	0.00144167	PF00507	PTHR11058,PTHR11058:SF11		1.6.5.3		GO:0055114,GO:0008137	ATMG00990.1		NADH dehydrogenase 3	NADH-UBIQUINONE OXIDOREDUCTASE CHAIN 3
Glyma.11G051900	0.482143	2.00644	2.05711	0.00643532		PTHR34686,PTHR34686:SF3					AT4G37300.1	MEE59	maternal effect embryo arrest 59
Glyma.10G214300	2.96413	12.8391	2.11487	0.0397852		PTHR22952,PTHR22952:SF123								G-BOX-BINDING FACTOR 1
Glyma.06G028200	3.64944	16.2735	2.15678	0.00144167	PF16656,PF14008,PF00149	PTHR22953,PTHR22953:SF35	KOG1378	3.1.3.41,3.1.3.2,3.1.3.60		GO:0016787	AT2G27190.1	ATPAP1,ATPAP12,PAP1,PAP12	purple acid phosphatase 12	FE(3+)-ZN(2+) PURPLE ACID PHOSPHATASE 12
Glyma.12G155200	8.13496	39.8608	2.29276	0.00144167
Glyma.07G176000	0.389335	2.11553	2.44193	0.0420008	PF07172									Glycine rich protein family (GRP)
Glyma.12G232900	1.19103	6.58181	2.46627	0.00144167	PF01333,PF16639	PTHR33288,PTHR33288:SF3			K02634	GO:0031361,GO:0020037,GO:0015979,GO:0009055,GO:0005506	ATCG00540.1		photosynthetic electron transfer A	apocytochrome f (petA)
Glyma.02G138200	0.657459	3.65945	2.47665	0.00144167
Glyma.19G030000	0.919067	5.41427	2.55852	0.00144167							AT2G35750.1
Glyma.05G092200	41.3749	249.831	2.59412	0.00144167
Glyma.13G066400	4.87091	29.9339	2.61952	0.0385599
Glyma.U009100	1.68814	11.0188	2.70645	0.00144167		PTHR11760,PTHR11760:SF19			K02982		ATCG00800.1		structural constituent of ribosome	small subunit ribosomal protein S3 (RP-S3, rpsC)
Glyma.12G232200	2.57463	17.1474	2.73555	0.00726331	PF01084	PTHR13479			K02963	GO:0006412,GO:0005840,GO:0005622,GO:0003735	ATCG00650.1		ribosomal protein S18	small subunit ribosomal protein S18 (RP-S18, MRPS18, rpsR)
Glyma.19G018200	27.7508	190.619	2.78009	0.00144167
Glyma.10G282200	2.27171	17.3401	2.93226	0.00144167	PF01494	PTHR13789,PTHR13789:SF185	KOG2614			GO:0071949	AT5G05320.1		FAD/NAD(P)-binding oxidoreductase family protein	FAD/NAD(P)-BINDING OXIDOREDUCTASE FAMILY PROTEIN
Glyma.05G074900	1.71243	13.6679	2.99668	0.00144167	PF00421	PTHR33180,PTHR33180:SF4			K02705	GO:0019684,GO:0016168,GO:0016020,GO:0009767,GO:0009521	ATCG00280.1		photosystem II reaction center protein C	PHOTOSYSTEM II CP43 CHLOROPHYLL APOPROTEIN
Glyma.09G058100	3.1121	25.2796	3.02201	0.00144167	PF00164	PTHR11652,PTHR11652:SF17			K02950	GO:0006412,GO:0005840,GO:0005622,GO:0003735	ATCG00065.1		ribosomal protein S12A	small subunit ribosomal protein S12 (RP-S12, MRPS12, rpsL)
Glyma.19G051900	2.73378	22.3613	3.03204	0.00144167	PF03947	PTHR13691,PTHR13691:SF19			K02886	GO:0006412,GO:0005840,GO:0003735,GO:0005622	ATCG01310.1		ribosomal protein L2	large subunit ribosomal protein L2 (RP-L2, MRPL2, rplB)
Glyma.03G031100	2.72223	22.3575	3.0379	0.00144167	PF00318	PTHR12534			K02967	GO:0006412,GO:0005840,GO:0005622,GO:0003735,GO:0015935	ATCG00160.1		ribosomal protein S2	small subunit ribosomal protein S2 (RP-S2, MRPS2, rpsB)
Glyma.10G098500	4.65974	39.0295	3.06624	0.00144167		PTHR22773,PTHR22773:SF88		1.6.5.3	K03881		ATMG00580.1		NADH dehydrogenase subunit 4	NADH-ubiquinone oxidoreductase chain 4 (ND4)
Glyma.18G155800	0.8742	7.33278	3.06832	0.00144167		PTHR33163,PTHR33163:SF11					ATCG01130.1		Ycf1 protein
Glyma.01G076000	11.7109	102.401	3.12831	0.00144167	PF00623	PTHR19376		2.7.7.6	K03043,K03046	GO:0006351,GO:0003899,GO:0003677	ATCG00180.1		DNA-directed RNA polymerase family protein	DNA-directed RNA polymerase subunit beta (rpoB)
Glyma.10G232100	3.51413	31.0613	3.14388	0.00144167		PTHR35631,PTHR35631:SF1
Glyma.02G221400	1.34227	11.9991	3.16018	0.00144167		PTHR19376,PTHR19376:SF38		2.7.7.6			ATCG00170.1		DNA-directed RNA polymerase family protein	DNA-DIRECTED RNA POLYMERASE SUBUNIT BETA''
Glyma.12G232300	0.451743	4.08761	3.17768	0.00144167	PF00471	PTHR15238,PTHR15238:SF3			K02913	GO:0006412,GO:0005840,GO:0005622,GO:0003735	ATCG00640.1		ribosomal protein L33	50S RIBOSOMAL PROTEIN L33, CHLOROPLASTIC
Glyma.08G363500	0.193707	1.81376	3.22703	0.0480607	PF01737	PTHR34971,PTHR34971:SF2				GO:0042549,GO:0015979,GO:0009539,GO:0009523	ATCG00300.1		YCF9	PHOTOSYSTEM II REACTION CENTER PROTEIN Z
Glyma.14G103300	6.57985	61.8654	3.23301	0.00144167	PF00346	PTHR11993,PTHR11993:SF10		1.6.99.3,1.6.5.3	K03935	GO:0055114,GO:0051287,GO:0048038,GO:0016651	ATMG00510.1		NADH dehydrogenase subunit 7	NADH DEHYDROGENASE [UBIQUINONE] IRON-SULFUR PROTEIN 2, MITOCHONDRIAL
Glyma.19G054200	2.07046	19.7481	3.25369	0.00144167	PF00119	PTHR11410		3.6.3.14	K02108	GO:0015986,GO:0015078	ATCG00150.1		ATPase, F0 complex, subunit A protein	F-type H+-transporting ATPase subunit a (ATPF0A, atpB)
Glyma.04G095000	0.372011	3.61699	3.28137	0.00259125	PF00124	PTHR33149		1.10.3.9	K02705,K02706	GO:0045156,GO:0019684,GO:0009772	ATCG00270.1		photosystem II reaction center protein D	photosystem II P680 reaction center D2 protein (psbD)
Glyma.18G155700	0.692802	6.8399	3.30346	0.00144167	PF00346	PTHR11993,PTHR11993:SF27	KOG2870	1.6.99.5	K05579	GO:0055114,GO:0051287,GO:0048038,GO:0016651	ATCG01110.1		NAD(P)H dehydrogenase subunit H	NAD(P)H-quinone oxidoreductase subunit H (ndhH)
Glyma.04G150600	0.444643	4.40411	3.30813	0.0136283		PTHR34995,PTHR34995:SF1		2.7.7.6	K03046		ATCG00170.1		DNA-directed RNA polymerase family protein	DNA-directed RNA polymerase subunit beta' (rpoC)
Glyma.10G179000	4.51271	45.5538	3.3355	0.0440201	PF00189	PTHR11760,PTHR11760:SF19					ATCG00800.1		structural constituent of ribosome	30S RIBOSOMAL PROTEIN S3, CHLOROPLASTIC
Glyma.17G186100	6.39788	64.9855	3.34445	0.00144167	PF00420	PTHR11434,PTHR11434:SF5	KOG4669	1.6.5.3		GO:0055114,GO:0042773,GO:0016651	ATMG00650.1		NADH dehydrogenase subunit 4L	NADH-UBIQUINONE OXIDOREDUCTASE CHAIN 4L
Glyma.17G185500	2.46845	25.39	3.36259	0.00144167	PF00338	PTHR11700,PTHR11700:SF7			K02946	GO:0006412,GO:0005840,GO:0003735	AT3G22300.1	RPS10	ribosomal protein S10	small subunit ribosomal protein S10 (RP-S10, MRPS10, rpsJ)
Glyma.08G050600	2.15013	22.44	3.38358	0.0451843	PF01058	PTHR11995,PTHR11995:SF21		1.6.99.5		GO:0055114,GO:0051536	ATCG00430.1		photosystem II reaction center protein G	NAD(P)H-QUINONE OXIDOREDUCTASE SUBUNIT K, CHLOROPLASTIC
Glyma.16G065300	0.618308	6.48643	3.39103	0.00144167	PF05758	PTHR33078					ATCG00860.1		Chloroplast Ycf2;ATPase, AAA type, core	Ycf1 (Ycf1)
Glyma.03G094400	9.83181	104.69	3.41252	0.0191841	PF00115	PTHR10422,PTHR10422:SF18			K02256	GO:0055114,GO:0020037,GO:0016021,GO:0009060,GO:0009055,GO:0005506,GO:0004129	ATMG01360.1		cytochrome oxidase	cytochrome c oxidase subunit 1 (COX1)
Glyma.05G091900	2.87209	30.8031	3.4229	0.00144167		PTHR11994,PTHR11994:SF11					ATMG00210.1		ribosomal protein L5	60S RIBOSOMAL PROTEIN L11-RELATED // SUBFAMILY NOT NAMED
Glyma.12G155300	5.82054	63.3621	3.4444	0.00144167	PF00510	PTHR11403,PTHR11403:SF7	KOG4664	1.9.3.1	K02262	GO:0016020,GO:0015002,GO:0019646	ATMG00730.1		cytochrome c oxidase subunit 3	cytochrome c oxidase subunit 3 (COX3)
Glyma.04G145900	12.6639	140.265	3.46936	0.00144167	PF02326	PTHR36816,PTHR36816:SF1		3.6.3.14			AT2G07707.1		Plant mitochondrial ATPase, F0 complex, subunit 8 protein	ATP SYNTHASE PROTEIN YMF19
Glyma.17G134000	2.54961	28.7238	3.4939	0.00144167
Glyma.13G245200	5.46992	62.1654	3.50652	0.00144167	PF00177	PTHR11205,PTHR11205:SF22			K02992	GO:0006412	ATCG01240.1		ribosomal protein S7	small subunit ribosomal protein S7 (RP-S7, MRPS7, rpsG)
Glyma.12G231900	2.51993	29.0394	3.52656	0.00144167	PF00430	PTHR34264			K02109	GO:0045263,GO:0015986,GO:0015078	ATCG00130.1		ATPase, F0 complex, subunit B/B\', bacterial/chloroplast	F-type H+-transporting ATPase subunit b (ATPF0B, atpF)
Glyma.18G262700	1.15749	13.471	3.54078	0.0325267	PF00346	PTHR11993,PTHR11993:SF27		1.6.99.3,1.6.5.3		GO:0055114,GO:0051287,GO:0048038,GO:0016651	ATCG01110.1		NAD(P)H dehydrogenase subunit H	NAD(P)H-QUINONE OXIDOREDUCTASE SUBUNIT H, CHLOROPLASTIC
Glyma.14G158500	11.8261	140.171	3.56714	0.00144167
Glyma.05G092000	2.82711	34.025	3.5892	0.00144167	PF00033,PF00032	PTHR19271,PTHR19271:SF5	KOG4663	1.10.2.2	K00412	GO:0022904,GO:0016020,GO:0016491,GO:0009055	AT2G07727.1		Di-haem cytochrome, transmembrane;Cytochrome b/b6, C-terminal	ubiquinol-cytochrome c reductase cytochrome b subunit (CYTB, petB)
Glyma.17G185600	2.47672	30.3551	3.61544	0.00144167	PF05405	PTHR37774,PTHR37774:SF1				GO:0015986,GO:0015078	ATMG00640.1		hydrogen ion transporting ATP synthases, rotational mechanism;zinc ion binding	ATP SYNTHASE PROTEIN MI25
Glyma.05G084500	4.78626	58.7533	3.6177	0.00144167
Glyma.15G238900	0.200211	2.49267	3.6381	0.0329405	PF01084	PTHR13479			K02963	GO:0006412,GO:0005840,GO:0005622,GO:0003735	ATCG00650.1		ribosomal protein S18	small subunit ribosomal protein S18 (RP-S18, MRPS18, rpsR)
Glyma.16G133700	11.0747	140.825	3.66857	0.00144167		PTHR11410,PTHR11410:SF0			K02126	GO:0015986,GO:0015078	ATMG01170.1		ATPase, F0 complex, subunit A protein	F-type H+-transporting ATPase subunit a (ATPeF0A, MTATP6, ATP6)
Glyma.08G300900	0.658595	8.39982	3.6729	0.00144167	PF05919	PTHR34456,PTHR34456:SF3					ATMG01410.1		open reading frame 204	Mitovirus RNA-dependent RNA polymerase (Mitovir_RNA_pol)
Glyma.06G224900	0.4805	6.16562	3.68164	0.00144167
Glyma.14G213500	6.8061	90.8843	3.73913	0.00144167		PTHR11652,PTHR11652:SF19			K02950	GO:0006412,GO:0005840,GO:0005622,GO:0003735	ATCG01230.1		ribosomal protein S12B	small subunit ribosomal protein S12 (RP-S12, MRPS12, rpsL)
Glyma.09G111600	3.51587	47.1193	3.74436	0.00144167	PF00252	PTHR12220			K02878	GO:0006412,GO:0005840,GO:0003735,GO:0019843	ATCG00790.1		ribosomal protein L16	large subunit ribosomal protein L16 (RP-L16, MRPL16, rplP)
Glyma.05G092300	8.35667	113.184	3.7596	0.00144167	PF00306,PF00006	PTHR15184,PTHR15184:SF3	KOG1353	3.6.3.14		GO:0033178,GO:0016820,GO:0015991,GO:0005524,GO:0046961,GO:0046933,GO:0045261,GO:0015986	ATMG01190.1		ATP synthase subunit 1	ATP SYNTHASE SUBUNIT ALPHA, MITOCHONDRIAL
Glyma.08G281300	1.01943	13.9043	3.76969	0.0276865	PF00421	PTHR33180,PTHR33180:SF8			K02704	GO:0019684,GO:0016168,GO:0016020,GO:0009767,GO:0009521	ATCG00680.1		photosystem II reaction center protein B	photosystem II CP47 chlorophyll apoprotein (psbB)
Glyma.20G048700	17.669	249.951	3.82235	0.00144167	PF00574	PTHR10381,PTHR10381:SF19		3.4.21.92			ATCG00670.1		plastid-encoded CLP P	ATP-DEPENDENT CLP PROTEASE PROTEOLYTIC SUBUNIT 1
Glyma.07G122200	4.64283	65.7083	3.823	0.00144167	PF00032	PTHR19271,PTHR19271:SF5			K00412	GO:0016491,GO:0016020,GO:0009055	AT2G07727.1		Di-haem cytochrome, transmembrane;Cytochrome b/b6, C-terminal	ubiquinol-cytochrome c reductase cytochrome b subunit (CYTB, petB)
Glyma.06G229000	1.36723	19.6704	3.84669	0.00144167	PF00137	PTHR10031,PTHR10031:SF6				GO:0033177,GO:0015991,GO:0015078	ATCG00140.1		ATP synthase subunit C family protein	ATP SYNTHASE LIPID-BINDING PROTEIN, MITOCHONDRIAL
Glyma.12G232000	0.763827	10.991	3.84693	0.00144167	PF02874,PF00306,PF00006	PTHR15184,PTHR15184:SF42	KOG1353	3.6.3.14	K02111	GO:0046034,GO:0015992,GO:0033178,GO:0016820,GO:0015991,GO:0005524	ATCG00120.1		ATP synthase subunit alpha	F-type H+-transporting ATPase subunit alpha (ATPF1A, atpA)
Glyma.14G132100	0.478802	7.00125	3.87011	0.0355927	PF01348,PF01824	PTHR34811				GO:0006397	ATCG00040.1		maturase K	MatK/TrnK amino terminal region (MatK_N)
Glyma.17G185300	0.68103	10.1228	3.89375	0.00643532	PF05919	PTHR34456,PTHR34456:SF3					ATMG01410.1		open reading frame 204	Mitovirus RNA-dependent RNA polymerase (Mitovir_RNA_pol)
Glyma.08G301000	2.87501	43.1181	3.90666	0.00144167	PF00499	PTHR33269,PTHR33269:SF4		1.6.5.3	K03884	GO:0055114,GO:0008137	ATMG00270.1		NADH dehydrogenase 6	NADH-ubiquinone oxidoreductase chain 6 (ND6)
Glyma.19G053400	1.6614	24.9482	3.90846	0.00144167	PF00252	PTHR12220			K02878	GO:0006412,GO:0005840,GO:0003735,GO:0019843	ATCG00790.1		ribosomal protein L16	large subunit ribosomal protein L16 (RP-L16, MRPL16, rplP)
Glyma.10G078900	4.0802	61.3457	3.91025	0.00144167	PF00181	PTHR13691,PTHR13691:SF19			K02886	GO:0006412,GO:0005840,GO:0005622,GO:0003735	ATCG01310.1		ribosomal protein L2	large subunit ribosomal protein L2 (RP-L2, MRPL2, rplB)
Glyma.17G185800	5.23577	78.9407	3.91429	0.00144167							ATMG00665.1		NADH dehydrogenase 5B
Glyma.06G217900	0.510848	7.7819	3.92915	0.0351451	PF00124	PTHR33149,PTHR33149:SF1		1.10.3.9		GO:0045156,GO:0019684,GO:0009772	ATCG00270.1		photosystem II reaction center protein D	PHOTOSYSTEM II D2 PROTEIN
Glyma.12G232100	2.26634	34.8763	3.94381	0.00144167	PF00453	PTHR10986	KOG4707		K02887	GO:0019843,GO:0006412,GO:0005840,GO:0005622,GO:0003735	ATCG00660.1		ribosomal protein L20	large subunit ribosomal protein L20 (RP-L20, MRPL20, rplT)
Glyma.U009000	0.869866	13.4987	3.95588	0.00144167	PF00276	PTHR11620,PTHR11620:SF11			K02892	GO:0006412,GO:0005840,GO:0003735	ATCG01300.1		ribosomal protein L23	60S RIBOSOMAL PROTEIN L23A // SUBFAMILY NOT NAMED
Glyma.09G178600	1.04993	16.4229	3.96734	0.0347698	PF00515	PTHR26312,PTHR26312:SF81				GO:0005515	ATCG00360.1		Tetratricopeptide repeat (TPR)-like superfamily protein	PHOTOSYSTEM I ASSEMBLY PROTEIN YCF3
Glyma.18G078500	2.75401	43.2049	3.97159	0.00364098	PF00203	PTHR11880			K02965	GO:0006412,GO:0005840,GO:0003735	ATCG00820.1		ribosomal protein S19	small subunit ribosomal protein S19 (RP-S19, rpsS)
Glyma.17G186200	0.152077	2.40775	3.98481	0.0333736		PTHR35289,PTHR35289:SF1					AT2G07674.1		Unknown conserved protein
Glyma.09G171300	1.11979	17.7341	3.98522	0.00144167	PF03742	PTHR35773,PTHR35773:SF1				GO:0045158,GO:0017004,GO:0009512				CYTOCHROME B6-F COMPLEX SUBUNIT 8
Glyma.01G201600	2.01885	34.3347	4.08806	0.00144167	PF00515	PTHR26312,PTHR26312:SF81				GO:0005515	ATCG00360.1		Tetratricopeptide repeat (TPR)-like superfamily protein	PHOTOSYSTEM I ASSEMBLY PROTEIN YCF3
Glyma.02G229000	0.921806	17.7318	4.26573	0.0329405		PTHR33078					ATCG01280.1		Chloroplast Ycf2;ATPase, AAA type, core
Glyma.02G244800	0.196323	3.92763	4.32236	0.00144167
Glyma.11G114700	0.77664	15.7389	4.34094	0.0329405	PF00421	PTHR33180,PTHR33180:SF4			K02705	GO:0019684,GO:0016168,GO:0016020,GO:0009767,GO:0009521	ATCG00280.1		photosystem II reaction center protein C	PHOTOSYSTEM II CP43 CHLOROPHYLL APOPROTEIN
Glyma.01G114300	0.458237	9.49492	4.37299	0.0329405	PF05758	PTHR33163,PTHR33163:SF3					ATMG00370.1		Ycf1 protein	MEMBRANE PROTEIN YCF1-RELATED
Glyma.09G090100	0.825697	17.5901	4.41301	0.00144167	PF00223	PTHR30128,PTHR30128:SF7			K02690	GO:0016021,GO:0015979,GO:0009579,GO:0009522	ATCG00340.1		Photosystem I, PsaA/PsaB protein	photosystem I P700 chlorophyll a apoprotein A2 (psaB)
Glyma.01G058600	0.64102	13.8592	4.43433	0.0329405	PF00033	PTHR19271,PTHR19271:SF8			K02704,K02635	GO:0022904,GO:0016020	ATCG00720.1		photosynthetic electron transfer B	cytochrome b6 (petB)
Glyma.U016600	1.51019	33.2581	4.4609	0.00144167	PF00223	PTHR30128,PTHR30128:SF8		1.97.1.12	K02689	GO:0016021,GO:0015979,GO:0009579,GO:0009522	ATCG00350.1		Photosystem I, PsaA/PsaB protein	photosystem I P700 chlorophyll a apoprotein A1 (psaA)
Glyma.09G164000	502.144	11250.3	4.48572	0.00144167
Glyma.01G143000	8.69026	197.13	4.50361	0.0329405
Glyma.05G084400	9.42871	221.022	4.55098	0.00144167
Glyma.06G028100	0.595266	14.1735	4.57352	0.00144167	PF14008,PF16656,PF00149	PTHR22953,PTHR22953:SF35	KOG1378	3.1.3.41,3.1.3.2,3.1.3.60		GO:0016787	AT2G27190.1	ATPAP1,ATPAP12,PAP1,PAP12	purple acid phosphatase 12	FE(3+)-ZN(2+) PURPLE ACID PHOSPHATASE 12
Glyma.01G163400	658.726	15735.8	4.57823	0.00144167
Glyma.07G079100	21.5385	521.412	4.59743	0.00144167
Glyma.12G232700	0.970396	24.9945	4.6869	0.00259125	PF00284,PF02419,PF00283	PTHR33391,PTHR33391:SF1			K02707	GO:0046872,GO:0016021,GO:0015979,GO:0009523,GO:0016020,GO:0009539	ATCG00580.1		photosystem II reaction center protein E	photosystem II cytochrome b559 subunit alpha (psbE)
Glyma.17G186000	1.48086	38.6108	4.70449	0.0329405
Glyma.01G136900	0.476144	12.5591	4.7212	0.00259125	PF00361	PTHR22773,PTHR22773:SF89		1.6.5.3	K03879		ATMG00285.1		NADH dehydrogenase 2A	NADH-ubiquinone oxidoreductase chain 2 (ND2)
Glyma.13G068600	0.385605	10.2904	4.73803	0.00144167	PF00507	PTHR11058,PTHR11058:SF12	KOG4662		K05574	GO:0055114,GO:0008137	ATCG00440.1		NADH:ubiquinone/plastoquinone oxidoreductase, chain 3 protein	NAD(P)H-quinone oxidoreductase subunit 3 (ndhC)
Glyma.11G218300	263.556	7492.63	4.82929	0.00144167
Glyma.08G269900	47.0019	1407.56	4.90434	0.00144167
Glyma.13G011200	0.626531	20.9696	5.06477	0.00144167		PTHR33187,PTHR33187:SF1
Glyma.12G061600	3.4589	121.935	5.13966	0.00144167	PF00016	PTHR23321,PTHR23321:SF31		4.1.1.39	K01601	GO:0000287	ATCG00490.1		ribulose-bisphosphate carboxylases	ribulose-bisphosphate carboxylase large chain (rbcL)
Glyma.14G038100	17.5871	938.574	5.73788	0.00144167
Glyma.05G073600	0.705506	49.8263	6.14211	0.0329405	PF00124	PTHR33149,PTHR33149:SF6		1.10.3.9	K02703	GO:0045156,GO:0019684,GO:0009772	ATCG00020.1		photosystem II reaction center protein A	photosystem II P680 reaction center D1 protein (psbA)
Glyma.02G221500	0	1.61374	inf	0.00144167	PF00318	PTHR12534				GO:0006412,GO:0005840,GO:0005622,GO:0003735,GO:0015935	ATCG00160.1		ribosomal protein S2	30S RIBOSOMAL PROTEIN S2 PROKARYOTIC AND ORGANELLAR
Glyma.06G231900	0	2.50917	inf	0.0214539	PF02517	PTHR10794,PTHR10794:SF52				GO:0016020	AT3G26085.3		CAAX amino terminal protease family protein	CAAX AMINO TERMINAL PROTEASE FAMILY PROTEIN
Glyma.08G302100	0	2.86193	inf	0.0214539
Glyma.09G171400	0	1.07944	inf	0.00144167	PF05151	PTHR35774				GO:0019684,GO:0016021,GO:0015979,GO:0009523	ATCG00220.1		photosystem II reaction center protein M	Photosystem II reaction centre M protein (PsbM) (PsbM)
Glyma.10G099000	0	7.90635	inf	0.00144167
Glyma.13G021200	0	1.20651	inf	0.00144167
Glyma.13G088500	0	9.42509	inf	0.00144167	PF00037	PTHR24960,PTHR24960:SF40		1.97.1.12			ATCG01060.1		iron-sulfur cluster binding;electron carriers;4 iron, 4 sulfur cluster binding	Photosystem I
Glyma.14G139100	0	1.23681	inf	0.0214539	PF02373	PTHR12549,PTHR12549:SF13					AT4G00990.1		Transcription factor jumonji (jmjC) domain-containing protein	PROTEIN BINDING / TRANSCRIPTION FACTOR/ ZINC ION BINDING PROTEIN
Glyma.15G032600	0	1.41987	inf	0.00144167
Glyma.16G089800	0	2.01477	inf	0.00144167	PF00329	PTHR10884,PTHR10884:SF9		1.6.99.5	K05582,K05581	GO:0055114,GO:0008137	ATCG00420.1		NADH dehydrogenase subunit J	NAD(P)H-quinone oxidoreductase subunit J (ndhJ)
Glyma.16G093500	0	7.26036	inf	0.0214539
Glyma.17G185700	0	1.07837	inf	0.00144167
Glyma.18G203700	0	1.05755	inf	0.0214539	PF00163	PTHR11831				GO:0019843,GO:0005622	ATCG00380.1		chloroplast ribosomal protein S4	30S 40S RIBOSOMAL PROTEIN
Glyma.19G072600	0	1.41153	inf	0.00144167

## Sheet: 36Cvs36P
## Differentially expressed genes at 36 HAI (36Cvs36P)
gene	36C_RPKM	36P_RPKM	log2(fold_change)	q-value	Pfam	Panther	KOG	KEGG/ec	KO	GO	Best-hit-arabi-name	arabi-symbol	Arabi_description	Brief description (fetched using Phytomine from Phytozome 12)
Glyma.14G038100	158.004	12.2041	-3.69453	0.00373903
Glyma.13G028200	11.7057	1.18271	-3.30705	0.00373903	PF00124	PTHR33149,PTHR33149:SF4		1.10.3.9	K02703	GO:0045156,GO:0019684,GO:0009772	ATCG00020.1		photosystem II reaction center protein A	photosystem II P680 reaction center D1 protein (psbA)
Glyma.05G073600	33.3386	3.4852	-3.25788	0.00373903	PF00124	PTHR33149,PTHR33149:SF6		1.10.3.9	K02703	GO:0045156,GO:0019684,GO:0009772	ATCG00020.1		photosystem II reaction center protein A	photosystem II P680 reaction center D1 protein (psbA)
Glyma.10G246800	3.81062	0.425828	-3.16168	0.00373903	PF14368	PTHR33044,PTHR33044:SF13					AT3G22620.1		Bifunctional inhibitor/lipid-transfer protein/seed storage 2S albumin superfamily protein	BIFUNCTIONAL INHIBITOR/LIPID-TRANSFER PROTEIN/SEED STORAGE 2S ALBUMIN-LIKE PROTEIN-RELATED
Glyma.12G232700	20.0629	2.38263	-3.0739	0.00373903	PF00284,PF02419,PF00283	PTHR33391,PTHR33391:SF1			K02707	GO:0046872,GO:0016021,GO:0015979,GO:0009523,GO:0016020,GO:0009539	ATCG00580.1		photosystem II reaction center protein E	photosystem II cytochrome b559 subunit alpha (psbE)
Glyma.01G058600	9.38653	1.21038	-2.95513	0.00373903	PF00033	PTHR19271,PTHR19271:SF8			K02704,K02635	GO:0022904,GO:0016020	ATCG00720.1		photosynthetic electron transfer B	cytochrome b6 (petB)
Glyma.17G224900	2.02908	0.267316	-2.92421	0.0474365	PF00011	PTHR11527,PTHR11527:SF93			K13993		AT5G12020.1	HSP17.6II	17.6 kDa class II heat shock protein	17.6 KDA CLASS II HEAT SHOCK PROTEIN-RELATED
Glyma.05G084400	86.6158	12.0014	-2.85143	0.00373903
Glyma.07G079100	163.248	23.2858	-2.80954	0.0147343
Glyma.12G061600	83.0645	11.9264	-2.80008	0.00373903	PF00016	PTHR23321,PTHR23321:SF31		4.1.1.39	K01601	GO:0000287	ATCG00490.1		ribulose-bisphosphate carboxylases	ribulose-bisphosphate carboxylase large chain (rbcL)
Glyma.08G269900	467.425	69.1358	-2.75723	0.00373903
Glyma.06G224900	2.22249	0.338673	-2.71421	0.00687213
Glyma.07G200700	2.97974	0.463972	-2.68308	0.00373903	PF00011	PTHR11527,PTHR11527:SF158	KOG0710		K13993		AT1G07400.1		HSP20-like chaperones superfamily protein	17.6 KDA CLASS I HEAT SHOCK PROTEIN 1-RELATED
Glyma.U016600	26.1307	4.0805	-2.67893	0.00373903	PF00223	PTHR30128,PTHR30128:SF8		1.97.1.12	K02689	GO:0016021,GO:0015979,GO:0009579,GO:0009522	ATCG00350.1		Photosystem I, PsaA/PsaB protein	photosystem I P700 chlorophyll a apoprotein A1 (psaA)
Glyma.13G011200	5.22431	0.823029	-2.66623	0.00373903		PTHR33187,PTHR33187:SF1
Glyma.11G218300	2339.59	391.731	-2.57832	0.00373903
Glyma.19G096100	2.23533	0.375658	-2.573	0.00373903	PF02458	PTHR31642,PTHR31642:SF10		2.3.1.188	K15400	GO:0016747	AT5G41040.1		HXXXD-type acyl-transferase family protein	ACYLTRANSFERASE-LIKE PROTEIN-RELATED
Glyma.01G163400	5653.6	952.737	-2.56902	0.00373903
Glyma.16G201300	4.5521	0.780902	-2.54332	0.00373903	PF00010	PTHR13935,PTHR13935:SF54				GO:0046983,GO:0003677	AT4G25410.1		basic helix-loop-helix (bHLH) DNA-binding superfamily protein	TRANSCRIPTION FACTOR BHLH118-RELATED
Glyma.20G048700	77.2853	13.3267	-2.53587	0.00373903	PF00574	PTHR10381,PTHR10381:SF19		3.4.21.92			ATCG00670.1		plastid-encoded CLP P	ATP-DEPENDENT CLP PROTEASE PROTEOLYTIC SUBUNIT 1
Glyma.09G164000	3773.36	653.067	-2.53055	0.00373903
Glyma.10G028100	3.18426	0.554602	-2.52143	0.017186	PF14368	PTHR33044,PTHR33044:SF23					AT2G48130.1		Bifunctional inhibitor/lipid-transfer protein/seed storage 2S albumin superfamily protein	BIFUNCTIONAL INHIBITOR/LIPID-TRANSFER PROTEIN/SEED STORAGE 2S ALBUMIN SUPERFAMILY PROTEIN-RELATED
Glyma.19G250200	3.38159	0.589909	-2.51914	0.00687213		PTHR22835,PTHR22835:SF160		3.1.1.3			AT3G04290.1	ATLTL1,LTL1	Li-tolerant lipase 1	GDSL ESTERASE/LIPASE LTL1
Glyma.20G175000	4.33986	0.778893	-2.47815	0.00373903		PTHR33124,PTHR33124:SF13					AT2G47270.1		sequence-specific DNA binding transcription factors;transcription regulators	TRANSCRIPTION FACTOR UPBEAT1
Glyma.12G232300	1.93282	0.350716	-2.46233	0.0122873	PF00471	PTHR15238,PTHR15238:SF3			K02913	GO:0006412,GO:0005840,GO:0005622,GO:0003735	ATCG00640.1		ribosomal protein L33	50S RIBOSOMAL PROTEIN L33, CHLOROPLASTIC
Glyma.08G160800	4.5858	0.833788	-2.45942	0.034866		PTHR36012,PTHR36012:SF2					AT2G21820.1
Glyma.09G171300	7.44573	1.38623	-2.42525	0.00373903	PF03742	PTHR35773,PTHR35773:SF1				GO:0045158,GO:0017004,GO:0009512				CYTOCHROME B6-F COMPLEX SUBUNIT 8
Glyma.15G114600	2.70687	0.527509	-2.35936	0.00373903	PF00032	PTHR19271,PTHR19271:SF2			K02637	GO:0016491,GO:0016020,GO:0009055	ATCG00730.1		photosynthetic electron transfer D	cytochrome b6-f complex subunit 4 (petD)
Glyma.04G220600	25.5061	5.15571	-2.3066	0.00373903	PF00141	PTHR31388,PTHR31388:SF24		1.11.1.7	K00430	GO:0055114,GO:0020037,GO:0006979,GO:0004601	AT5G05340.1		Peroxidase superfamily protein	PEROXIDASE 52
Glyma.05G091900	8.76784	1.77939	-2.30084	0.00373903		PTHR11994,PTHR11994:SF11					ATMG00210.1		ribosomal protein L5	60S RIBOSOMAL PROTEIN L11-RELATED // SUBFAMILY NOT NAMED
Glyma.08G301000	10.1142	2.19275	-2.20557	0.00373903	PF00499	PTHR33269,PTHR33269:SF4		1.6.5.3	K03884	GO:0055114,GO:0008137	ATMG00270.1		NADH dehydrogenase 6	NADH-ubiquinone oxidoreductase chain 6 (ND6)
Glyma.07G122200	17.5884	3.82057	-2.20277	0.00373903	PF00032	PTHR19271,PTHR19271:SF5			K00412	GO:0016491,GO:0016020,GO:0009055	AT2G07727.1		Di-haem cytochrome, transmembrane;Cytochrome b/b6, C-terminal	ubiquinol-cytochrome c reductase cytochrome b subunit (CYTB, petB)
Glyma.01G201600	13.3499	2.92942	-2.18814	0.00373903	PF00515	PTHR26312,PTHR26312:SF81				GO:0005515	ATCG00360.1		Tetratricopeptide repeat (TPR)-like superfamily protein	PHOTOSYSTEM I ASSEMBLY PROTEIN YCF3
Glyma.16G053300	2.80732	0.645478	-2.12075	0.00373903	PF02458	PTHR31642,PTHR31642:SF10		2.3.1.188	K15400	GO:0016747	AT5G41040.1		HXXXD-type acyl-transferase family protein	ACYLTRANSFERASE-LIKE PROTEIN-RELATED
Glyma.13G068600	3.32798	0.779836	-2.0934	0.025606	PF00507	PTHR11058,PTHR11058:SF12	KOG4662		K05574	GO:0055114,GO:0008137	ATCG00440.1		NADH:ubiquinone/plastoquinone oxidoreductase, chain 3 protein	NAD(P)H-quinone oxidoreductase subunit 3 (ndhC)
Glyma.09G090100	14.048	3.31411	-2.08367	0.00373903	PF00223	PTHR30128,PTHR30128:SF7			K02690	GO:0016021,GO:0015979,GO:0009579,GO:0009522	ATCG00340.1		Photosystem I, PsaA/PsaB protein	photosystem I P700 chlorophyll a apoprotein A2 (psaB)
Glyma.09G058100	10.6638	2.53483	-2.07276	0.00373903	PF00164	PTHR11652,PTHR11652:SF17			K02950	GO:0006412,GO:0005840,GO:0005622,GO:0003735	ATCG00065.1		ribosomal protein S12A	small subunit ribosomal protein S12 (RP-S12, MRPS12, rpsL)
Glyma.14G158500	69.0707	16.8423	-2.03599	0.00373903
Glyma.05G092300	42.4798	10.3888	-2.03175	0.00373903	PF00306,PF00006	PTHR15184,PTHR15184:SF3	KOG1353	3.6.3.14		GO:0033178,GO:0016820,GO:0015991,GO:0005524,GO:0046961,GO:0046933,GO:0045261,GO:0015986	ATMG01190.1		ATP synthase subunit 1	ATP SYNTHASE SUBUNIT ALPHA, MITOCHONDRIAL
Glyma.12G232100	11.3422	2.78844	-2.02418	0.00373903	PF00453	PTHR10986	KOG4707		K02887	GO:0019843,GO:0006412,GO:0005840,GO:0005622,GO:0003735	ATCG00660.1		ribosomal protein L20	large subunit ribosomal protein L20 (RP-L20, MRPL20, rplT)
Glyma.10G241400	1.84704	0.457075	-2.01472	0.00687213	PF00010	PTHR13935,PTHR13935:SF54				GO:0046983,GO:0003677	AT4G25410.1		basic helix-loop-helix (bHLH) DNA-binding superfamily protein	TRANSCRIPTION FACTOR BHLH118-RELATED
Glyma.10G078900	18.397	4.6152	-1.99501	0.00373903	PF00181	PTHR13691,PTHR13691:SF19			K02886	GO:0006412,GO:0005840,GO:0005622,GO:0003735	ATCG01310.1		ribosomal protein L2	large subunit ribosomal protein L2 (RP-L2, MRPL2, rplB)
Glyma.02G015800	2.8008	0.707027	-1.986	0.00373903	PF10415,PF00206	PTHR11444,PTHR11444:SF1		4.2.1.2	K01679	GO:0016829,GO:0006099	AT5G50950.2	FUM2	FUMARASE 2	fumarate hydratase, class II (E4.2.1.2B, fumC)
Glyma.06G229000	10.2935	2.60414	-1.98285	0.0122873	PF00137	PTHR10031,PTHR10031:SF6				GO:0033177,GO:0015991,GO:0015078	ATCG00140.1		ATP synthase subunit C family protein	ATP SYNTHASE LIPID-BINDING PROTEIN, MITOCHONDRIAL
Glyma.14G103300	14.8992	3.78099	-1.9784	0.00373903	PF00346	PTHR11993,PTHR11993:SF10		1.6.99.3,1.6.5.3	K03935	GO:0055114,GO:0051287,GO:0048038,GO:0016651	ATMG00510.1		NADH dehydrogenase subunit 7	NADH DEHYDROGENASE [UBIQUINONE] IRON-SULFUR PROTEIN 2, MITOCHONDRIAL
Glyma.17G185500	6.05576	1.54131	-1.97415	0.00373903	PF00338	PTHR11700,PTHR11700:SF7			K02946	GO:0006412,GO:0005840,GO:0003735	AT3G22300.1	RPS10	ribosomal protein S10	small subunit ribosomal protein S10 (RP-S10, MRPS10, rpsJ)
Glyma.04G022900	1.67221	0.427702	-1.96708	0.00373903	PF00657	PTHR22835,PTHR22835:SF184		3.1.1.3		GO:0016788	AT1G75900.1		GDSL-like Lipase/Acylhydrolase superfamily protein	GDSL ESTERASE/LIPASE EXL1-RELATED
Glyma.05G084500	23.2754	5.98799	-1.95866	0.00373903
Glyma.16G133700	30.7039	7.92627	-1.95371	0.00373903		PTHR11410,PTHR11410:SF0			K02126	GO:0015986,GO:0015078	ATMG01170.1		ATPase, F0 complex, subunit A protein	F-type H+-transporting ATPase subunit a (ATPeF0A, MTATP6, ATP6)
Glyma.17G186100	17.4988	4.57535	-1.9353	0.00373903	PF00420	PTHR11434,PTHR11434:SF5	KOG4669	1.6.5.3		GO:0055114,GO:0042773,GO:0016651	ATMG00650.1		NADH dehydrogenase subunit 4L	NADH-UBIQUINONE OXIDOREDUCTASE CHAIN 4L
Glyma.05G092000	8.60864	2.26295	-1.92758	0.00373903	PF00033,PF00032	PTHR19271,PTHR19271:SF5	KOG4663	1.10.2.2	K00412	GO:0022904,GO:0016020,GO:0016491,GO:0009055	AT2G07727.1		Di-haem cytochrome, transmembrane;Cytochrome b/b6, C-terminal	ubiquinol-cytochrome c reductase cytochrome b subunit (CYTB, petB)
Glyma.20G120800	2.22659	0.58644	-1.92478	0.0277176	PF02309	PTHR31734,PTHR31734:SF29			K14484	GO:0006355,GO:0005634	AT2G01200.2	IAA32,MEE10	indole-3-acetic acid inducible 32	AUXIN-RESPONSIVE PROTEIN IAA32-RELATED
Glyma.18G033200	5.23037	1.38609	-1.91589	0.0147343	PF14368	PTHR33122					AT3G53980.1		Bifunctional inhibitor/lipid-transfer protein/seed storage 2S albumin superfamily protein	Probable lipid transfer (LTP_2)
Glyma.06G217900	9.32758	2.47713	-1.91284	0.00373903	PF00124	PTHR33149,PTHR33149:SF1		1.10.3.9		GO:0045156,GO:0019684,GO:0009772	ATCG00270.1		photosystem II reaction center protein D	PHOTOSYSTEM II D2 PROTEIN
Glyma.01G076000	35.8467	9.52277	-1.91239	0.00971313	PF00623	PTHR19376		2.7.7.6	K03043,K03046	GO:0006351,GO:0003899,GO:0003677	ATCG00180.1		DNA-directed RNA polymerase family protein	DNA-directed RNA polymerase subunit beta (rpoB)
Glyma.08G281300	10.2836	2.74178	-1.90715	0.0429296	PF00421	PTHR33180,PTHR33180:SF8			K02704	GO:0019684,GO:0016168,GO:0016020,GO:0009767,GO:0009521	ATCG00680.1		photosystem II reaction center protein B	photosystem II CP47 chlorophyll apoprotein (psbB)
Glyma.14G213500	30.3088	8.09723	-1.90424	0.00373903		PTHR11652,PTHR11652:SF19			K02950	GO:0006412,GO:0005840,GO:0005622,GO:0003735	ATCG01230.1		ribosomal protein S12B	small subunit ribosomal protein S12 (RP-S12, MRPS12, rpsL)
Glyma.12G232000	5.45561	1.48204	-1.88016	0.00373903	PF02874,PF00306,PF00006	PTHR15184,PTHR15184:SF42	KOG1353	3.6.3.14	K02111	GO:0046034,GO:0015992,GO:0033178,GO:0016820,GO:0015991,GO:0005524	ATCG00120.1		ATP synthase subunit alpha	F-type H+-transporting ATPase subunit alpha (ATPF1A, atpA)
Glyma.17G185800	17.2039	4.70147	-1.87155	0.00373903							ATMG00665.1		NADH dehydrogenase 5B
Glyma.04G095000	3.9586	1.10203	-1.84482	0.00687213	PF00124	PTHR33149		1.10.3.9	K02705,K02706	GO:0045156,GO:0019684,GO:0009772	ATCG00270.1		photosystem II reaction center protein D	photosystem II P680 reaction center D2 protein (psbD)
Glyma.16G208000	1.1393	0.317519	-1.84323	0.00971313	PF03087	PTHR31509,PTHR31509:SF18								Arabidopsis protein of unknown function (DUF241)
Glyma.18G285100	3.49167	1.00855	-1.79163	0.00373903	PF02179	PTHR33322,PTHR33322:SF6				GO:0051087	AT1G12060.1	ATBAG5,BAG5	BCL-2-associated athanogene 5	BAG domain (BAG)
Glyma.03G031100	9.60157	2.77399	-1.79131	0.00373903	PF00318	PTHR12534			K02967	GO:0006412,GO:0005840,GO:0005622,GO:0003735,GO:0015935	ATCG00160.1		ribosomal protein S2	small subunit ribosomal protein S2 (RP-S2, MRPS2, rpsB)
Glyma.04G145900	30.7988	8.89984	-1.79103	0.00373903	PF02326	PTHR36816,PTHR36816:SF1		3.6.3.14			AT2G07707.1		Plant mitochondrial ATPase, F0 complex, subunit 8 protein	ATP SYNTHASE PROTEIN YMF19
Glyma.20G158500	2.64354	0.764787	-1.78934	0.00373903		PTHR33836,PTHR33836:SF1					AT5G52300.1	LTI65,RD29B	CAP160 protein	ARM REPEAT SUPERFAMILY PROTEIN-RELATED
Glyma.06G081100	2.79794	0.812044	-1.78473	0.00373903	PF03181	PTHR31236,PTHR31236:SF2					AT5G25610.1	ATRD22,RD22	BURP domain-containing protein	DEHYDRATION-RESPONSIVE PROTEIN RD22
Glyma.12G218200	1.17019	0.342021	-1.77459	0.0147343	PF00249	PTHR10641,PTHR10641:SF567	KOG0048		K09422		AT4G21440.1	ATM4,ATMYB102,MYB102	MYB-like 102	MYB-LIKE DNA-BINDING PROTEIN MYB // SUBFAMILY NOT NAMED
Glyma.10G217100	16.5192	4.87196	-1.76157	0.00373903		PTHR33124,PTHR33124:SF13					AT2G47270.1		sequence-specific DNA binding transcription factors;transcription regulators	TRANSCRIPTION FACTOR UPBEAT1
Glyma.08G300900	2.73912	0.807951	-1.76137	0.017186	PF05919	PTHR34456,PTHR34456:SF3					ATMG01410.1		open reading frame 204	Mitovirus RNA-dependent RNA polymerase (Mitovir_RNA_pol)
Glyma.05G199300	7.0425	2.08494	-1.75608	0.00373903		PTHR33919,PTHR33919:SF2					AT5G07330.1
Glyma.15G012800	22.2297	6.62578	-1.74633	0.00373903	PF02309	PTHR31734,PTHR31734:SF12			K14484	GO:0006355,GO:0005634	AT3G15540.1	IAA19,MSG2	indole-3-acetic acid inducible 19	AUXIN-RESPONSIVE PROTEIN IAA19-RELATED
Glyma.16G206200	2.98107	0.889314	-1.74507	0.00373903	PF00011	PTHR11527,PTHR11527:SF135	KOG0710		K13993		AT4G10250.1	ATHSP22.0	HSP20-like chaperones superfamily protein	22.0 KDA HEAT SHOCK PROTEIN
Glyma.12G231900	13.3479	4.0145	-1.73332	0.00687213	PF00430	PTHR34264			K02109	GO:0045263,GO:0015986,GO:0015078	ATCG00130.1		ATPase, F0 complex, subunit B/B\', bacterial/chloroplast	F-type H+-transporting ATPase subunit b (ATPF0B, atpF)
Glyma.12G235800	3.40402	1.03162	-1.72232	0.00373903	PF00257	PTHR33346				GO:0009415,GO:0006950	AT4G39130.1		Dehydrin family protein	Dehydrin (Dehydrin)
Glyma.07G193500	1.77555	0.538351	-1.72165	0.00373903	PF12142,PF12143,PF00264	PTHR11474,PTHR11474:SF33		1.14.18.1	K00422	GO:0055114,GO:0004097,GO:0016491,GO:0008152				Tyrosinase / Tyrosine-dopa oxidase
Glyma.05G108900	2.92995	0.8937	-1.71301	0.00373903	PF00155	PTHR11751,PTHR11751:SF431		4.4.1.14	K01762	GO:0030170,GO:0009058	AT4G37770.1	ACS8	1-amino-cyclopropane-1-carboxylate synthase 8	1-AMINOCYCLOPROPANE-1-CARBOXYLATE SYNTHASE 4-RELATED
Glyma.12G155300	16.6111	5.10111	-1.70326	0.00373903	PF00510	PTHR11403,PTHR11403:SF7	KOG4664	1.9.3.1	K02262	GO:0016020,GO:0015002,GO:0019646	ATMG00730.1		cytochrome c oxidase subunit 3	cytochrome c oxidase subunit 3 (COX3)
Glyma.13G119400	2.86184	0.881566	-1.6988	0.00373903		PTHR23241,PTHR23241:SF49	KOG4744				AT2G18340.1		late embryogenesis abundant domain-containing protein / LEA domain-containing protein	COLD-REGULATED PROTEIN 15B
Glyma.17G185600	8.00929	2.47841	-1.69226	0.00373903	PF05405	PTHR37774,PTHR37774:SF1				GO:0015986,GO:0015078	ATMG00640.1		hydrogen ion transporting ATP synthases, rotational mechanism;zinc ion binding	ATP SYNTHASE PROTEIN MI25
Glyma.16G212100	2.08499	0.647362	-1.68739	0.00971313	PF00197	PTHR33107				GO:0004866	AT1G17860.1		Kunitz family trypsin and protease inhibitor protein	Trypsin and protease inhibitor (Kunitz_legume)
Glyma.11G038300	4.38289	1.37111	-1.67653	0.00373903	PF03330,PF01357	PTHR31692,PTHR31692:SF10					AT4G17030.1	AT-EXPR,ATEXLB1,ATEXPR1,ATHEXP BETA 3.1,EXLB1,EXPR	expansin-like B1	EXPANSIN-LIKE B1
Glyma.13G095500	1.38982	0.435168	-1.67526	0.00971313							AT5G57520.1	ATZFP2,ZFP2	zinc finger protein 2	EARLY GROWTH RESPONSE PROTEIN-RELATED
Glyma.19G190400	2.11055	0.664017	-1.66832	0.0234953		PTHR12626,PTHR12626:SF7					AT3G10020.1			PROGRAMMED CELL DEATH 4 // SUBFAMILY NOT NAMED
Glyma.17G134000	6.61693	2.08456	-1.66642	0.0192572
Glyma.20G147600	3.51654	1.11171	-1.66138	0.00373903	PF04927	PTHR31174,PTHR31174:SF7					AT3G22490.1		Seed maturation protein	LEA PROTEIN-RELATED
Glyma.17G040800	5.79636	1.84766	-1.64945	0.00373903		PTHR23241,PTHR23241:SF49	KOG4744				AT2G18340.1		late embryogenesis abundant domain-containing protein / LEA domain-containing protein	COLD-REGULATED PROTEIN 15B
Glyma.01G119600	9.18279	2.94263	-1.64183	0.00373903	PF00477	PTHR34671,PTHR34671:SF1					AT2G40170.1	ATEM6,EM6,GEA6	Stress induced protein	EM-LIKE PROTEIN GEA6
Glyma.05G198000	4.56193	1.46322	-1.64049	0.00373903	PF00304	PTHR33147,PTHR33147:SF3					AT2G02100.1	LCR69,PDF2.2	low-molecular-weight cysteine-rich 69	DEFENSIN-LIKE PROTEIN 6
Glyma.20G039600	3.27722	1.05491	-1.63535	0.0429296
Glyma.07G052100	7.26532	2.33962	-1.63475	0.00373903	PF00046,PF02183	PTHR24326,PTHR24326:SF122	KOG0483		K09338	GO:0003677,GO:0043565,GO:0006355,GO:0003700	AT2G46680.1	ATHB-7,ATHB7,HB-7	homeobox 7	HOMEOBOX-LEUCINE ZIPPER PROTEIN ATHB-12-RELATED
Glyma.13G245200	26.7034	8.67025	-1.62288	0.017186	PF00177	PTHR11205,PTHR11205:SF22			K02992	GO:0006412	ATCG01240.1		ribosomal protein S7	small subunit ribosomal protein S7 (RP-S7, MRPS7, rpsG)
Glyma.15G228300	4.59189	1.50436	-1.60994	0.00373903
Glyma.08G079700	5.27433	1.73496	-1.60409	0.0489761		PTHR33306,PTHR33306:SF5
Glyma.13G247200	3.31028	1.08933	-1.60351	0.00373903	PF00249	PTHR10641,PTHR10641:SF586	KOG0048		K09422		AT4G21440.1	ATM4,ATMYB102,MYB102	MYB-like 102	MYB TRANSCRIPTION FACTOR-RELATED
Glyma.04G061100	1.29492	0.426465	-1.60236	0.0460847		PTHR21145,PTHR21145:SF1	KOG0795	5.4.99.5	K01850	GO:0009073,GO:0004106	AT5G10870.1	ATCM2,CM2	chorismate mutase 2	CHORISMATE MUTASE 2
Glyma.16G021000	14.741	4.87175	-1.59732	0.00373903	PF00046,PF02183	PTHR24326,PTHR24326:SF122	KOG0483		K09338	GO:0003677,GO:0043565,GO:0006355,GO:0003700	AT2G46680.1	ATHB-7,ATHB7,HB-7	homeobox 7	HOMEOBOX-LEUCINE ZIPPER PROTEIN ATHB-12-RELATED
Glyma.15G085500	1.19805	0.397239	-1.5926	0.0122873	PF07939	PTHR31865,PTHR31865:SF7					AT2G42760.1			Protein of unknown function (DUF1685) (DUF1685)
Glyma.18G022000	2.88665	0.959497	-1.58904	0.0192572	PF04588	PTHR28018,PTHR28018:SF3					AT3G05550.1		Hypoxia-responsive family protein	Hypoxia induced protein conserved region (HIG_1_N)
Glyma.U009000	6.02062	2.01363	-1.58011	0.0192572	PF00276	PTHR11620,PTHR11620:SF11			K02892	GO:0006412,GO:0005840,GO:0003735	ATCG01300.1		ribosomal protein L23	60S RIBOSOMAL PROTEIN L23A // SUBFAMILY NOT NAMED
Glyma.17G064700	3.2815	1.10705	-1.56763	0.00373903							AT5G57520.1	ATZFP2,ZFP2	zinc finger protein 2	EARLY GROWTH RESPONSE PROTEIN-RELATED
Glyma.13G200000	2.05525	0.707311	-1.5389	0.0122873	PF00191	PTHR10502,PTHR10502:SF104	KOG0819		K17099	GO:0005544,GO:0005509	AT2G38750.1	ANNAT4	annexin 4	annexin A13 (ANXA13)
Glyma.07G090400	4.12098	1.41918	-1.53793	0.00373903	PF00257					GO:0009415,GO:0006950				Dehydrin (Dehydrin)
Glyma.08G059900	1.07548	0.370633	-1.53691	0.0401742	PF00249	PTHR10641,PTHR10641:SF586	KOG0048		K09422		AT4G21440.1	ATM4,ATMYB102,MYB102	MYB-like 102	MYB TRANSCRIPTION FACTOR-RELATED
Glyma.05G043500	1.49969	0.522145	-1.52214	0.034866	PF00400	PTHR22844,PTHR22844:SF227	KOG1332	2.7.11.7		GO:0005515	AT1G24530.1		Transducin/WD40 repeat-like superfamily protein	SIMILARITY TO GTP-BINDING REGULATORY PROTEIN AND WD-REPEAT PROTEIN
Glyma.06G166800	9.3746	3.27767	-1.51609	0.00373903	PF03083	PTHR10791,PTHR10791:SF22	KOG1623		K15382	GO:0016021	AT5G23660.1	MTN3	homolog of Medicago truncatula MTN3	BIDIRECTIONAL SUGAR TRANSPORTER SWEET10
Glyma.13G282100	2.41134	0.85079	-1.50296	0.00373903	PF00249	PTHR10641,PTHR10641:SF567	KOG0048		K09422		AT4G21440.1	ATM4,ATMYB102,MYB102	MYB-like 102	MYB-LIKE DNA-BINDING PROTEIN MYB // SUBFAMILY NOT NAMED
Glyma.10G189900	8.76115	3.10184	-1.498	0.00373903	PF05042	PTHR31495		1.11.2.3	K17991		AT5G55240.1	ATPXG2	ARABIDOPSIS THALIANA PEROXYGENASE 2	peroxygenase (PXG)
Glyma.09G041900	4.2731	1.5258	-1.48571	0.00373903		PTHR33484
Glyma.17G252200	10.9482	3.91059	-1.48524	0.00373903	PF01370	PTHR10366,PTHR10366:SF276	KOG1502	1.1.1.219	K13082	GO:0050662,GO:0003824	AT5G42800.1	DFR,M318,TT3	dihydroflavonol 4-reductase	bifunctional dihydroflavonol 4-reductase/flavanone 4-reductase (DFR)
Glyma.01G160400	3.09262	1.10638	-1.48298	0.00373903	PF03087	PTHR33070,PTHR33070:SF3					AT4G35680.1		Arabidopsis protein of unknown function (DUF241)	EXPRESSED PROTEIN
Glyma.16G065300	2.03141	0.726795	-1.48286	0.00373903	PF05758	PTHR33078					ATCG00860.1		Chloroplast Ycf2;ATPase, AAA type, core	Ycf1 (Ycf1)
Glyma.06G145300	5.03372	1.80156	-1.48238	0.00373903	PF00141	PTHR31388,PTHR31388:SF24		1.11.1.7	K00430	GO:0055114,GO:0020037,GO:0006979,GO:0004601	AT5G05340.1		Peroxidase superfamily protein	PEROXIDASE 52
Glyma.07G043600	10.3101	3.71862	-1.47122	0.00373903	PF00011	PTHR11527,PTHR11527:SF106			K13993		AT1G54050.1		HSP20-like chaperones superfamily protein	17.4 KDA CLASS III HEAT SHOCK PROTEIN
Glyma.03G056000	36.4345	13.2258	-1.46195	0.00373903	PF00477	PTHR34671,PTHR34671:SF1					AT2G40170.1	ATEM6,EM6,GEA6	Stress induced protein	EM-LIKE PROTEIN GEA6
Glyma.04G066300	4.52214	1.65755	-1.44795	0.00373903	PF02309	PTHR31734,PTHR31734:SF38			K14484	GO:0006355,GO:0005634	AT4G32280.1	IAA29	indole-3-acetic acid inducible 29	auxin-responsive protein IAA (IAA)
Glyma.08G216600	1.50524	0.555361	-1.4385	0.0429296	PF00847	PTHR31194,PTHR31194:SF4				GO:0006355,GO:0003700	AT5G25190.1		Integrase-type DNA-binding superfamily protein	ETHYLENE-RESPONSIVE TRANSCRIPTION FACTOR ERF003
Glyma.04G029600	2.56077	0.945152	-1.43796	0.00373903	PF00170	PTHR22952,PTHR22952:SF182				GO:0043565,GO:0006355,GO:0003700	AT1G75390.1	AtbZIP44,bZIP44	basic leucine-zipper 44	CAMP-RESPONSE ELEMENT BINDING PROTEIN-RELATED // SUBFAMILY NOT NAMED
Glyma.19G214500	4.94459	1.82881	-1.43495	0.00373903		PTHR35985,PTHR35985:SF1					AT1G02700.1
Glyma.02G235900	1.25927	0.466002	-1.43418	0.0331623	PF03330,PF01357	PTHR31867,PTHR31867:SF22					AT2G40610.1	ATEXP8,ATEXPA8,ATHEXP ALPHA 1.11,EXP8,EXPA8	expansin A8	EXPANSIN-A8
Glyma.09G149900	5.28429	1.96137	-1.42984	0.00373903	PF00010	PTHR13935,PTHR13935:SF54				GO:0046983,GO:0003677	AT4G25410.1		basic helix-loop-helix (bHLH) DNA-binding superfamily protein	TRANSCRIPTION FACTOR BHLH118-RELATED
Glyma.07G200000	3.04202	1.13316	-1.42468	0.00373903	PF00011	PTHR11527,PTHR11527:SF158	KOG0710		K13993		AT1G07400.1		HSP20-like chaperones superfamily protein	17.6 KDA CLASS I HEAT SHOCK PROTEIN 1-RELATED
Glyma.11G114700	16.9201	6.31904	-1.42096	0.00373903	PF00421	PTHR33180,PTHR33180:SF4			K02705	GO:0019684,GO:0016168,GO:0016020,GO:0009767,GO:0009521	ATCG00280.1		photosystem II reaction center protein C	PHOTOSYSTEM II CP43 CHLOROPHYLL APOPROTEIN
Glyma.20G233000	2.0815	0.777503	-1.4207	0.00687213	PF00106	PTHR24322,PTHR24322:SF566	KOG0725			GO:0016491,GO:0008152	AT1G54870.1		NAD(P)-binding Rossmann-fold superfamily protein	GLUCOSE AND RIBITOL DEHYDROGENASE HOMOLOG 1-RELATED
Glyma.14G186400	4.96257	1.8675	-1.40998	0.00373903		PTHR37758					AT5G05220.1
Glyma.17G165300	1.04169	0.392152	-1.40944	0.00687213	PF03321	PTHR31901,PTHR31901:SF7			K14487		AT4G37390.1	AUR3,BRU6,GH3-2,GH3.2,YDK1	Auxin-responsive GH3 family protein	auxin responsive GH3 gene family (GH3)
Glyma.13G231300	4.85161	1.82723	-1.40881	0.00373903	PF00657	PTHR22835,PTHR22835:SF211		3.1.1.49		GO:0016788	AT5G45910.1		GDSL-like Lipase/Acylhydrolase superfamily protein	ZINC FINGER FYVE DOMAIN CONTAINING PROTEIN // SUBFAMILY NOT NAMED
Glyma.18G284900	3.45153	1.30691	-1.40107	0.00373903	PF00612,PF02179	PTHR33322,PTHR33322:SF6				GO:0005515,GO:0051087	AT1G12060.1	ATBAG5,BAG5	BCL-2-associated athanogene 5	IQ calmodulin-binding motif (IQ) // BAG domain (BAG)
Glyma.03G101200	5.31195	2.01548	-1.39812	0.00373903	PF04116,PF12076	PTHR11863,PTHR11863:SF41			K15404	GO:0055114,GO:0016491,GO:0006633,GO:0005506	AT1G02205.2	CER1	Fatty acid hydroxylase superfamily	aldehyde decarbonylase (K15404, CER1)
Glyma.09G185500	23.5665	8.94379	-1.39778	0.00373903	PF00257					GO:0009415,GO:0006950				Dehydrin (Dehydrin)
Glyma.09G157500	4.29644	1.6354	-1.3935	0.00373903	PF03087	PTHR31509,PTHR31509:SF18								Arabidopsis protein of unknown function (DUF241)
Glyma.08G068700	5.17801	1.97249	-1.39238	0.00373903	PF00011	PTHR11527,PTHR11527:SF158	KOG0710		K13993		AT1G07400.1		HSP20-like chaperones superfamily protein	17.6 KDA CLASS I HEAT SHOCK PROTEIN 1-RELATED
Glyma.17G023000	6.95247	2.67307	-1.37903	0.00373903	PF04535	PTHR11615,PTHR11615:SF113					AT4G15610.1		Uncharacterised protein family (UPF0497)	NITRATE, FROMATE, IRON DEHYDROGENASE // SUBFAMILY NOT NAMED
Glyma.01G046300	29.1092	11.2704	-1.36893	0.00373903	PF00201	PTHR11926,PTHR11926:SF384	KOG1192	2.4.1.272		GO:0016758,GO:0008152	AT2G15480.2	UGT73B5	UDP-glucosyl transferase 73B5	Soyasapogenol B glucuronide galactosyltransferase
Glyma.05G004300	3.64321	1.41428	-1.36514	0.0331623	PF01277	PTHR33203,PTHR33203:SF6				GO:0016021,GO:0012511	AT3G01570.1		Oleosin family protein	OLEOSIN 21.2 KDA-RELATED
Glyma.16G012000	2.53306	0.983987	-1.36417	0.0429296	PF00011	PTHR11527,PTHR11527:SF106			K13993		AT1G54050.1		HSP20-like chaperones superfamily protein	17.4 KDA CLASS III HEAT SHOCK PROTEIN
Glyma.09G214500	21.4234	8.3411	-1.36087	0.0460847	PF00887	PTHR23310,PTHR23310:SF67			K08762	GO:0000062	AT1G31812.1	ACBP,ACBP6	acyl-CoA-binding protein 6	diazepam-binding inhibitor (GABA receptor modulator, acyl-CoA-binding protein) (DBI, ACBP)
Glyma.10G098500	10.2488	3.99599	-1.35884	0.00373903		PTHR22773,PTHR22773:SF88		1.6.5.3	K03881		ATMG00580.1		NADH dehydrogenase subunit 4	NADH-ubiquinone oxidoreductase chain 4 (ND4)
Glyma.03G158700	48.4767	19.0938	-1.34419	0.00373903	PF02309	PTHR31734,PTHR31734:SF37			K14484	GO:0006355,GO:0005634	AT4G14550.1	IAA14,SLR	indole-3-acetic acid inducible 14	auxin-responsive protein IAA (IAA)
Glyma.16G031300	16.502	6.50901	-1.34213	0.00373903	PF03168	PTHR31459					AT1G01470.1	LEA14,LSR3	Late embryogenesis abundant protein	Late embryogenesis abundant protein (LEA_2)
Glyma.U009100	3.98449	1.57347	-1.34045	0.0234953		PTHR11760,PTHR11760:SF19			K02982		ATCG00800.1		structural constituent of ribosome	small subunit ribosomal protein S3 (RP-S3, rpsC)
Glyma.13G072100	6.22942	2.46889	-1.33524	0.00373903	PF00067	PTHR24298,PTHR24298:SF177	KOG0156	1.14.13.88	K13083	GO:0055114,GO:0020037,GO:0016705,GO:0005506	AT5G07990.1	CYP75B1,D501,TT7	Cytochrome P450 superfamily protein	flavonoid 3',5'-hydroxylase (CYP75A)
Glyma.20G152900	11.101	4.44655	-1.31993	0.00373903	PF00010	PTHR13935,PTHR13935:SF54				GO:0046983,GO:0003677	AT4G25410.1		basic helix-loop-helix (bHLH) DNA-binding superfamily protein	TRANSCRIPTION FACTOR BHLH118-RELATED
Glyma.10G001800	2.02127	0.81857	-1.30409	0.00373903	PF08541,PF08392	PTHR31561,PTHR31561:SF25		2.3.1.199,2.3.1.119	K15397	GO:0016747,GO:0008610,GO:0016020,GO:0006633	AT2G26640.1	KCS11	3-ketoacyl-CoA synthase 11	Transferred entry: 1.1.1.330, 1.3.1.93, 2.3.1.199 and 4.2.1.134
Glyma.05G074900	13.5586	5.52557	-1.29501	0.00373903	PF00421	PTHR33180,PTHR33180:SF4			K02705	GO:0019684,GO:0016168,GO:0016020,GO:0009767,GO:0009521	ATCG00280.1		photosystem II reaction center protein C	PHOTOSYSTEM II CP43 CHLOROPHYLL APOPROTEIN
Glyma.08G324200	4.91105	2.00201	-1.29458	0.00373903	PF00999	PTHR10110,PTHR10110:SF101	KOG1965			GO:0055085,GO:0016021,GO:0015299,GO:0006812,GO:0055075,GO:0009651,GO:0006814,GO:0005886,GO:0005774	AT5G55470.1	ATNHX3,NHX3	Na+/H+ (sodium hydrogen) exchanger 3	SODIUM/HYDROGEN EXCHANGER 4
Glyma.01G003900	2.5702	1.05259	-1.28794	0.00373903	PF00155	PTHR11751,PTHR11751:SF418		4.4.1.14	K01762	GO:0030170,GO:0009058	AT4G26200.1	ACS7,ATACS7	1-amino-cyclopropane-1-carboxylate synthase 7	1-AMINOCYCLOPROPANE-1-CARBOXYLATE SYNTHASE 7
Glyma.08G068800	14.0334	5.74813	-1.2877	0.00373903	PF00011	PTHR11527,PTHR11527:SF158	KOG0710		K13993		AT1G07400.1		HSP20-like chaperones superfamily protein	17.6 KDA CLASS I HEAT SHOCK PROTEIN 1-RELATED
Glyma.15G236200	4.82143	1.98124	-1.28306	0.00373903	PF00072	PTHR26402,PTHR26402:SF574			K14492	GO:0000160	AT2G41310.1	ARR8,ATRR3,RR3	response regulator 3	RESPONSE REGULATOR OF TWO-COMPONENT SYSTEM // SUBFAMILY NOT NAMED
Glyma.06G157000	4.26748	1.7747	-1.26581	0.00373903		PTHR33829,PTHR33829:SF2					AT1G27990.1
Glyma.17G158100	3.4158	1.42704	-1.2592	0.00373903	PF00155	PTHR11751,PTHR11751:SF431		4.4.1.14	K01762	GO:0030170,GO:0009058	AT4G37770.1	ACS8	1-amino-cyclopropane-1-carboxylate synthase 8	1-AMINOCYCLOPROPANE-1-CARBOXYLATE SYNTHASE 4-RELATED
Glyma.09G150000	5.67775	2.37486	-1.25747	0.00373903	PF00010	PTHR13935,PTHR13935:SF54				GO:0046983,GO:0003677	AT5G51780.1		basic helix-loop-helix (bHLH) DNA-binding superfamily protein	TRANSCRIPTION FACTOR BHLH118-RELATED
Glyma.14G063700	17.6414	7.37965	-1.25734	0.00373903	PF00011	PTHR11527,PTHR11527:SF152			K13993		AT1G53540.1		HSP20-like chaperones superfamily protein	SMALL HEAT-SHOCK PROTEIN HSP20 FAMILY // SUBFAMILY NOT NAMED
Glyma.15G077700	7.11303	2.98236	-1.25401	0.00373903	PF00226,PF01556	PTHR24078,PTHR24078:SF309	KOG0714		K09510		AT2G20560.1		DNAJ heat shock family protein	DNAJ HOMOLOG SUBFAMILY C MEMBER // SUBFAMILY NOT NAMED
Glyma.03G227000	6.30264	2.6456	-1.25236	0.0192572		PTHR35123,PTHR35123:SF1					AT3G05936.1
Glyma.14G099900	3.12248	1.31408	-1.24864	0.0122873	PF00011	PTHR11527,PTHR11527:SF93			K13993		AT5G12020.1	HSP17.6II	17.6 kDa class II heat shock protein	17.6 KDA CLASS II HEAT SHOCK PROTEIN-RELATED
Glyma.02G252900	6.12217	2.5976	-1.23687	0.00373903	PF04788	PTHR31300,PTHR31300:SF2					AT5G05840.1		Protein of unknown function (DUF620)	EMB
Glyma.10G270500	8.57226	3.63847	-1.23635	0.00373903	PF02309	PTHR31734,PTHR31734:SF29			K14484	GO:0006355,GO:0005634	AT2G01200.2	IAA32,MEE10	indole-3-acetic acid inducible 32	AUXIN-RESPONSIVE PROTEIN IAA32-RELATED
Glyma.08G254400	1.90502	0.811144	-1.23177	0.0429296	PF00170	PTHR22952,PTHR22952:SF201				GO:0043565,GO:0006355,GO:0003700	AT3G30530.1	ATBZIP42,bZIP42	basic leucine-zipper 42	BASIC LEUCINE-ZIPPER 42-RELATED
Glyma.01G037500	7.95209	3.42592	-1.21484	0.00373903	PF00072	PTHR26402,PTHR26402:SF526			K14492	GO:0000160	AT1G59940.1	ARR3	response regulator 3	TWO-COMPONENT RESPONSE REGULATOR ARR15-RELATED
Glyma.11G027700	16.8171	7.26782	-1.21033	0.00373903	PF14226,PF03171	PTHR10209,PTHR10209:SF190	KOG0143	1.14.11.19	K05277	GO:0055114,GO:0016491	AT4G22880.2	ANS,LDOX,TDS4,TT18	leucoanthocyanidin dioxygenase	leucoanthocyanidin dioxygenase (E1.14.11.19)
Glyma.08G066800	8.22925	3.56344	-1.20749	0.00373903	PF00201	PTHR11926,PTHR11926:SF136	KOG1192	2.4.1.115,2.4.1.91		GO:0016758,GO:0008152	AT5G17050.1	UGT78D2	UDP-glucosyl transferase 78D2	Anthocyanidin 3-O-glucosyltransferase / Uridine diphosphoglucose-anthocyanidin 3-O-glucosyltransferase // Flavonol 3-O-glucosyltransferase / UDP-glucose flavonol 3-O-glucosyltransferase
Glyma.08G069000	11.1438	4.827	-1.20704	0.00373903	PF00011	PTHR11527,PTHR11527:SF158	KOG0710		K13993		AT1G07400.1		HSP20-like chaperones superfamily protein	17.6 KDA CLASS I HEAT SHOCK PROTEIN 1-RELATED
Glyma.20G008400	5.1714	2.24022	-1.20691	0.0489761		PTHR38222,PTHR38222:SF1
Glyma.10G176400	7.82057	3.39107	-1.20553	0.00373903	PF00011	PTHR11527,PTHR11527:SF135			K13993		AT4G10250.1	ATHSP22.0	HSP20-like chaperones superfamily protein	22.0 KDA HEAT SHOCK PROTEIN
Glyma.11G132100	32.7757	14.2589	-1.20076	0.00373903		PTHR33659,PTHR33659:SF3
Glyma.01G048700	6.93584	3.04536	-1.18746	0.00373903	PF13639	PTHR22763,PTHR22763:SF77		6.3.2.19		GO:0008270,GO:0005515	AT1G26800.1		RING/U-box superfamily protein	RING ZINC FINGER PROTEIN // SUBFAMILY NOT NAMED
Glyma.07G107200	4.35637	1.92061	-1.18156	0.00373903	PF04770	PTHR31948,PTHR31948:SF16					AT1G75240.1	AtHB33,HB33	homeobox protein 33	ZINC-FINGER HOMEODOMAIN PROTEIN 14
Glyma.03G190100	5.68691	2.51793	-1.17541	0.00373903		PTHR12626,PTHR12626:SF7					AT3G10020.1			PROGRAMMED CELL DEATH 4 // SUBFAMILY NOT NAMED
Glyma.02G027400	14.0926	6.25472	-1.17192	0.00373903	PF00072	PTHR26402,PTHR26402:SF526			K14492	GO:0000160	AT1G59940.1	ARR3	response regulator 3	TWO-COMPONENT RESPONSE REGULATOR ARR15-RELATED
Glyma.02G105000	8.89854	3.95736	-1.16903	0.00373903	PF00201	PTHR11926,PTHR11926:SF347				GO:0016758,GO:0008152	AT4G34131.1	UGT73B3	UDP-glucosyl transferase 73B3	GLUCOSYL/GLUCURONOSYL TRANSFERASES // SUBFAMILY NOT NAMED
Glyma.08G138200	59.2744	26.4248	-1.16552	0.00373903	PF01658,PF07994	PTHR11510,PTHR11510:SF6		5.5.1.4		GO:0008654,GO:0006021,GO:0004512	AT5G10170.1	ATMIPS3,MIPS3	myo-inositol-1-phosphate synthase 3	Inositol-3-phosphate synthase / Myo-inositol-1-phosphate synthase
Glyma.08G207900	6.56588	2.96407	-1.14741	0.00373903	PF02309	PTHR31734,PTHR31734:SF12			K14484	GO:0006355,GO:0005634	AT3G15540.1	IAA19,MSG2	indole-3-acetic acid inducible 19	AUXIN-RESPONSIVE PROTEIN IAA19-RELATED
Glyma.08G296000	1.74949	0.790807	-1.14554	0.00373903	PF00854	PTHR11654,PTHR11654:SF98				GO:0016020,GO:0006810,GO:0005215	AT1G69850.1	ATNRT1:2,NRT1:2,NTL1	nitrate transporter 1:2	PROTEIN NRT1/ PTR FAMILY 4.5-RELATED
Glyma.18G043700	2.35463	1.06437	-1.1455	0.00373903	PF00043,PF02798	PTHR11260,PTHR11260:SF186	KOG0867	2.5.1.18	K00799	GO:0005515	AT3G03190.1	ATGSTF11,ATGSTF6,GSTF11	glutathione S-transferase F11	GLUTATHIONE S-TRANSFERASE F11-RELATED
Glyma.02G205600	14.4912	6.57341	-1.14047	0.00373903	PF00012	PTHR19375,PTHR19375:SF229			K03283		AT1G16030.1	Hsp70b	heat shock protein 70B	HEAT SHOCK 70 KDA PROTEIN 5
Glyma.01G106800	78.8989	35.8287	-1.13889	0.00373903	PF00011	PTHR11527,PTHR11527:SF153			K13993		AT1G53540.1		HSP20-like chaperones superfamily protein	SMALL HEAT-SHOCK PROTEIN HSP20 FAMILY // SUBFAMILY NOT NAMED
Glyma.06G028200	5.89438	2.67806	-1.13815	0.017186	PF16656,PF14008,PF00149	PTHR22953,PTHR22953:SF35	KOG1378	3.1.3.41,3.1.3.2,3.1.3.60		GO:0016787	AT2G27190.1	ATPAP1,ATPAP12,PAP1,PAP12	purple acid phosphatase 12	FE(3+)-ZN(2+) PURPLE ACID PHOSPHATASE 12
Glyma.12G223600	18.8407	8.63635	-1.12536	0.00373903
Glyma.05G246800	4.95882	2.27461	-1.12438	0.0192572	PF14009	PTHR33052,PTHR33052:SF22					AT1G18290.1			F15H18.19
Glyma.16G071800	3.11067	1.42728	-1.12395	0.00971313	PF01277	PTHR33203,PTHR33203:SF6				GO:0016021,GO:0012511	AT3G01570.1		Oleosin family protein	OLEOSIN 21.2 KDA-RELATED
Glyma.07G220400	6.0224	2.77319	-1.11879	0.00373903	PF00067	PTHR24298,PTHR24298:SF45	KOG0156			GO:0055114,GO:0020037,GO:0016705,GO:0005506	AT1G64940.1	CYP89A6	cytochrome P450, family 87, subfamily A, polypeptide 6	CYTOCHROME P450 89A2-RELATED
Glyma.13G291800	3.14838	1.45112	-1.11744	0.00373903		PTHR23241,PTHR23241:SF49	KOG4744				AT2G42560.1		late embryogenesis abundant domain-containing protein / LEA domain-containing protein	COLD-REGULATED PROTEIN 15B
Glyma.05G112000	7.39244	3.44097	-1.10324	0.00373903	PF03760	PTHR33493,PTHR33493:SF6				GO:0009790	AT1G32560.1		Late embryogenesis abundant protein, group 1 protein	LEA D113 HOMOLOGUE TYPE2-RELATED
Glyma.15G142400	9.10467	4.26731	-1.09328	0.00373903	PF00332	PTHR32227,PTHR32227:SF125		3.2.1.39		GO:0005975,GO:0004553	AT4G16260.1		Glycosyl hydrolase superfamily protein	Glucan endo-1,3-beta-D-glucosidase / Laminarinase
Glyma.02G001500	3.36971	1.5949	-1.07916	0.00373903	PF08541,PF08392	PTHR31561,PTHR31561:SF25		2.3.1.199,2.3.1.119	K15397	GO:0016747,GO:0008610,GO:0016020,GO:0006633	AT2G26640.1	KCS11	3-ketoacyl-CoA synthase 11	Transferred entry: 1.1.1.330, 1.3.1.93, 2.3.1.199 and 4.2.1.134
Glyma.07G200300	3.60322	1.72133	-1.06576	0.0313053	PF00011	PTHR11527,PTHR11527:SF158	KOG0710		K13993		AT1G07400.1		HSP20-like chaperones superfamily protein	17.6 KDA CLASS I HEAT SHOCK PROTEIN 1-RELATED
Glyma.08G036600	2.90736	1.39014	-1.06448	0.0416574	PF03181	PTHR31236					AT5G25610.1	ATRD22,RD22	BURP domain-containing protein	BURP domain (BURP)
Glyma.03G055100	5.44673	2.60538	-1.0639	0.00373903	PF02775,PF00205,PF02776	PTHR18968,PTHR18968:SF121		4.1.1.1	K01568	GO:0030976,GO:0003824,GO:0000287	AT5G01320.1		Thiamine pyrophosphate dependent pyruvate decarboxylase family protein	PYRUVATE DECARBOXYLASE 1-RELATED
Glyma.05G056300	99.7486	47.8963	-1.05838	0.00373903	PF08244,PF11837,PF00251	PTHR31953,PTHR31953:SF17		3.2.1.26	K01193	GO:0004575,GO:0004564	AT1G12240.1	ATBETAFRUCT4,VAC-INV	Glycosyl hydrolases family 32 protein	ACID BETA-FRUCTOFURANOSIDASE 3, VACUOLAR-RELATED
Glyma.15G238100	8.88993	4.27833	-1.05512	0.025606
Glyma.06G157800	4.51045	2.17319	-1.05345	0.0234953	PF00011	PTHR11527,PTHR11527:SF158	KOG3591		K13993		AT1G07400.1		HSP20-like chaperones superfamily protein	Alpha crystallins
Glyma.05G092200	75.5474	36.4551	-1.05126	0.00373903
Glyma.11G030800	1.26334	0.611086	-1.0478	0.0416574	PF08244,PF11837,PF00251	PTHR31953,PTHR31953:SF17		3.2.1.26	K01193	GO:0004575,GO:0004564	AT1G12240.1	ATBETAFRUCT4,VAC-INV	Glycosyl hydrolases family 32 protein	ACID BETA-FRUCTOFURANOSIDASE 3, VACUOLAR-RELATED
Glyma.09G080100	24.2307	11.7494	-1.04425	0.00373903	PF00383	PTHR11079,PTHR11079:SF90	KOG1018	3.5.4.3		GO:0008270	AT5G28050.1		Cytidine/deoxycytidylate deaminase family protein	Guanine deaminase / Guanine aminase
Glyma.14G063800	27.0574	13.144	-1.04162	0.00373903	PF00011	PTHR11527,PTHR11527:SF158			K13993		AT1G53540.1		HSP20-like chaperones superfamily protein	17.6 KDA CLASS I HEAT SHOCK PROTEIN 1-RELATED
Glyma.11G235100	27.7482	13.5936	-1.02946	0.00373903	PF00507	PTHR11058,PTHR11058:SF11		1.6.5.3		GO:0055114,GO:0008137	ATMG00990.1		NADH dehydrogenase 3	NADH-UBIQUINONE OXIDOREDUCTASE CHAIN 3
Glyma.02G090100	9.37398	4.59502	-1.02859	0.00373903	PF01554	PTHR11206,PTHR11206:SF167	KOG1347		K03327	GO:0055085,GO:0016020,GO:0015297,GO:0015238,GO:0006855	AT1G71140.1		MATE efflux family protein	MULTIDRUG RESISTANCE PROTEIN // SUBFAMILY NOT NAMED
Glyma.17G069100	30.6113	15.0314	-1.02608	0.00373903	PF04116,PF12076	PTHR11863,PTHR11863:SF2				GO:0055114,GO:0016491,GO:0006633,GO:0005506	AT5G57800.1	CER3,FLP1,WAX2,YRE	Fatty acid hydroxylase superfamily	PROTEIN ECERIFERUM 3
Glyma.11G212900	12.8644	6.36683	-1.01474	0.00373903	PF00043,PF02798	PTHR11260,PTHR11260:SF186	KOG0867	2.5.1.18	K00799	GO:0005515	AT3G03190.1	ATGSTF11,ATGSTF6,GSTF11	glutathione S-transferase F11	GLUTATHIONE S-TRANSFERASE F11-RELATED
Glyma.12G212600	1.68	0.831498	-1.01468	0.0295521	PF00201	PTHR11926,PTHR11926:SF356		2.4.1.297		GO:0016758,GO:0008152	AT4G27570.1		UDP-Glycosyltransferase superfamily protein	Anthocyanidin 3-O-glucoside 2''-O-glucosyltransferase
Glyma.16G212200	6.61346	3.28476	-1.00962	0.00687213	PF00197	PTHR33107,PTHR33107:SF5				GO:0004866	AT1G17860.1		Kunitz family trypsin and protease inhibitor protein	KUNITZ FAMILY TRYPSIN AND PROTEASE INHIBITOR PROTEIN-RELATED
Glyma.05G182100	9.73843	4.86726	-1.00058	0.00373903		PTHR36067,PTHR36067:SF1					AT5G65207.1
Glyma.18G281600	0.603075	1.20669	1.00064	0.0147343	PF13855,PF02902,PF00931	PTHR23155,PTHR23155:SF497	KOG4658		K08596	GO:0005515,GO:0008234,GO:0006508,GO:0043531	AT1G09730.1		Cysteine proteinases superfamily protein	sentrin-specific protease 7 [EC:3.4.22.68] (SENP7)
Glyma.03G007500	5.60302	11.221	1.00192	0.00373903	PF00249	PTHR10641,PTHR10641:SF473	KOG0048		K09422		AT1G26780.2	AtMYB117,LOF1,MYB117	myb domain protein 117	MYB TRANSCRIPTION FACTOR
Glyma.10G192900	26.5338	53.3244	1.00697	0.00373903	PF00043,PF13417	PTHR11260,PTHR11260:SF227	KOG0406	2.5.1.18	K00799	GO:0005515	AT1G59670.1	ATGSTU15,GSTU15	glutathione S-transferase TAU 15	GLUTATHIONE S-TRANSFERASE, GST, SUPERFAMILY, GST DOMAIN CONTAINING // SUBFAMILY NOT NAMED
Glyma.18G268200	0.752642	1.51456	1.00886	0.0416574	PF02458	PTHR31625,PTHR31625:SF5		2.3.1.115		GO:0016747	AT5G39050.1		HXXXD-type acyl-transferase family protein	Isoflavone-7-O-beta-glucoside 6''-O-malonyltransferase / Flavone/flavonol 7-O-beta-D-glucoside malonyltransferase
Glyma.01G048400	5.24024	10.5502	1.00956	0.00373903	PF00445	PTHR11240,PTHR11240:SF19	KOG1642	3.1.27.1	K01166	GO:0033897,GO:0003723	AT1G14220.1		Ribonuclease T2 family protein	ribonuclease T2 [EC:3.1.27.1] (E3.1.27.1)
Glyma.08G104100	1.48446	2.98901	1.00972	0.00373903	PF00067	PTHR24298,PTHR24298:SF79	KOG0156	1.14.13.21		GO:0055114,GO:0020037,GO:0016705,GO:0005506	AT1G13710.1	CYP78A5,KLU	cytochrome P450, family 78, subfamily A, polypeptide 5	Flavonoid 3'-monooxygenase / Flavonoid 3'-hydroxylase
Glyma.10G231700	0.978883	1.97225	1.01063	0.00971313	PF01794,PF08022,PF08030	PTHR11972,PTHR11972:SF79	KOG0039	1.16.1.7		GO:0055114,GO:0016491	AT1G01580.1	ATFRO2,FRD1,FRO2	ferric reduction oxidase 2	NADPH OXIDASE // SUBFAMILY NOT NAMED
Glyma.06G244800	9.63189	19.459	1.01455	0.00373903	PF11145	PTHR33389,PTHR33389:SF1					AT4G21700.1		Protein of unknown function (DUF2921)	Protein of unknown function (DUF2921) (DUF2921)
Glyma.01G102700	128.315	259.277	1.0148	0.00373903
Glyma.03G123000	4.61876	9.33807	1.01562	0.00373903	PF00854	PTHR11654,PTHR11654:SF92			K14638	GO:0016020,GO:0006810,GO:0005215	AT1G68570.1		Major facilitator superfamily protein	OLIGOPEPTIDE TRANSPORTER-RELATED // SUBFAMILY NOT NAMED
Glyma.02G104500	5.10693	10.3741	1.02246	0.00373903	PF00201	PTHR11926,PTHR11926:SF411	KOG1192	2.4.1.177,2.4.1.263		GO:0016758,GO:0008152	AT2G15490.3	UGT73B4	UDP-glycosyltransferase 73B4	Cinnamate beta-D-glucosyltransferase
Glyma.02G245600	6.12016	12.4509	1.02461	0.00373903	PF02704	PTHR23201,PTHR23201:SF1					AT1G74670.1		Gibberellin-regulated family protein	GIBBERELLIN-REGULATED PROTEIN 12-RELATED
Glyma.18G055400	7.13531	14.5428	1.02725	0.00373903	PF00141	PTHR31388,PTHR31388:SF36		1.11.1.7	K00430	GO:0055114,GO:0020037,GO:0006979,GO:0004601	AT5G05340.1		Peroxidase superfamily protein	peroxidase (E1.11.1.7)
Glyma.17G081300	3.83239	7.82578	1.02999	0.00373903	PF00582	PTHR31964,PTHR31964:SF5				GO:0006950	AT5G17390.1		Adenine nucleotide alpha hydrolases-like superfamily protein	ADENINE NUCLEOTIDE ALPHA HYDROLASES-LIKE PROTEIN-RELATED
Glyma.05G126900	0.875033	1.78688	1.03003	0.0383858	PF07712	PTHR33390,PTHR33390:SF1					AT5G61820.1			Stress up-regulated Nod 19 (SURNod19)
Glyma.10G290300	1.20578	2.48312	1.04219	0.0215981	PF06136	PTHR31083,PTHR31083:SF4					AT5G59790.1		Domain of unknown function (DUF966)	Domain of unknown function (DUF966) (DUF966)
Glyma.08G324100	3.11592	6.42174	1.04331	0.0295521	PF14368	PTHR33122,PTHR33122:SF4					AT5G55410.1		Bifunctional inhibitor/lipid-transfer protein/seed storage 2S albumin superfamily protein	BIFUNCTIONAL INHIBITOR/LIPID-TRANSFER PROTEIN/SEED STORAGE 2S ALBUMIN-LIKE PROTEIN
Glyma.06G010500	2.50352	5.16882	1.04588	0.00373903	PF03765,PF00650	PTHR23324,PTHR23324:SF55	KOG1471				AT2G21540.1	ATSFH3,SFH3	SEC14-like 3	PHOSPHATIDYLINOSITOL/PHOSPHATIDYLCHOLINE TRANSFER PROTEIN SFH10-RELATED
Glyma.01G105300	2.44352	5.04785	1.04671	0.0331623		PTHR34558,PTHR34558:SF1					AT3G09280.1			F3L24.15 PROTEIN
Glyma.16G143300	11.3696	23.5043	1.04775	0.00373903	PF00188	PTHR10334,PTHR10334:SF207					AT5G66590.1		CAP (Cysteine-rich secretory proteins, Antigen 5, and Pathogenesis-related 1 protein) superfamily protein	CAP (CYSTEINE-RICH SECRETORY PROTEINS, ANTIGEN 5, AND PATHOGENESIS-RELATED 1 PROTEIN) SUPERFAMILY PROTEIN
Glyma.05G133400	2.67591	5.5326	1.04793	0.00373903	PF13229	PTHR31375,PTHR31375:SF26		3.2.1.15			AT1G48100.1		Pectin lyase-like superfamily protein	Right handed beta helix region (Beta_helix)
Glyma.19G216900	1.33276	2.75654	1.04844	0.0383858		PTHR37172,PTHR37172:SF1					AT1G02570.1
Glyma.15G155100	1.71149	3.54892	1.05213	0.0192572		PTHR33672,PTHR33672:SF2					AT4G20190.1
Glyma.10G028900	5.09601	10.6656	1.06553	0.00373903	PF01740,PF00916	PTHR11814,PTHR11814:SF60			K17471	GO:0016021,GO:0015116,GO:0008272,GO:0055085,GO:0016020,GO:0008271,GO:0009507	AT3G51895.1	AST12,SULTR3;1	sulfate transporter 3;1	SULFATE TRANSPORTER 3.1-RELATED
Glyma.01G146000	4.27563	8.97386	1.06959	0.00373903	PF06955,PF00722	PTHR31062,PTHR31062:SF55		2.4.1.207	K08235	GO:0048046,GO:0016762,GO:0006073,GO:0005618,GO:0005975,GO:0004553	AT4G28850.1	ATXTH26,XTH26	xyloglucan endotransglucosylase/hydrolase 26	XYLOGLUCAN ENDOTRANSGLUCOSYLASE/HYDROLASE PROTEIN 26-RELATED
Glyma.11G157100	2.85429	5.99696	1.0711	0.00373903	PF13833,PF13499	PTHR10891,PTHR10891:SF590	KOG0027				AT3G50770.1	CML41	calmodulin-like 41	EF-HAND CALCIUM-BINDING DOMAIN CONTAINING PROTEIN // SUBFAMILY NOT NAMED
Glyma.11G178800	1.10102	2.33452	1.08429	0.0295521		PTHR32487,PTHR32487:SF7		1.3.99.6,1.3.1.3			AT5G58750.1		NAD(P)-binding Rossmann-fold superfamily protein	3-oxo-5-beta-steroid 4-dehydrogenase / Delta(4)-3-ketosteroid 5-beta-reductase
Glyma.15G208600	0.838908	1.77976	1.0851	0.0215981	PF03547	PTHR31752,PTHR31752:SF4			K13947	GO:0055085,GO:0016021	AT5G57090.1	AGR,AGR1,ATPIN2,EIR1,PIN2,WAV6	Auxin efflux carrier family protein	AUXIN EFFLUX CARRIER COMPONENT 2
Glyma.12G053800	6.94431	14.7951	1.09121	0.00373903	PF00232	PTHR10353,PTHR10353:SF81		3.2.1.21	K01188	GO:0005975,GO:0004553	AT2G44450.1	BGLU15	beta glucosidase 15	beta-glucosidase (E3.2.1.21)
Glyma.03G176300	53.4006	113.932	1.09324	0.00373903	PF13410,PF13417	PTHR11260,PTHR11260:SF222	KOG0406	2.5.1.18	K00799	GO:0005515	AT5G02790.1	GSTL3	Glutathione S-transferase family protein	GLUTATHIONE S-TRANSFERASE, GST, SUPERFAMILY, GST DOMAIN CONTAINING // SUBFAMILY NOT NAMED
Glyma.14G086300	28.0801	60.2269	1.10086	0.00373903	PF01112	PTHR10188,PTHR10188:SF13	KOG1592	3.5.1.1	K13051	GO:0016787	AT3G16150.1		N-terminal nucleophile aminohydrolases (Ntn hydrolases) superfamily protein	Asparaginase / L-asparagine amidohydrolase
Glyma.17G140200	184.218	396.545	1.10607	0.00373903	PF00234	PTHR31731,PTHR31731:SF7					AT2G45180.1		Bifunctional inhibitor/lipid-transfer protein/seed storage 2S albumin superfamily protein	BIFUNCTIONAL INHIBITOR/LIPID-TRANSFER PROTEIN/SEED STORAGE 2S ALBUMIN SUPERFAMILY PROTEIN
Glyma.04G208400	1.99063	4.29124	1.10817	0.00373903	PF02449,PF13364	PTHR23421,PTHR23421:SF73		3.2.1.23		GO:0009341,GO:0005975,GO:0004565,GO:0004553	AT5G63800.1	BGAL6,MUM2	Glycosyl hydrolase family 35 protein	Beta-galactosidase (Glyco_hydro_42) // Beta-galactosidase jelly roll domain (BetaGal_dom4_5)
Glyma.16G039600	12.5349	27.1042	1.11257	0.00373903	PF02458	PTHR31642,PTHR31642:SF57		2.3.1.133	K13065	GO:0016747	AT2G19070.1	SHT	spermidine hydroxycinnamoyl transferase	shikimate O-hydroxycinnamoyltransferase (E2.3.1.133, HCT)
Glyma.16G148700	0.813386	1.75934	1.11302	0.0474365	PF00847	PTHR31677,PTHR31677:SF5			K09286	GO:0006355,GO:0003700	AT5G13910.1	LEP	Integrase-type DNA-binding superfamily protein	ETHYLENE-RESPONSIVE TRANSCRIPTION FACTOR LEP
Glyma.06G315100	0.670231	1.45894	1.12219	0.00373903	PF00122,PF12710,PF16209,PF16212	PTHR24092,PTHR24092:SF74		3.6.3.1	K14802	GO:0046872,GO:0000166,GO:0016021,GO:0015914,GO:0005524,GO:0004012,GO:0000287	AT5G04930.1	ALA1	aminophospholipid ATPase 1	phospholipid-transporting ATPase [EC:3.6.3.1] (DRS2, ATP8A)
Glyma.09G249500	1.43231	3.13996	1.1324	0.00373903	PF00450	PTHR11802,PTHR11802:SF102		3.4.16.5	K16296	GO:0006508,GO:0004185	AT4G12910.1	scpl20	serine carboxypeptidase-like 20	SERINE PROTEASE FAMILY S10 SERINE CARBOXYPEPTIDASE // SUBFAMILY NOT NAMED
Glyma.15G119100	20.5896	45.4773	1.14323	0.00373903	PF14547	PTHR31731,PTHR31731:SF7					AT5G46890.1		Bifunctional inhibitor/lipid-transfer protein/seed storage 2S albumin superfamily protein	BIFUNCTIONAL INHIBITOR/LIPID-TRANSFER PROTEIN/SEED STORAGE 2S ALBUMIN SUPERFAMILY PROTEIN
Glyma.02G256800	2.78	6.16152	1.1482	0.00373903	PF00067	PTHR24286,PTHR24286:SF44	KOG0157		K09588	GO:0055114,GO:0020037,GO:0016705,GO:0005506	AT5G05690.1	CBB3,CPD,CYP90,CYP90A,CYP90A1,DWF3	Cytochrome P450 superfamily protein	cytochrome P450, family 90, subfamily A, polypeptide 1 (CYP90A1, CPD)
Glyma.15G131400	0.547829	1.21479	1.14891	0.0489761	PF07712	PTHR33390,PTHR33390:SF1					AT5G61820.1			Stress up-regulated Nod 19 (SURNod19)
Glyma.03G248400	574.167	1274.35	1.15022	0.00373903	PF00248	PTHR11732,PTHR11732:SF253	KOG1575	1.1.1.317			AT1G60750.1		NAD(P)-linked oxidoreductase superfamily protein	Perakine reductase
Glyma.18G085500	1.39143	3.09162	1.15179	0.00373903	PF03009	PTHR23344,PTHR23344:SF8	KOG2258	3.1.4.46		GO:0008081,GO:0006629,GO:0008889	AT4G26690.1	GPDL2,MRH5,SHV3	PLC-like phosphodiesterase family protein	GLYCEROPHOSPHODIESTER PHOSPHODIESTERASE-LIKE PROTEIN-RELATED
Glyma.06G077600	0.642795	1.44237	1.16602	0.00373903	PF00027,PF00520	PTHR10217,PTHR10217:SF544			K05391	GO:0055085,GO:0016020,GO:0006811,GO:0005216	AT2G24610.1	ATCNGC14,CNGC14	cyclic nucleotide-gated channel 14	CYCLIC NUCLEOTIDE-GATED ION CHANNEL 14-RELATED
Glyma.05G057100	27.877	62.8072	1.17185	0.00373903	PF14547	PTHR31731					AT4G12520.1		Bifunctional inhibitor/lipid-transfer protein/seed storage 2S albumin superfamily protein	Hydrophobic seed protein (Hydrophob_seed)
Glyma.01G175500	2.88871	6.51541	1.17343	0.00373903	PF00067	PTHR24286,PTHR24286:SF37	KOG0157		K09587	GO:0055114,GO:0020037,GO:0016705,GO:0005506	AT3G50660.1	CLM,CYP90B1,DWF4,PSC1,SAV1,SNP2	Cytochrome P450 superfamily protein	steroid 22-alpha-hydroxylase (CYP90B1, DWF4)
Glyma.04G090100	4.6919	10.6199	1.17853	0.00373903	PF00010	PTHR31945,PTHR31945:SF6				GO:0046983	AT5G65640.1	bHLH093	beta HLH protein 93	TRANSCRIPTION FACTOR BHLH61-RELATED
Glyma.05G040700	1.64629	3.72666	1.17867	0.00373903	PF00249	PTHR10641,PTHR10641:SF466	KOG0048		K09422		AT5G26660.1	ATMYB86,MYB86	myb domain protein 86	MYB-LIKE DNA-BINDING PROTEIN MYB // SUBFAMILY NOT NAMED
Glyma.14G082300	0.649375	1.47742	1.18596	0.0215981		PTHR33312,PTHR33312:SF8			K14499		AT5G42750.1	BKI1	BRI1 kinase inhibitor 1	BRI1 kinase inhibitor 1 (BKI1)
Glyma.13G091400	2.33694	5.34177	1.1927	0.0313053		PTHR33124,PTHR33124:SF11					AT2G18969.1
Glyma.06G039100	0.921455	2.11195	1.19659	0.0147343		PTHR33312,PTHR33312:SF8			K14499		AT5G42750.1	BKI1	BRI1 kinase inhibitor 1	BRI1 kinase inhibitor 1 (BKI1)
Glyma.10G011300	4.26191	9.90772	1.21705	0.00373903	PF03106	PTHR31221,PTHR31221:SF23				GO:0043565,GO:0006355,GO:0003700	AT2G47260.1	ATWRKY23,WRKY23	WRKY DNA-binding protein 23	WRKY TRANSCRIPTION FACTOR 23-RELATED
Glyma.09G093000	1.59114	3.70659	1.22003	0.00373903
Glyma.17G177300	1.92704	4.49818	1.22296	0.00687213		PTHR33348,PTHR33348:SF1					AT5G66816.1
Glyma.13G338300	0.655954	1.53886	1.2302	0.0474365	PF02535	PTHR11040,PTHR11040:SF23	KOG1558		K14709	GO:0055085,GO:0046873,GO:0030001,GO:0016020	AT5G59520.1	ZIP2	ZRT/IRT-like protein 2	ZINC/IRON TRANSPORTER // SUBFAMILY NOT NAMED
Glyma.06G071000	0.768556	1.80886	1.23486	0.0234953	PF04862	PTHR31265,PTHR31265:SF3					AT5G11420.1		Protein of unknown function, DUF642	Protein of unknown function (DUF642) (DUF642)
Glyma.09G205000	2.17213	5.12664	1.2389	0.00373903
Glyma.08G087900	0.498803	1.18322	1.24617	0.0234953	PF13229	PTHR31375,PTHR31375:SF26		3.2.1.15			AT1G48100.1		Pectin lyase-like superfamily protein	Right handed beta helix region (Beta_helix)
Glyma.19G016400	6.27172	14.9662	1.25478	0.00373903	PF00005,PF00664	PTHR24221,PTHR24221:SF197		3.6.3.44	K05658	GO:0016887,GO:0005524,GO:0055085,GO:0042626,GO:0016021,GO:0006810	AT3G28345.1		ABC transporter family protein	ATP-binding cassette, subfamily B (MDR/TAP), member 1 (ABCB1)
Glyma.13G052900	0.97772	2.3375	1.25747	0.00687213	PF00067	PTHR24286,PTHR24286:SF8	KOG0157		K12640	GO:0055114,GO:0020037,GO:0016705,GO:0005506	AT3G30180.1	BR6OX2,CYP85A2	brassinosteroid-6-oxidase 2	brassinosteroid-6-oxidase 2 (CYP85A2, BR6OX2)
Glyma.03G160300	0.629416	1.51711	1.26924	0.00373903	PF00067	PTHR24296,PTHR24296:SF11	KOG0157		K13407	GO:0055114,GO:0020037,GO:0016705,GO:0005506	AT5G63450.1	CYP94B1	cytochrome P450, family 94, subfamily B, polypeptide 1	fatty acid omega-hydroxylase (CYP94A1)
Glyma.02G104300	13.9731	33.7522	1.27233	0.00373903	PF00201	PTHR11926,PTHR11926:SF411		2.4.1.177,2.4.1.263	K14595	GO:0016758,GO:0008152	AT2G15490.1	UGT73B4	UDP-glycosyltransferase 73B4	abscisate beta-glucosyltransferase (AOG)
Glyma.05G084000	3.3194	8.03535	1.27544	0.00971313		PTHR33348,PTHR33348:SF5					AT2G23440.1
Glyma.10G134700	8.95581	21.8644	1.28769	0.00373903	PF03767	PTHR31284,PTHR31284:SF8		3.1.3.2		GO:0003993	AT1G04040.1		HAD superfamily, subfamily IIIB acid phosphatase	Acid phosphatase / Phosphomonoesterase
Glyma.15G131300	0.847224	2.07292	1.29085	0.0474365	PF07712	PTHR33390,PTHR33390:SF1					AT5G61820.1			Stress up-regulated Nod 19 (SURNod19)
Glyma.19G187000	20.0212	49.3533	1.30161	0.00373903	PF00201	PTHR11926,PTHR11926:SF248	KOG1192		K13496	GO:0016758,GO:0008152	AT2G36760.1	UGT73C2	UDP-glucosyl transferase 73C2	UDP-glucosyl transferase 73C [EC:2.4.1.-] Glc - brassinosteroid (UGT73C)
Glyma.03G160200	5.76329	14.3862	1.31972	0.00373903	PF00067	PTHR24296,PTHR24296:SF11	KOG0157			GO:0055114,GO:0020037,GO:0016705,GO:0005506	AT5G63450.1	CYP94B1	cytochrome P450, family 94, subfamily B, polypeptide 1	Cytochrome P450 CYP4/CYP19/CYP26 subfamilies
Glyma.18G013600	1.37749	3.49071	1.34148	0.00373903	PF02657	PTHR12735,PTHR12735:SF11					AT1G67810.1	SUFE2	sulfur E2	SUFE-LIKE PROTEIN 2, CHLOROPLASTIC
Glyma.14G054400	31.2373	79.2009	1.34225	0.00373903	PF00201	PTHR11926,PTHR11926:SF136				GO:0016758,GO:0008152	AT1G73880.1	UGT89B1	UDP-glucosyl transferase 89B1	GLUCOSYL/GLUCURONOSYL TRANSFERASES // SUBFAMILY NOT NAMED
Glyma.11G000500	77.1618	197.712	1.35744	0.00373903	PF00201	PTHR11926,PTHR11926:SF190		2.4.1.128		GO:0016758,GO:0008152	AT4G34131.1	UGT73B3	UDP-glucosyl transferase 73B3	Scopoletin glucosyltransferase
Glyma.03G187000	6.45596	16.5879	1.36143	0.00373903	PF00201	PTHR11926,PTHR11926:SF248	KOG1192	2.4.1.203	K13496	GO:0016758,GO:0008152	AT2G36750.1	UGT73C1	UDP-glucosyl transferase 73C1	UDP-glucosyl transferase 73C [EC:2.4.1.-] Glc - brassinosteroid (UGT73C)
Glyma.09G047700	1.39464	3.60232	1.36904	0.00971313		PTHR33672,PTHR33672:SF2					AT4G20190.1
Glyma.03G007700	5.27494	13.685	1.37536	0.00373903	PF00141	PTHR31235,PTHR31235:SF13		1.11.1.7	K00430	GO:0055114,GO:0020037,GO:0006979,GO:0004601	AT4G26010.1		Peroxidase superfamily protein	PEROXIDASE 28-RELATED
Glyma.18G242900	1.05959	2.76429	1.38341	0.00373903	PF00450	PTHR11802,PTHR11802:SF102		3.4.16.5	K16296	GO:0006508,GO:0004185	AT4G12910.1	scpl20	serine carboxypeptidase-like 20	SERINE PROTEASE FAMILY S10 SERINE CARBOXYPEPTIDASE // SUBFAMILY NOT NAMED
Glyma.04G010900	2.93968	7.766	1.40151	0.00373903	PF03492	PTHR31009,PTHR31009:SF6		2.1.1.158	K08241	GO:0008168	AT5G38020.1		S-adenosyl-L-methionine-dependent methyltransferases superfamily protein	7-methylxanthosine synthase / XRS1
Glyma.17G245200	2.97861	7.89794	1.40684	0.00373903	PF00249	PTHR10641,PTHR10641:SF611					AT4G37260.1	ATMYB73,MYB73	myb domain protein 73	MYB-LIKE DNA-BINDING PROTEIN MYB // SUBFAMILY NOT NAMED
Glyma.03G122500	28.5796	76.0304	1.41159	0.00373903	PF00854	PTHR11654,PTHR11654:SF92				GO:0016020,GO:0006810,GO:0005215	AT1G68570.1		Major facilitator superfamily protein	OLIGOPEPTIDE TRANSPORTER-RELATED // SUBFAMILY NOT NAMED
Glyma.19G033900	8.28148	22.188	1.42182	0.00373903	PF00067	PTHR24286,PTHR24286:SF8	KOG0157		K12640	GO:0055114,GO:0020037,GO:0016705,GO:0005506	AT3G30180.1	BR6OX2,CYP85A2	brassinosteroid-6-oxidase 2	brassinosteroid-6-oxidase 2 (CYP85A2, BR6OX2)
Glyma.09G128300	6.24501	16.9365	1.43936	0.00373903	PF00201	PTHR11926,PTHR11926:SF200		2.4.1.170		GO:0016758,GO:0008152	AT3G16520.3	UGT88A1	UDP-glucosyl transferase 88A1	GLUCOSYL/GLUCURONOSYL TRANSFERASES // SUBFAMILY NOT NAMED
Glyma.08G338100	8.72059	23.7701	1.44665	0.00373903	PF00201	PTHR11926,PTHR11926:SF381		2.4.1.218	K08237	GO:0016758,GO:0008152	AT4G01070.1	GT72B1,UGT72B1	UDP-Glycosyltransferase superfamily protein	Hydroquinone glucosyltransferase / Hydroquinone:O-glucosyltransferase
Glyma.05G057200	37.6062	105.111	1.48287	0.00373903	PF14547	PTHR31731					AT4G12500.1		Bifunctional inhibitor/lipid-transfer protein/seed storage 2S albumin superfamily protein	Hydrophobic seed protein (Hydrophob_seed)
Glyma.16G154100	0.689053	1.94417	1.49647	0.0122873	PF00847	PTHR31194,PTHR31194:SF0			K09286	GO:0006355,GO:0003700	AT5G19790.1	RAP2.11	related to AP2 11	ETHYLENE-RESPONSIVE TRANSCRIPTION FACTOR CRF3-RELATED
Glyma.08G320200	0.740693	2.11187	1.51158	0.00373903	PF03106	PTHR31429,PTHR31429:SF18				GO:0043565,GO:0006355,GO:0003700	AT1G62300.1	ATWRKY6,WRKY6	WRKY family transcription factor	WRKY DNA -binding domain (WRKY)
Glyma.19G169400	6.6828	19.6266	1.55429	0.00373903	PF14510,PF08370,PF00005,PF01061	PTHR19241,PTHR19241:SF219		3.6.3.34		GO:0016887,GO:0005524,GO:0016020	AT1G15520.1	ABCG40,ATABCG40,ATPDR12,PDR12	pleiotropic drug resistance 12	Iron-chelate-transporting ATPase
Glyma.03G073500	2.51997	7.53138	1.57951	0.00373903	PF14368	PTHR33122					AT3G53980.1		Bifunctional inhibitor/lipid-transfer protein/seed storage 2S albumin superfamily protein	Probable lipid transfer (LTP_2)
Glyma.17G052900	0.405352	1.26127	1.63763	0.017186	PF00141	PTHR31388,PTHR31388:SF6		1.11.1.7	K00430	GO:0055114,GO:0020037,GO:0006979,GO:0004601	AT5G19890.1		Peroxidase superfamily protein	PEROXIDASE 59
Glyma.03G187500	0.903959	2.86652	1.66497	0.00373903	PF00201	PTHR11926,PTHR11926:SF248		2.4.1.203	K13496	GO:0016758,GO:0008152	AT2G36750.1	UGT73C1	UDP-glucosyl transferase 73C1	UDP-glucosyl transferase 73C [EC:2.4.1.-] Glc - brassinosteroid (UGT73C)
Glyma.01G083300	1.90398	6.06459	1.67139	0.00373903	PF02265	PTHR33146,PTHR33146:SF2		3.1.30.1		GO:0006308,GO:0004519,GO:0003676	AT1G68290.1	ENDO 2	endonuclease 2	Aspergillus nuclease S(1) / Single-stranded-nucleate endonuclease
Glyma.14G215600	0.734047	2.34724	1.67702	0.0429296	PF02704	PTHR23201,PTHR23201:SF1					AT1G74670.1		Gibberellin-regulated family protein	GIBBERELLIN-REGULATED PROTEIN 12-RELATED
Glyma.13G109800	5.33228	17.2045	1.68996	0.00373903	PF00724	PTHR22893,PTHR22893:SF67	KOG0134	1.3.1.42	K05894	GO:0055114,GO:0016491,GO:0010181	AT2G06050.1	DDE1,OPR3	oxophytodienoate-reductase 3	12-OXOPHYTODIENOATE REDUCTASE 3
Glyma.02G246400	0.718919	2.32817	1.69529	0.00373903	PF00010	PTHR16223,PTHR16223:SF19				GO:0046983	AT5G37800.1	ATRSL1,RSL1	RHD SIX-LIKE 1	TRANSCRIPTION FACTOR BHLH83-RELATED
Glyma.13G210000	5.02067	16.3187	1.70057	0.00373903	PF12695	PTHR17630,PTHR17630:SF52	KOG3043	3.1.1.45			AT3G23600.1		alpha/beta-Hydrolases superfamily protein	Carboxymethylenebutenolidase / Maleylacetate enol-lactonase
Glyma.14G059900	3.83442	12.8487	1.74454	0.00373903	PF00067	PTHR24286,PTHR24286:SF44	KOG0157		K09588	GO:0055114,GO:0020037,GO:0016705,GO:0005506	AT5G05690.1	CBB3,CPD,CYP90,CYP90A,CYP90A1,DWF3	Cytochrome P450 superfamily protein	cytochrome P450, family 90, subfamily A, polypeptide 1 (CYP90A1, CPD)
Glyma.07G236100	0.823716	2.81104	1.77089	0.00373903	PF14226,PF03171	PTHR10209,PTHR10209:SF160	KOG0143	1.14.11.13	K04125	GO:0055114,GO:0016491	AT1G47990.1	ATGA2OX4,GA2OX4	gibberellin 2-oxidase 4	GIBBERELLIN 2-BETA-DIOXYGENASE 4
Glyma.15G107100	1.22265	4.2422	1.79481	0.00373903	PF01554	PTHR11206,PTHR11206:SF140	KOG1347		K03327	GO:0055085,GO:0016020,GO:0015297,GO:0015238,GO:0006855	AT3G21690.1		MATE efflux family protein	MATE EFFLUX FAMILY PROTEIN
Glyma.03G186900	1.31035	4.56422	1.80042	0.00373903	PF00201	PTHR11926,PTHR11926:SF248	KOG1192	2.4.1.203	K13496	GO:0016758,GO:0008152	AT2G36760.1	UGT73C2	UDP-glucosyl transferase 73C2	UDP-glucosyl transferase 73C [EC:2.4.1.-] Glc - brassinosteroid (UGT73C)
Glyma.05G204800	0.470468	1.66448	1.8229	0.025606	PF00314	PTHR31048,PTHR31048:SF36					AT4G11650.1	ATOSM34,OSM34	osmotin 34	Thaumatin family (Thaumatin)
Glyma.11G067700	7.0933	25.6995	1.85721	0.00373903	PF00067	PTHR24286,PTHR24286:SF37	KOG0157		K09587	GO:0055114,GO:0020037,GO:0016705,GO:0005506	AT3G50660.1	CLM,CYP90B1,DWF4,PSC1,SAV1,SNP2	Cytochrome P450 superfamily protein	steroid 22-alpha-hydroxylase (CYP90B1, DWF4)
Glyma.10G038800	0.31253	1.20981	1.95272	0.034866	PF00560	PTHR27000,PTHR27000:SF110				GO:0005515	AT4G28560.1	RIC7	ROP-interactive CRIB motif-containing protein 7	Leucine Rich Repeat (LRR_1)
Glyma.03G024200	1.39411	5.48656	1.97655	0.00373903	PF00704	PTHR11177		3.2.1.14		GO:0005975,GO:0004553				Chitinase / Poly-beta-glucosaminidase
Glyma.18G272300	2.3259	9.25911	1.99308	0.00373903	PF00067	PTHR24286,PTHR24286:SF8	KOG0157		K12640	GO:0055114,GO:0020037,GO:0016705,GO:0005506	AT3G30180.1	BR6OX2,CYP85A2	brassinosteroid-6-oxidase 2	brassinosteroid-6-oxidase 2 (CYP85A2, BR6OX2)
Glyma.08G250000	0.477365	1.96355	2.0403	0.00373903	PF00067	PTHR24286,PTHR24286:SF8	KOG0157		K12640	GO:0055114,GO:0020037,GO:0016705,GO:0005506	AT3G30180.1	BR6OX2,CYP85A2	brassinosteroid-6-oxidase 2	brassinosteroid-6-oxidase 2 (CYP85A2, BR6OX2)
Glyma.03G099000	8.06942	35.7787	2.14856	0.00373903	PF00107,PF16884	PTHR11695,PTHR11695:SF529	KOG1196	1.1.1.54,1.3.1.74,1.3.1.102		GO:0055114,GO:0016491,GO:0008270	AT5G16990.1		Zinc-binding dehydrogenase family protein	ALCOHOL DEHYDROGENASE RELATED // SUBFAMILY NOT NAMED
Glyma.18G177000	2.75146	12.7879	2.21651	0.00373903	PF00107,PF08240	PTHR11695,PTHR11695:SF588	KOG0023	1.1.1.195	K00083	GO:0055114,GO:0016491,GO:0008270	AT4G37990.1	ATCAD8,CAD-B2,ELI3,ELI3-2	elicitor-activated gene 3-2	cinnamyl-alcohol dehydrogenase (E1.1.1.195)
Glyma.14G209600	0.423706	2.00346	2.24136	0.00373903	PF13193,PF00501	PTHR24095,PTHR24095:SF189				GO:0008152,GO:0003824	AT1G66120.1		AMP-dependent synthetase and ligase family protein	AMP-binding enzyme (AMP-binding) // AMP-binding enzyme C-terminal domain (AMP-binding_C)
Glyma.10G282200	1.88013	22.0173	3.54973	0.00373903	PF01494	PTHR13789,PTHR13789:SF185	KOG2614			GO:0071949	AT5G05320.1		FAD/NAD(P)-binding oxidoreductase family protein	FAD/NAD(P)-BINDING OXIDOREDUCTASE FAMILY PROTEIN
